# Supplementary material for: Chromatin profile-based identification of a novel ER-positive breast cancer subgroup with reduced ER-responsive element accessibility
Source: Br J Cancer. 2023 Feb 1;128(7):1208–22. doi: 10.1038/s41416-023-02178-1 (PMC10050410; doi:10.1038/s41416-023-02178-1)
Supplement: Supplementary file 2 — Supplementary Tables [file 41416_2023_2178_MOESM2_ESM.xlsx]

## Sheet: STable1
Supplementary Table 1. JFCR-BRCA CREs (hg38 assembly; related to Figure 1b)
seqnames	start	end	width	name	score	scorePerMillion	sampleOverlap	annotation	SYMBOL
chr1	191392	191892	501	JFCRPeaks_1	7.2197	7.29666	13	Intron (ENST00000623083.4/ENST00000623083.4	ENSG00000278267
chr1	267755	268255	501	JFCRPeaks_2	27.4066	10.5998	26	Exon (ENST00000669836.1/ENST00000669836.1	ENSG00000278267
chr1	778430	778930	501	JFCRPeaks_3	324.873	106.298	42	Promoter (<=1kb)	NA
chr1	779666	780166	501	JFCRPeaks_4	11.554	5.43868	24	Promoter (1-2kb)	NA
chr1	817106	817606	501	JFCRPeaks_5	27.521	10.9296	27	Promoter (<=1kb)	FAM87B
chr1	821309	821809	501	JFCRPeaks_6	6.01066	6.07474	6	Intron (ENST00000635509.2/ENST00000635509.2	ENSG00000228794
chr1	827259	827759	501	JFCRPeaks_7	65.7438	30.9468	42	Promoter (<=1kb)	LINC00115
chr1	831996	832496	501	JFCRPeaks_8	26.1004	6.95989	16	Promoter (<=1kb)	LINC01128
chr1	845577	846077	501	JFCRPeaks_9	14.3781	7.80715	19	Exon (ENST00000669922.1/643837	ENSG00000228794
chr1	857890	858390	501	JFCRPeaks_10	7.25129	5.72888	14	Exon (ENST00000445118.7/643837	ENSG00000228794
chr1	867459	867959	501	JFCRPeaks_11	54.4027	10.4913	14	Promoter (2-3kb)	FAM41C
chr1	869625	870125	501	JFCRPeaks_12	68.5761	23.2935	41	Promoter (<=1kb)	FAM41C
chr1	874658	875158	501	JFCRPeaks_13	6.73089	6.09909	2	Promoter (1-2kb)	FAM41C
chr1	877644	878144	501	JFCRPeaks_14	5.97978	6.06698	3	Promoter (<=1kb)	FAM41C
chr1	904488	904988	501	JFCRPeaks_15	62.2963	23.6113	42	Exon (ENST00000607769.1/ENST00000607769.1	ENSG00000223764
chr1	905152	905652	501	JFCRPeaks_16	17.7642	5.81241	30	Intron (ENST00000607769.1/ENST00000607769.1	ENSG00000223764
chr1	906682	907182	501	JFCRPeaks_17	29.291	9.58396	19	Intron (ENST00000607769.1/ENST00000607769.1	ENSG00000223764
chr1	912784	913284	501	JFCRPeaks_18	14.3547	7.21241	20	Exon (ENST00000448179.1/ENST00000448179.1	ENSG00000223764
chr1	913665	914165	501	JFCRPeaks_19	51.3787	12.6196	25	Exon (ENST00000448179.1/ENST00000448179.1	ENSG00000223764
chr1	920974	921474	501	JFCRPeaks_20	13.8402	10.9344	39	Promoter (1-2kb)	LINC02593
chr1	923484	923984	501	JFCRPeaks_21	7.52751	7.63727	36	Promoter (<=1kb)	SAMD11
chr1	924625	925125	501	JFCRPeaks_22	22.7265	10.733	37	Promoter (<=1kb)	SAMD11
chr1	928725	929225	501	JFCRPeaks_23	11.6307	5.12942	11	Promoter (1-2kb)	SAMD11
chr1	929636	930136	501	JFCRPeaks_24	7.2197	7.29666	3	Promoter (<=1kb)	SAMD11
chr1	933039	933539	501	JFCRPeaks_25	101.15	19.5064	33	Promoter (2-3kb)	SAMD11
chr1	933653	934153	501	JFCRPeaks_26	14.1171	5.57862	14	Intron (ENST00000420190.6/148398	ENSG00000187634
chr1	938010	938510	501	JFCRPeaks_27	35.0647	13.8564	38	Promoter (<=1kb)	SAMD11
chr1	940227	940727	501	JFCRPeaks_28	27.1881	9.28455	37	Promoter (<=1kb)	SAMD11
chr1	940738	941238	501	JFCRPeaks_29	14.1432	5.61676	30	Promoter (<=1kb)	SAMD11
chr1	941482	941982	501	JFCRPeaks_30	18.9931	8.9404	39	Promoter (<=1kb)	SAMD11
chr1	942380	942880	501	JFCRPeaks_31	7.25129	5.72888	25	Promoter (<=1kb)	SAMD11
chr1	959047	959547	501	JFCRPeaks_32	90.1538	30.6229	42	Promoter (<=1kb)	NOC2L
chr1	960334	960834	501	JFCRPeaks_33	31.5504	10.7742	36	Promoter (<=1kb)	KLHL17
chr1	966205	966705	501	JFCRPeaks_34	127.979	44.3121	39	Promoter (<=1kb)	PLEKHN1
chr1	966741	967241	501	JFCRPeaks_35	82.1119	35.1759	42	Promoter (<=1kb)	PLEKHN1
chr1	967963	968463	501	JFCRPeaks_36	21.099	8.20088	24	Promoter (1-2kb)	PLEKHN1
chr1	975789	976289	501	JFCRPeaks_37	117.508	28.8622	39	Promoter (<=1kb)	PERM1
chr1	976330	976830	501	JFCRPeaks_38	123.312	34.153	40	Promoter (<=1kb)	PERM1
chr1	977974	978474	501	JFCRPeaks_39	32.4695	7.97514	29	Promoter (1-2kb)	PERM1
chr1	979491	979991	501	JFCRPeaks_40	11.6307	5.12942	19	Promoter (1-2kb)	PERM1
chr1	982343	982843	501	JFCRPeaks_41	15.9432	5.52025	24	Promoter (<=1kb)	PERM1
chr1	984085	984585	501	JFCRPeaks_42	12.9774	6.1087	36	Promoter (1-2kb)	PERM1
chr1	998756	999256	501	JFCRPeaks_43	19.3918	7.27511	36	Promoter (<=1kb)	HES4
chr1	999323	999823	501	JFCRPeaks_44	32.7617	8.73618	32	Promoter (<=1kb)	HES4
chr1	999950	1000450	501	JFCRPeaks_45	81.9425	30.7419	42	Promoter (<=1kb)	HES4
chr1	1000565	1001065	501	JFCRPeaks_46	51.6723	19.3856	42	Promoter (<=1kb)	ISG15
chr1	1001721	1002221	501	JFCRPeaks_47	56.6782	21.4819	40	Promoter (<=1kb)	ISG15
chr1	1003111	1003611	501	JFCRPeaks_48	6.01066	6.07474	7	Promoter (1-2kb)	ISG15
chr1	1005164	1005664	501	JFCRPeaks_49	14.4238	7.19657	35	Intron (ENST00000624697.4/9636	ENSG00000187608
chr1	1006398	1006898	501	JFCRPeaks_50	49.5946	12.1814	28	Intron (ENST00000624697.4/9636	ENSG00000187608
chr1	1013250	1013750	501	JFCRPeaks_51	115.564	54.3981	42	Promoter (<=1kb)	ISG15
chr1	1014265	1014765	501	JFCRPeaks_52	17.841	8.90153	26	Promoter (<=1kb)	ISG15
chr1	1019322	1019822	501	JFCRPeaks_53	80.9502	27.6439	41	Promoter (<=1kb)	AGRN
chr1	1019878	1020378	501	JFCRPeaks_54	39.1951	14.7046	38	Promoter (<=1kb)	AGRN
chr1	1020432	1020932	501	JFCRPeaks_55	10.4432	8.25064	27	Promoter (<=1kb)	AGRN
chr1	1020994	1021494	501	JFCRPeaks_56	48.4881	18.191	37	Promoter (<=1kb)	AGRN
chr1	1024575	1025075	501	JFCRPeaks_57	42.2029	15.9955	34	Intron (ENST00000379370.7/375790	ENSG00000188157
chr1	1025099	1025599	501	JFCRPeaks_58	13.3943	5.07664	19	Intron (ENST00000379370.7/375790	ENSG00000188157
chr1	1032360	1032860	501	JFCRPeaks_59	77.453	19.024	31	Promoter (1-2kb)	AGRN
chr1	1032974	1033474	501	JFCRPeaks_60	113.38	27.8483	42	Promoter (<=1kb)	AGRN
chr1	1038672	1039172	501	JFCRPeaks_61	19.9703	6.24037	23	Intron (ENST00000379370.7/375790	ENSG00000188157
chr1	1040580	1041080	501	JFCRPeaks_62	50.3217	23.6874	41	Exon (ENST00000379370.7/375790	ENSG00000188157
chr1	1058224	1058724	501	JFCRPeaks_63	21.4352	5.2649	28	Promoter (<=1kb)	LOC100288175
chr1	1058844	1059344	501	JFCRPeaks_64	16.8394	6.31754	29	Promoter (<=1kb)	LOC100288175
chr1	1059413	1059913	501	JFCRPeaks_65	84.5271	28.8654	41	Promoter (<=1kb)	LOC100288175
chr1	1064035	1064535	501	JFCRPeaks_66	100.569	47.3397	42	Promoter (<=1kb)	LOC100288175
chr1	1066624	1067124	501	JFCRPeaks_67	5.97978	6.06698	26	Promoter (2-3kb)	LOC100288175
chr1	1067933	1068433	501	JFCRPeaks_68	52.3402	18.1225	27	Exon (ENST00000412397.2/100288175	ENSG00000217801
chr1	1068530	1069030	501	JFCRPeaks_69	81.1492	40.7728	42	Exon (ENST00000412397.2/100288175	ENSG00000217801
chr1	1069106	1069606	501	JFCRPeaks_70	25.4326	11.9716	28	Exon (ENST00000412397.2/100288175	ENSG00000217801
chr1	1069795	1070295	501	JFCRPeaks_71	79.1533	27.4064	38	Downstream (<1kb)	RNF223
chr1	1072527	1073027	501	JFCRPeaks_72	14.3547	7.21241	15	Promoter (1-2kb)	RNF223
chr1	1073144	1073644	501	JFCRPeaks_73	56.3406	19.5076	28	Promoter (<=1kb)	RNF223
chr1	1073654	1074154	501	JFCRPeaks_74	409.589	78.9876	40	Promoter (<=1kb)	RNF223
chr1	1074475	1074975	501	JFCRPeaks_75	65.601	12.6509	32	Promoter (<=1kb)	RNF223
chr1	1079463	1079963	501	JFCRPeaks_76	160.853	44.5505	41	Downstream (1-2kb)	C1orf159
chr1	1080017	1080517	501	JFCRPeaks_77	85.5839	29.633	40	Downstream (1-2kb)	C1orf159
chr1	1116026	1116526	501	JFCRPeaks_78	426.633	127.849	42	Promoter (<=1kb)	C1orf159
chr1	1116588	1117088	501	JFCRPeaks_79	14.158	7.62951	22	Promoter (<=1kb)	C1orf159
chr1	1117670	1118170	501	JFCRPeaks_80	6.73089	6.09909	7	Promoter (1-2kb)	C1orf159
chr1	1122042	1122542	501	JFCRPeaks_81	85.2294	20.934	39	Distal Intergenic	C1orf159
chr1	1123085	1123585	501	JFCRPeaks_82	7.25129	5.72888	32	Distal Intergenic	C1orf159
chr1	1124670	1125170	501	JFCRPeaks_83	47.8223	11.7461	31	Distal Intergenic	C1orf159
chr1	1130071	1130571	501	JFCRPeaks_84	93.1311	22.8748	18	Distal Intergenic	LINC01342
chr1	1132532	1133032	501	JFCRPeaks_85	52.3822	13.9682	31	Distal Intergenic	LINC01342
chr1	1133297	1133797	501	JFCRPeaks_86	44.3148	10.8846	28	Distal Intergenic	LINC01342
chr1	1136451	1136951	501	JFCRPeaks_87	45.9313	12.4891	37	Promoter (<=1kb)	LINC01342
chr1	1137227	1137727	501	JFCRPeaks_88	31.5504	10.7742	34	Promoter (<=1kb)	LINC01342
chr1	1144000	1144500	501	JFCRPeaks_89	55.2816	18.088	27	Exon (ENST00000416774.1/254099	ENSG00000223823
chr1	1153838	1154338	501	JFCRPeaks_90	8.81843	6.96699	20	Distal Intergenic	MIR200B
chr1	1157369	1157869	501	JFCRPeaks_91	108.16	28.8418	42	Distal Intergenic	MIR200B
chr1	1158081	1158581	501	JFCRPeaks_92	36.1288	19.6175	40	Distal Intergenic	MIR200B
chr1	1162571	1163071	501	JFCRPeaks_93	127.933	31.4228	38	Distal Intergenic	MIR200B
chr1	1163290	1163790	501	JFCRPeaks_94	42.5733	14.7408	33	Distal Intergenic	MIR200B
chr1	1164739	1165239	501	JFCRPeaks_95	91.0168	17.5522	36	Promoter (1-2kb)	MIR200B
chr1	1165272	1165772	501	JFCRPeaks_96	11.1015	5.57787	19	Promoter (1-2kb)	MIR200B
chr1	1165821	1166321	501	JFCRPeaks_97	19.5991	9.77871	33	Promoter (<=1kb)	MIR200B
chr1	1171677	1172177	501	JFCRPeaks_98	12.7985	6.8969	11	Promoter (1-2kb)	TTLL10
chr1	1173567	1174067	501	JFCRPeaks_99	10.1779	5.4847	12	Promoter (<=1kb)	TTLL10
chr1	1200862	1201362	501	JFCRPeaks_100	20.5263	6.71616	39	Downstream (2-3kb)	TNFRSF18
chr1	1201368	1201868	501	JFCRPeaks_101	93.3286	30.5369	41	Downstream (1-2kb)	TNFRSF18
chr1	1206369	1206869	501	JFCRPeaks_102	27.5457	14.8439	39	Promoter (<=1kb)	TNFRSF18
chr1	1207922	1208422	501	JFCRPeaks_103	123.854	37.1153	42	Promoter (1-2kb)	TNFRSF18
chr1	1208826	1209326	501	JFCRPeaks_104	20.5263	6.71616	21	Promoter (2-3kb)	TNFRSF18
chr1	1212769	1213269	501	JFCRPeaks_105	42.9026	20.195	25	Promoter (<=1kb)	TNFRSF4
chr1	1213416	1213916	501	JFCRPeaks_106	46.9902	12.3479	23	Promoter (<=1kb)	TNFRSF4
chr1	1214249	1214749	501	JFCRPeaks_107	7.2197	7.29666	18	Promoter (<=1kb)	TNFRSF4
chr1	1215028	1215528	501	JFCRPeaks_108	15.5959	5.85102	21	Promoter (<=1kb)	TNFRSF4
chr1	1216902	1217402	501	JFCRPeaks_109	7.0844	6.57717	17	Promoter (2-3kb)	TNFRSF4
chr1	1222136	1222636	501	JFCRPeaks_110	11.13	11.2486	5	Promoter (<=1kb)	SDF4
chr1	1230591	1231091	501	JFCRPeaks_111	15.7489	6.94565	28	Promoter (<=1kb)	SDF4
chr1	1231287	1231787	501	JFCRPeaks_112	30.9134	8.56191	33	Promoter (<=1kb)	SDF4
chr1	1231835	1232335	501	JFCRPeaks_113	162.355	76.4235	42	Promoter (<=1kb)	SDF4
chr1	1237351	1237851	501	JFCRPeaks_114	40.8592	10.0358	26	Distal Intergenic	B3GALT6
chr1	1238076	1238576	501	JFCRPeaks_115	57.2052	25.2289	38	Distal Intergenic	C1QTNF12
chr1	1239420	1239920	501	JFCRPeaks_116	37.4586	9.20056	27	Downstream (2-3kb)	C1QTNF12
chr1	1240801	1241301	501	JFCRPeaks_117	54.2449	14.4649	23	Promoter (1-2kb)	C1QTNF12
chr1	1250151	1250651	501	JFCRPeaks_118	14.1171	5.57862	14	Exon (ENST00000565563.1/ENST00000565563.1	ENSG00000184163
chr1	1250878	1251378	501	JFCRPeaks_119	22.166	10.4339	17	Exon (ENST00000565563.1/ENST00000565563.1	ENSG00000184163
chr1	1262885	1263385	501	JFCRPeaks_120	46.4378	16.0788	6	Promoter (<=1kb)	UBE2J2
chr1	1264807	1265307	501	JFCRPeaks_121	15.5314	6.16807	7	Promoter (1-2kb)	UBE2J2
chr1	1272442	1272942	501	JFCRPeaks_122	130.28	45.1088	39	Promoter (<=1kb)	UBE2J2
chr1	1273111	1273611	501	JFCRPeaks_123	25.9478	10.3048	20	Promoter (<=1kb)	UBE2J2
chr1	1273635	1274135	501	JFCRPeaks_124	97.5755	33.1439	41	Promoter (<=1kb)	UBE2J2
chr1	1274178	1274678	501	JFCRPeaks_125	30.8384	7.57451	17	Promoter (<=1kb)	UBE2J2
chr1	1281409	1281909	501	JFCRPeaks_126	16.1151	8.04042	24	Promoter (<=1kb)	SCNN1D
chr1	1282026	1282526	501	JFCRPeaks_127	141.139	27.2181	36	Promoter (<=1kb)	SCNN1D
chr1	1290091	1290591	501	JFCRPeaks_128	45.6019	12.9212	36	Promoter (2-3kb)	SCNN1D
chr1	1290858	1291358	501	JFCRPeaks_129	7.25129	5.72888	23	3' UTR	ACAP3
chr1	1291754	1292254	501	JFCRPeaks_130	41.3159	17.6993	39	Promoter (2-3kb)	ACAP3
chr1	1299968	1300468	501	JFCRPeaks_131	16.0396	8.05898	29	Promoter (<=1kb)	ACAP3
chr1	1304614	1305114	501	JFCRPeaks_132	38.7698	13.4238	39	Promoter (<=1kb)	ACAP3
chr1	1305507	1306007	501	JFCRPeaks_133	41.8804	13.7032	39	Promoter (<=1kb)	ACAP3
chr1	1307170	1307670	501	JFCRPeaks_134	11.3244	6.15567	28	Promoter (<=1kb)	ACAP3
chr1	1307821	1308321	501	JFCRPeaks_135	54.1082	25.4697	42	Promoter (<=1kb)	ACAP3
chr1	1308404	1308904	501	JFCRPeaks_136	127.495	43.5387	42	Promoter (<=1kb)	PUSL1
chr1	1309035	1309535	501	JFCRPeaks_137	74.7523	13.0486	41	Promoter (<=1kb)	PUSL1
chr1	1309657	1310157	501	JFCRPeaks_138	19.5107	9.80301	20	Promoter (<=1kb)	ACAP3
chr1	1310452	1310952	501	JFCRPeaks_139	56.3406	19.5076	27	Promoter (<=1kb)	ACAP3
chr1	1318175	1318675	501	JFCRPeaks_140	39.5935	16.9614	35	Promoter (<=1kb)	INTS11
chr1	1324517	1325017	501	JFCRPeaks_141	123.807	33.2071	42	Promoter (<=1kb)	INTS11
chr1	1325061	1325561	501	JFCRPeaks_142	33.2403	12.4706	35	Promoter (<=1kb)	CPTP
chr1	1331054	1331554	501	JFCRPeaks_143	26.0112	9.00624	30	Promoter (<=1kb)	TAS1R3
chr1	1331662	1332162	501	JFCRPeaks_144	14.3547	7.21241	27	Promoter (<=1kb)	TAS1R3
chr1	1332770	1333270	501	JFCRPeaks_145	81.2877	28.1454	37	Promoter (1-2kb)	TAS1R3
chr1	1343958	1344458	501	JFCRPeaks_146	30.4963	11.7947	20	Intron (ENST00000378891.9/1855	ENSG00000107404
chr1	1344480	1344980	501	JFCRPeaks_147	24.927	19.6936	38	Intron (ENST00000378891.9/1855	ENSG00000107404
chr1	1347846	1348346	501	JFCRPeaks_148	38.7698	13.4238	34	Promoter (<=1kb)	DVL1
chr1	1349131	1349631	501	JFCRPeaks_149	73.7141	22.0899	42	Promoter (<=1kb)	DVL1
chr1	1349634	1350134	501	JFCRPeaks_150	36.2153	10.8526	31	Promoter (<=1kb)	DVL1
chr1	1351619	1352119	501	JFCRPeaks_151	22.9526	5.6376	22	Promoter (2-3kb)	MXRA8
chr1	1353727	1354227	501	JFCRPeaks_152	17.841	8.90153	29	Promoter (<=1kb)	MXRA8
chr1	1356654	1357154	501	JFCRPeaks_153	26.7535	5.1593	11	Promoter (1-2kb)	MXRA8
chr1	1357789	1358289	501	JFCRPeaks_154	18.3899	7.30328	14	Promoter (<=1kb)	MXRA8
chr1	1358340	1358840	501	JFCRPeaks_155	12.7848	5.07729	23	Promoter (<=1kb)	MXRA8
chr1	1359192	1359692	501	JFCRPeaks_156	12.7848	5.07729	19	Promoter (<=1kb)	MXRA8
chr1	1359713	1360213	501	JFCRPeaks_157	15.5314	6.16807	22	Promoter (<=1kb)	MXRA8
chr1	1360425	1360925	501	JFCRPeaks_158	42.4307	16.8507	27	Promoter (<=1kb)	MXRA8
chr1	1361923	1362423	501	JFCRPeaks_159	21.387	10.6708	23	Promoter (<=1kb)	MXRA8
chr1	1364202	1364702	501	JFCRPeaks_160	97.0751	18.7205	34	Promoter (2-3kb)	MXRA8
chr1	1371395	1371895	501	JFCRPeaks_161	54.2133	14.246	26	Downstream (1-2kb)	AURKAIP1
chr1	1371967	1372467	501	JFCRPeaks_162	53.2058	14.2707	40	Promoter (2-3kb)	AURKAIP1
chr1	1374467	1374967	501	JFCRPeaks_163	21.712	9.30119	32	Promoter (<=1kb)	AURKAIP1
chr1	1375117	1375617	501	JFCRPeaks_164	339.051	90.9392	42	Promoter (<=1kb)	AURKAIP1
chr1	1380281	1380781	501	JFCRPeaks_165	15.9432	5.52025	10	Distal Intergenic	AURKAIP1
chr1	1398011	1398511	501	JFCRPeaks_166	41.8579	8.07212	25	Promoter (<=1kb)	CCNL2
chr1	1398590	1399090	501	JFCRPeaks_167	19.857	7.88591	26	Promoter (<=1kb)	CCNL2
chr1	1399272	1399772	501	JFCRPeaks_168	284.166	85.1561	42	Promoter (<=1kb)	CCNL2
chr1	1399944	1400444	501	JFCRPeaks_169	17.7591	8.92293	29	Promoter (<=1kb)	MRPL20-AS1
chr1	1401981	1402481	501	JFCRPeaks_170	21.712	9.30119	27	Promoter (2-3kb)	MRPL20-AS1
chr1	1407048	1407548	501	JFCRPeaks_171	55.4697	51.4981	42	Promoter (<=1kb)	MRPL20
chr1	1415115	1415615	501	JFCRPeaks_172	15.8248	6.1204	16	Downstream (2-3kb)	ANKRD65
chr1	1417820	1418320	501	JFCRPeaks_173	12.9722	5.72106	19	Promoter (2-3kb)	ANKRD65
chr1	1429606	1430106	501	JFCRPeaks_174	32.4695	7.97514	34	Promoter (1-2kb)	LINC01770
chr1	1430221	1430721	501	JFCRPeaks_175	66.471	24.9375	40	Promoter (1-2kb)	LINC01770
chr1	1431806	1432306	501	JFCRPeaks_176	138.5	34.0183	37	Promoter (<=1kb)	LINC01770
chr1	1432458	1432958	501	JFCRPeaks_177	11.1579	5.56709	14	Promoter (<=1kb)	LINC01770
chr1	1433104	1433604	501	JFCRPeaks_178	74.2302	40.3062	40	Promoter (<=1kb)	LINC01770
chr1	1433772	1434272	501	JFCRPeaks_179	78.4518	29.4323	37	Promoter (<=1kb)	LINC01770
chr1	1434333	1434833	501	JFCRPeaks_180	27.8587	12.2864	32	Promoter (<=1kb)	LINC01770
chr1	1434937	1435437	501	JFCRPeaks_181	26.1107	9.79579	24	Promoter (<=1kb)	VWA1
chr1	1435456	1435956	501	JFCRPeaks_182	61.4575	23.0566	41	Promoter (<=1kb)	VWA1
chr1	1436239	1436739	501	JFCRPeaks_183	14.3456	6.32676	27	Promoter (<=1kb)	VWA1
chr1	1440807	1441307	501	JFCRPeaks_184	35.8031	9.603	37	3' UTR	VWA1
chr1	1452092	1452592	501	JFCRPeaks_185	6.01066	6.07474	5	Promoter (2-3kb)	ATAD3C
chr1	1462179	1462679	501	JFCRPeaks_186	221.924	42.7971	36	Promoter (<=1kb)	ATAD3C
chr1	1470942	1471442	501	JFCRPeaks_187	33.3042	6.42258	32	Promoter (<=1kb)	ATAD3B
chr1	1471461	1471961	501	JFCRPeaks_188	169.148	57.7629	42	Promoter (<=1kb)	ATAD3B
chr1	1472176	1472676	501	JFCRPeaks_189	17.1245	7.60546	20	Promoter (<=1kb)	ATAD3B
chr1	1472803	1473303	501	JFCRPeaks_190	24.4912	6.01551	17	Promoter (1-2kb)	ATAD3B
chr1	1500676	1501176	501	JFCRPeaks_191	20.1195	8.87319	4	Distal Intergenic	ATAD3A
chr1	1504862	1505362	501	JFCRPeaks_192	149.79	26.147	40	Intron (ENST00000641974.1/ENST00000641974.1	ENSG00000197785
chr1	1505421	1505921	501	JFCRPeaks_193	49.6562	15.5167	30	Intron (ENST00000641974.1/ENST00000641974.1	ENSG00000197785
chr1	1511276	1511776	501	JFCRPeaks_194	33.189	11.4915	33	Promoter (<=1kb)	ATAD3A
chr1	1511838	1512338	501	JFCRPeaks_195	231.157	69.2709	42	Promoter (<=1kb)	ATAD3A
chr1	1512347	1512847	501	JFCRPeaks_196	11.4204	5.39347	25	Promoter (<=1kb)	ATAD3A
chr1	1540419	1540919	501	JFCRPeaks_197	26.1107	9.79579	30	Promoter (<=1kb)	TMEM240
chr1	1543614	1544114	501	JFCRPeaks_198	243.464	59.7995	34	Promoter (2-3kb)	SSU72
chr1	1550892	1551392	501	JFCRPeaks_199	8.81843	6.96699	19	Intron (ENST00000291386.4/29101	ENSG00000160075
chr1	1554789	1555289	501	JFCRPeaks_200	45.3791	8.75117	30	Intron (ENST00000291386.4/29101	ENSG00000160075
chr1	1559041	1559541	501	JFCRPeaks_201	6.06589	5.63158	8	Intron (ENST00000291386.4/29101	ENSG00000160075
chr1	1567031	1567531	501	JFCRPeaks_202	17.3021	7.56868	9	Intron (ENST00000291386.4/29101	ENSG00000160075
chr1	1573722	1574222	501	JFCRPeaks_203	24.7315	9.27837	35	Promoter (<=1kb)	SSU72
chr1	1574663	1575163	501	JFCRPeaks_204	120.436	40.909	42	Promoter (<=1kb)	SSU72
chr1	1575173	1575673	501	JFCRPeaks_205	21.4352	5.2649	22	Promoter (<=1kb)	SSU72
chr1	1586089	1586589	501	JFCRPeaks_206	11.6307	5.12942	11	Distal Intergenic	SSU72
chr1	1599584	1600084	501	JFCRPeaks_207	19.5466	6.63947	29	Promoter (<=1kb)	FNDC10
chr1	1614227	1614727	501	JFCRPeaks_208	48.778	12.8177	41	Promoter (<=1kb)	MIB2
chr1	1615104	1615604	501	JFCRPeaks_209	226.193	67.7833	42	Promoter (<=1kb)	MIB2
chr1	1615927	1616427	501	JFCRPeaks_210	105.25	18.3722	41	Promoter (<=1kb)	MIB2
chr1	1616462	1616962	501	JFCRPeaks_211	48.9522	9.44023	31	Promoter (<=1kb)	MIB2
chr1	1628688	1629188	501	JFCRPeaks_212	10.1779	5.4847	19	Promoter (<=1kb)	MIB2
chr1	1629690	1630190	501	JFCRPeaks_213	29.1385	15.7023	31	Promoter (<=1kb)	MIB2
chr1	1630202	1630702	501	JFCRPeaks_214	136.122	46.2371	37	Promoter (<=1kb)	MIB2
chr1	1630815	1631315	501	JFCRPeaks_215	15.5908	5.29579	25	Promoter (<=1kb)	MMP23B
chr1	1658872	1659372	501	JFCRPeaks_216	179.972	58.8865	42	Promoter (<=1kb)	CDK11B
chr1	1663056	1663556	501	JFCRPeaks_217	16.1151	8.04042	17	3' UTR	CDK11B
chr1	1677751	1678251	501	JFCRPeaks_218	30.0809	10.2724	28	Intron (ENST00000614300.4/728661	ENSG00000189339
chr1	1678556	1679056	501	JFCRPeaks_219	67.9237	16.6834	36	Intron (ENST00000614300.4/728661	ENSG00000189339
chr1	1680792	1681292	501	JFCRPeaks_220	193.191	47.4514	30	Intron (ENST00000614300.4/728661	ENSG00000189339
chr1	1686233	1686733	501	JFCRPeaks_221	56.7994	13.951	25	Intron (ENST00000614300.4/728661	ENSG00000189339
chr1	1692560	1693060	501	JFCRPeaks_222	115.989	39.6094	42	Promoter (<=1kb)	SLC35E2B
chr1	1721213	1721713	501	JFCRPeaks_223	66.55	23.0426	5	Promoter (<=1kb)	CDK11A
chr1	1724187	1724687	501	JFCRPeaks_224	300.301	80.5458	42	Promoter (<=1kb)	CDK11A
chr1	1728485	1728985	501	JFCRPeaks_225	30.8384	7.57451	9	3' UTR	CDK11A
chr1	1740921	1741421	501	JFCRPeaks_226	31.6403	6.1017	19	Promoter (1-2kb)	SLC35E2A
chr1	1745547	1746047	501	JFCRPeaks_227	21.4617	21.6905	32	Promoter (<=1kb)	SLC35E2A
chr1	1746219	1746719	501	JFCRPeaks_228	88.9585	47.9383	41	Promoter (<=1kb)	SLC35E2A
chr1	1748552	1749052	501	JFCRPeaks_229	14.4816	5.6009	8	Promoter (2-3kb)	SLC35E2A
chr1	1753286	1753786	501	JFCRPeaks_230	40.6637	14.0796	22	Promoter (<=1kb)	NADK
chr1	1758843	1759343	501	JFCRPeaks_231	186.48	45.8031	40	Promoter (<=1kb)	NADK
chr1	1759595	1760095	501	JFCRPeaks_232	49.5946	12.1814	20	Promoter (1-2kb)	NADK
chr1	1762891	1763391	501	JFCRPeaks_233	99.1091	19.1128	29	Intron (ENST00000341426.9/65220	ENSG00000008130
chr1	1764160	1764660	501	JFCRPeaks_234	57.0077	28.6431	27	Intron (ENST00000341426.9/65220	ENSG00000008130
chr1	1772131	1772631	501	JFCRPeaks_235	6.06589	5.63158	2	Intron (ENST00000341426.9/65220	ENSG00000008130
chr1	1777433	1777933	501	JFCRPeaks_236	19.6529	10.6828	32	Promoter (<=1kb)	NADK
chr1	1778156	1778656	501	JFCRPeaks_237	25.6969	13.9682	36	Promoter (<=1kb)	NADK
chr1	1778700	1779200	501	JFCRPeaks_238	200.029	53.6512	42	Promoter (<=1kb)	NADK
chr1	1780235	1780735	501	JFCRPeaks_239	44.7371	21.0586	40	Promoter (<=1kb)	NADK
chr1	1782370	1782870	501	JFCRPeaks_240	45.0536	12.0139	38	Promoter (1-2kb)	NADK
chr1	1782899	1783399	501	JFCRPeaks_241	44.6471	22.2761	40	Promoter (2-3kb)	NADK
chr1	1793377	1793877	501	JFCRPeaks_242	62.4321	21.6168	28	Promoter (<=1kb)	GNB1
chr1	1832839	1833339	501	JFCRPeaks_243	36.5764	18.2493	25	Promoter (<=1kb)	GNB1
chr1	1833383	1833883	501	JFCRPeaks_244	52.3402	18.1225	25	Promoter (1-2kb)	GNB1
chr1	1833886	1834386	501	JFCRPeaks_245	26.9121	13.4274	26	Promoter (1-2kb)	GNB1
chr1	1853546	1854046	501	JFCRPeaks_246	99.1091	19.1128	27	Intron (ENST00000610897.4/2782	ENSG00000078369
chr1	1855598	1856098	501	JFCRPeaks_247	26.1208	7.10243	17	Intron (ENST00000610897.4/2782	ENSG00000078369
chr1	1857187	1857687	501	JFCRPeaks_248	7.25129	5.72888	15	Intron (ENST00000610897.4/2782	ENSG00000078369
chr1	1858600	1859100	501	JFCRPeaks_249	45.3457	17.0121	34	Intron (ENST00000610897.4/2782	ENSG00000078369
chr1	1859217	1859717	501	JFCRPeaks_250	66.045	16.2219	32	Intron (ENST00000610897.4/2782	ENSG00000078369
chr1	1869404	1869904	501	JFCRPeaks_251	15.5819	6.15746	15	Intron (ENST00000610897.4/2782	ENSG00000078369
chr1	1873191	1873691	501	JFCRPeaks_252	10.4432	8.25064	26	Intron (ENST00000610897.4/2782	ENSG00000078369
chr1	1880744	1881244	501	JFCRPeaks_253	19.1945	7.27501	12	Intron (ENST00000610897.4/2782	ENSG00000078369
chr1	1890230	1890730	501	JFCRPeaks_254	36.8677	14.259	42	Promoter (<=1kb)	GNB1
chr1	1890882	1891382	501	JFCRPeaks_255	97.5755	33.1439	42	Promoter (<=1kb)	GNB1
chr1	1891475	1891975	501	JFCRPeaks_256	25.4326	11.9716	40	Promoter (<=1kb)	GNB1
chr1	1892457	1892957	501	JFCRPeaks_257	19.5107	9.80301	31	Promoter (1-2kb)	GNB1
chr1	1897129	1897629	501	JFCRPeaks_258	6.01066	6.07474	10	Distal Intergenic	GNB1
chr1	1906133	1906633	501	JFCRPeaks_259	55.0879	27.4854	38	Distal Intergenic	CALML6
chr1	1907383	1907883	501	JFCRPeaks_260	6.73089	6.09909	25	Distal Intergenic	CALML6
chr1	1908378	1908878	501	JFCRPeaks_261	16.9646	9.14194	37	Distal Intergenic	CALML6
chr1	1909112	1909612	501	JFCRPeaks_262	126.122	37.795	42	Distal Intergenic	CALML6
chr1	1911591	1912091	501	JFCRPeaks_263	7.2197	7.29666	2	Distal Intergenic	CALML6
chr1	1917491	1917991	501	JFCRPeaks_264	9.42267	6.28474	9	Promoter (<=1kb)	TMEM52
chr1	1918699	1919199	501	JFCRPeaks_265	51.3787	12.6196	30	Promoter (<=1kb)	TMEM52
chr1	1919212	1919712	501	JFCRPeaks_266	176.67	60.0102	42	Promoter (<=1kb)	TMEM52
chr1	1920353	1920853	501	JFCRPeaks_267	11.471	6.18153	23	Promoter (1-2kb)	TMEM52
chr1	1937181	1937681	501	JFCRPeaks_268	6.01066	6.07474	5	Intron (ENST00000642590.1/85452	ENSG00000142609
chr1	1938690	1939190	501	JFCRPeaks_269	5.97978	6.06698	4	Exon (ENST00000642590.1/85452	ENSG00000142609
chr1	1943878	1944378	501	JFCRPeaks_270	10.3709	9.62836	37	Exon (ENST00000642590.1/85452	ENSG00000142609
chr1	1959952	1960452	501	JFCRPeaks_271	33.5927	12.7321	37	Promoter (<=1kb)	CFAP74
chr1	1969098	1969598	501	JFCRPeaks_272	24.7009	6.71635	11	Intron (ENST00000493964.5/85452	ENSG00000142609
chr1	1970274	1970774	501	JFCRPeaks_273	7.2197	7.29666	2	Exon (ENST00000493964.5/85452	ENSG00000142609
chr1	1988904	1989404	501	JFCRPeaks_274	65.601	12.6509	25	Promoter (1-2kb)	CFAP74
chr1	2001791	2002291	501	JFCRPeaks_275	81.325	19.975	28	Promoter (1-2kb)	CFAP74
chr1	2014925	2015425	501	JFCRPeaks_276	34.7094	13.0217	26	Exon (ENST00000443930.1/ENST00000443930.1	ENSG00000187730
chr1	2026701	2027201	501	JFCRPeaks_277	6.06589	5.63158	2	Promoter (<=1kb)	GABRD
chr1	2032123	2032623	501	JFCRPeaks_278	33.189	11.4915	19	Distal Intergenic	GABRD
chr1	2044768	2045268	501	JFCRPeaks_279	40.7153	15.2749	39	Distal Intergenic	LOC105378591
chr1	2046387	2046887	501	JFCRPeaks_280	26.9121	13.4274	35	Promoter (2-3kb)	LOC105378591
chr1	2049373	2049873	501	JFCRPeaks_281	97.1262	23.8561	36	Promoter (<=1kb)	LOC105378591
chr1	2050084	2050584	501	JFCRPeaks_282	146.803	43.9925	42	Promoter (<=1kb)	PRKCZ
chr1	2051388	2051888	501	JFCRPeaks_283	12.4895	5.54693	20	Promoter (<=1kb)	PRKCZ
chr1	2060289	2060789	501	JFCRPeaks_284	6.73089	6.09909	7	Intron (ENST00000378567.8/5590	ENSG00000067606
chr1	2081966	2082466	501	JFCRPeaks_285	39.7519	6.939	25	Promoter (<=1kb)	PRKCZ
chr1	2085005	2085505	501	JFCRPeaks_286	24.2697	8.40326	13	Promoter (2-3kb)	PRKCZ
chr1	2089847	2090347	501	JFCRPeaks_287	24.5267	7.66416	12	Intron (ENST00000378567.8/5590	ENSG00000067606
chr1	2104962	2105462	501	JFCRPeaks_288	99.1344	24.3493	22	Promoter (<=1kb)	PRKCZ
chr1	2127304	2127804	501	JFCRPeaks_289	23.1527	10.2109	23	Intron (ENST00000378567.8/5590	ENSG00000067606
chr1	2132503	2133003	501	JFCRPeaks_290	21.3474	8.4778	24	Promoter (<=1kb)	PRKCZ
chr1	2133206	2133706	501	JFCRPeaks_291	113.402	53.3804	42	Promoter (<=1kb)	PRKCZ
chr1	2134256	2134756	501	JFCRPeaks_292	11.6307	5.12942	16	Promoter (<=1kb)	PRKCZ
chr1	2135414	2135914	501	JFCRPeaks_293	111.103	43.1841	34	Promoter (<=1kb)	PRKCZ
chr1	2139635	2140135	501	JFCRPeaks_294	14.4091	6.17271	34	Intron (ENST00000378567.8/5590	ENSG00000067606
chr1	2148702	2149202	501	JFCRPeaks_295	10.8137	10.9714	17	3' UTR	PRKCZ
chr1	2152547	2153047	501	JFCRPeaks_296	5.97978	6.06698	6	Intron (ENST00000378567.8/5590	ENSG00000067606
chr1	2166231	2166731	501	JFCRPeaks_297	15.7921	6.90814	22	Promoter (2-3kb)	PRKCZ
chr1	2174216	2174716	501	JFCRPeaks_298	37.6872	14.1389	35	Intron (ENST00000378567.8/5590	ENSG00000067606
chr1	2189437	2189937	501	JFCRPeaks_299	69.8792	55.208	42	3' UTR	FAAP20
chr1	2189971	2190471	501	JFCRPeaks_300	34.9762	9.51028	34	Exon (ENST00000497675.2/199990	ENSG00000162585
chr1	2193786	2194286	501	JFCRPeaks_301	14.3547	7.21241	33	Promoter (<=1kb)	FAAP20
chr1	2194832	2195332	501	JFCRPeaks_302	69.0685	64.1233	42	Promoter (<=1kb)	FAAP20
chr1	2196510	2197010	501	JFCRPeaks_303	6.01066	6.07474	5	Promoter (1-2kb)	FAAP20
chr1	2198724	2199224	501	JFCRPeaks_304	24.2697	8.40326	39	Promoter (<=1kb)	FAAP20
chr1	2199227	2199727	501	JFCRPeaks_305	385.796	67.3437	42	Promoter (<=1kb)	FAAP20
chr1	2203452	2203952	501	JFCRPeaks_306	6.06589	5.63158	13	Promoter (<=1kb)	FAAP20
chr1	2204004	2204504	501	JFCRPeaks_307	18.1051	6.79238	22	Promoter (<=1kb)	FAAP20
chr1	2204562	2205062	501	JFCRPeaks_308	45.3457	17.0121	38	Promoter (<=1kb)	FAAP20
chr1	2205154	2205654	501	JFCRPeaks_309	56.655	30.5304	40	Promoter (1-2kb)	FAAP20
chr1	2207559	2208059	501	JFCRPeaks_310	15.5314	6.16807	23	Promoter (<=1kb)	FAAP20
chr1	2208257	2208757	501	JFCRPeaks_311	103.172	25.341	41	Promoter (<=1kb)	FAAP20
chr1	2212449	2212949	501	JFCRPeaks_312	63.4604	34.4955	41	Promoter (<=1kb)	FAAP20
chr1	2213956	2214456	501	JFCRPeaks_313	19.6529	10.6828	24	Promoter (1-2kb)	FAAP20
chr1	2226350	2226850	501	JFCRPeaks_314	6.01066	6.07474	18	Promoter (1-2kb)	SKI
chr1	2227024	2227524	501	JFCRPeaks_315	34.1169	8.37977	27	Promoter (<=1kb)	SKI
chr1	2227545	2228045	501	JFCRPeaks_316	112.815	89.1294	42	Promoter (<=1kb)	SKI
chr1	2229042	2229542	501	JFCRPeaks_317	23.7882	11.1975	40	Promoter (<=1kb)	SKI
chr1	2230073	2230573	501	JFCRPeaks_318	14.4238	7.19657	38	Promoter (1-2kb)	SKI
chr1	2231009	2231509	501	JFCRPeaks_319	90.0757	42.4003	42	Promoter (<=1kb)	SKI
chr1	2231818	2232318	501	JFCRPeaks_320	71.7484	19.2441	40	Promoter (<=1kb)	SKI
chr1	2234294	2234794	501	JFCRPeaks_321	122.378	41.5686	42	Promoter (1-2kb)	SKI
chr1	2237151	2237651	501	JFCRPeaks_322	19.9546	5.35216	25	Intron (ENST00000378536.5/6497	ENSG00000157933
chr1	2238538	2239038	501	JFCRPeaks_323	17.18	7.5768	23	Intron (ENST00000378536.5/6497	ENSG00000157933
chr1	2240132	2240632	501	JFCRPeaks_324	64.1759	15.7628	37	Intron (ENST00000378536.5/6497	ENSG00000157933
chr1	2243272	2243772	501	JFCRPeaks_325	47.5384	18.0178	25	Intron (ENST00000378536.5/6497	ENSG00000157933
chr1	2246015	2246515	501	JFCRPeaks_326	29.265	9.1448	22	Promoter (1-2kb)	SKI
chr1	2246629	2247129	501	JFCRPeaks_327	10.1779	5.4847	20	Promoter (<=1kb)	SKI
chr1	2247559	2248059	501	JFCRPeaks_328	8.47925	8.56964	14	Promoter (<=1kb)	SKI
chr1	2248401	2248901	501	JFCRPeaks_329	69.8116	17.1471	34	Promoter (<=1kb)	SKI
chr1	2250511	2251011	501	JFCRPeaks_330	14.4238	7.19657	29	Promoter (2-3kb)	SKI
chr1	2251683	2252183	501	JFCRPeaks_331	23.8112	9.02481	32	Intron (ENST00000378536.5/6497	ENSG00000157933
chr1	2255248	2255748	501	JFCRPeaks_332	46.9828	16.0443	29	Intron (ENST00000378536.5/6497	ENSG00000157933
chr1	2255826	2256326	501	JFCRPeaks_333	106.742	34.9258	41	Intron (ENST00000378536.5/6497	ENSG00000157933
chr1	2257273	2257773	501	JFCRPeaks_334	17.18	7.5768	10	Intron (ENST00000378536.5/6497	ENSG00000157933
chr1	2258314	2258814	501	JFCRPeaks_335	5.97978	6.06698	29	Intron (ENST00000378536.5/6497	ENSG00000157933
chr1	2258962	2259462	501	JFCRPeaks_336	17.4453	8.21182	23	Intron (ENST00000378536.5/6497	ENSG00000157933
chr1	2267882	2268382	501	JFCRPeaks_337	6.01066	6.07474	8	Intron (ENST00000378536.5/6497	ENSG00000157933
chr1	2276078	2276578	501	JFCRPeaks_338	49.5946	12.1814	32	Intron (ENST00000378536.5/6497	ENSG00000157933
chr1	2279144	2279644	501	JFCRPeaks_339	27.5062	10.3193	20	Intron (ENST00000378536.5/6497	ENSG00000157933
chr1	2286551	2287051	501	JFCRPeaks_340	8.11086	6.13821	9	Intron (ENST00000378536.5/6497	ENSG00000157933
chr1	2290575	2291075	501	JFCRPeaks_341	91.7646	31.337	38	Intron (ENST00000378536.5/6497	ENSG00000157933
chr1	2291097	2291597	501	JFCRPeaks_342	31.5166	8.28183	23	Intron (ENST00000378536.5/6497	ENSG00000157933
chr1	2300324	2300824	501	JFCRPeaks_343	215.916	57.9123	36	Promoter (2-3kb)	SKI
chr1	2300935	2301435	501	JFCRPeaks_344	267.593	87.5559	41	Promoter (2-3kb)	SKI
chr1	2305105	2305605	501	JFCRPeaks_345	39.9318	11.9664	22	Promoter (1-2kb)	SKI
chr1	2308041	2308541	501	JFCRPeaks_346	5.97978	6.06698	13	3' UTR	SKI
chr1	2311463	2311963	501	JFCRPeaks_347	69.9293	26.5043	42	Distal Intergenic	SKI
chr1	2314248	2314748	501	JFCRPeaks_348	23.3693	8.76732	36	Distal Intergenic	SKI
chr1	2315097	2315597	501	JFCRPeaks_349	12.6392	6.87036	37	Exon (ENST00000659232.1/ENST00000659232.1	ENSG00000157933
chr1	2322113	2322613	501	JFCRPeaks_350	56.1498	30.5217	37	Exon (ENST00000661319.1/ENST00000661319.1	ENSG00000157933
chr1	2322757	2323257	501	JFCRPeaks_351	16.3613	6.3594	28	Exon (ENST00000661319.1/ENST00000661319.1	ENSG00000157933
chr1	2330511	2331011	501	JFCRPeaks_352	14.1432	5.61676	15	Intron (ENST00000378531.8/79906	ENSG00000269896
chr1	2332191	2332691	501	JFCRPeaks_353	5.97978	6.06698	6	Exon (ENST00000606372.5/79906	ENSG00000269896
chr1	2334709	2335209	501	JFCRPeaks_354	26.9967	10.2322	13	Intron (ENST00000378531.8/79906	ENSG00000269896
chr1	2336181	2336681	501	JFCRPeaks_355	6.73089	6.09909	8	Exon (ENST00000378531.8/79906	ENSG00000269896
chr1	2336894	2337394	501	JFCRPeaks_356	6.73089	6.09909	9	Intron (ENST00000378531.8/79906	ENSG00000269896
chr1	2344157	2344657	501	JFCRPeaks_357	5.97978	6.06698	8	Intron (ENST00000378531.8/79906	ENSG00000269896
chr1	2352448	2352948	501	JFCRPeaks_358	6.06589	5.63158	19	Promoter (<=1kb)	LOC100129534
chr1	2381021	2381521	501	JFCRPeaks_359	38.0433	10.3442	10	Intron (ENST00000378531.8/79906	ENSG00000116151
chr1	2381666	2382166	501	JFCRPeaks_360	93.0288	17.9402	41	Promoter (2-3kb)	MORN1
chr1	2382522	2383022	501	JFCRPeaks_361	16.2385	6.15464	31	Promoter (2-3kb)	MORN1
chr1	2389785	2390285	501	JFCRPeaks_362	6.9821	5.28398	14	Promoter (<=1kb)	MORN1
chr1	2390297	2390797	501	JFCRPeaks_363	29.2243	7.17805	22	Promoter (<=1kb)	MORN1
chr1	2390874	2391374	501	JFCRPeaks_364	22.2497	8.43298	28	Promoter (<=1kb)	MORN1
chr1	2391390	2391890	501	JFCRPeaks_365	157.523	84.8865	42	Promoter (<=1kb)	MORN1
chr1	2392159	2392659	501	JFCRPeaks_366	7.25129	5.72888	28	Promoter (<=1kb)	RER1
chr1	2393520	2394020	501	JFCRPeaks_367	10.4432	8.25064	10	Promoter (<=1kb)	RER1
chr1	2398807	2399307	501	JFCRPeaks_368	12.9358	6.10914	10	Promoter (2-3kb)	RER1
chr1	2404474	2404974	501	JFCRPeaks_369	36.814	14.5477	17	Promoter (2-3kb)	RER1
chr1	2404987	2405487	501	JFCRPeaks_370	12.7075	6.38479	10	3' UTR	RER1
chr1	2410678	2411178	501	JFCRPeaks_371	26.207	12.3767	18	Promoter (<=1kb)	PEX10
chr1	2411849	2412349	501	JFCRPeaks_372	46.4378	16.0788	34	Promoter (<=1kb)	PEX10
chr1	2412429	2412929	501	JFCRPeaks_373	187.07	56.0593	42	Promoter (<=1kb)	PEX10
chr1	2413111	2413611	501	JFCRPeaks_374	19.5991	9.77871	35	Promoter (<=1kb)	PEX10
chr1	2414323	2414823	501	JFCRPeaks_375	50.2113	17.1468	40	Promoter (<=1kb)	PEX10
chr1	2415665	2416165	501	JFCRPeaks_376	32.6491	16.2898	37	Promoter (1-2kb)	PEX10
chr1	2416192	2416692	501	JFCRPeaks_377	26.0112	9.00624	36	Promoter (2-3kb)	PEX10
chr1	2437993	2438493	501	JFCRPeaks_378	64.1759	15.7628	28	Intron (ENST00000609981.5/9651	ENSG00000149527
chr1	2455596	2456096	501	JFCRPeaks_379	8.23937	5.4955	11	Intron (ENST00000609981.5/9651	ENSG00000149527
chr1	2475001	2475501	501	JFCRPeaks_380	45.5094	20.212	31	Promoter (<=1kb)	PLCH2
chr1	2480582	2481082	501	JFCRPeaks_381	14.4887	6.84252	20	Promoter (<=1kb)	PLCH2
chr1	2494216	2494716	501	JFCRPeaks_382	29.2243	7.17805	14	Exon (ENST00000442305.1/ENST00000442305.1	ENSG00000149527
chr1	2507621	2508121	501	JFCRPeaks_383	8.23937	5.4955	6	Downstream (<1kb)	PANK4
chr1	2509559	2510059	501	JFCRPeaks_384	5.97978	6.06698	6	Promoter (2-3kb)	PANK4
chr1	2525417	2525917	501	JFCRPeaks_385	19.9703	6.24037	25	Promoter (<=1kb)	PANK4
chr1	2526040	2526540	501	JFCRPeaks_386	162.355	76.4235	42	Promoter (<=1kb)	PANK4
chr1	2526746	2527246	501	JFCRPeaks_387	71.1003	18.6835	37	Promoter (<=1kb)	PANK4
chr1	2528024	2528524	501	JFCRPeaks_388	12.9722	5.72106	18	Promoter (1-2kb)	PANK4
chr1	2529211	2529711	501	JFCRPeaks_389	28.6266	9.77579	40	Promoter (<=1kb)	HES5
chr1	2530062	2530562	501	JFCRPeaks_390	11.3311	10.2675	33	Promoter (<=1kb)	HES5
chr1	2530906	2531406	501	JFCRPeaks_391	49.5946	12.1814	33	Promoter (<=1kb)	HES5
chr1	2534741	2535241	501	JFCRPeaks_392	45.5094	20.212	34	Intron (ENST00000644246.1/ENST00000644246.1	ENSG00000197921
chr1	2543605	2544105	501	JFCRPeaks_393	10.6434	7.09894	33	Intron (ENST00000644246.1/ENST00000644246.1	NA
chr1	2546127	2546627	501	JFCRPeaks_394	160.847	48.201	42	Exon (ENST00000644246.1/ENST00000644246.1	NA
chr1	2546783	2547283	501	JFCRPeaks_395	119.909	56.4434	42	Exon (ENST00000644246.1/ENST00000644246.1	NA
chr1	2547446	2547946	501	JFCRPeaks_396	22.5517	7.80841	22	Exon (ENST00000644246.1/ENST00000644246.1	NA
chr1	2547962	2548462	501	JFCRPeaks_397	96.2938	27.2846	41	Downstream (1-2kb)	TNFRSF14-AS1
chr1	2548665	2549165	501	JFCRPeaks_398	104.819	49.3402	42	Promoter (2-3kb)	TNFRSF14-AS1
chr1	2554840	2555340	501	JFCRPeaks_399	10.4432	8.25064	18	Promoter (<=1kb)	TNFRSF14
chr1	2555531	2556031	501	JFCRPeaks_400	57.9423	27.2745	42	Promoter (<=1kb)	TNFRSF14
chr1	2556266	2556766	501	JFCRPeaks_401	61.8216	29.1006	42	Promoter (<=1kb)	TNFRSF14
chr1	2557062	2557562	501	JFCRPeaks_402	18.4968	5.77993	33	Promoter (<=1kb)	TNFRSF14-AS1
chr1	2561409	2561909	501	JFCRPeaks_403	31.9642	8.6913	13	Promoter (<=1kb)	TNFRSF14
chr1	2566392	2566892	501	JFCRPeaks_404	6.01066	6.07474	18	Promoter (<=1kb)	LOC100996583
chr1	2575928	2576428	501	JFCRPeaks_405	16.1151	8.04042	28	Distal Intergenic	LOC100996583
chr1	2576576	2577076	501	JFCRPeaks_406	6.9821	5.28398	10	Distal Intergenic	LOC100996583
chr1	2577558	2578058	501	JFCRPeaks_407	11.471	6.18153	18	Distal Intergenic	LOC100996583
chr1	2578236	2578736	501	JFCRPeaks_408	184.336	49.442	42	Promoter (2-3kb)	LOC100996583
chr1	2580778	2581278	501	JFCRPeaks_409	12.7702	6.37152	18	Promoter (<=1kb)	LOC100996583
chr1	2583769	2584269	501	JFCRPeaks_410	109.383	21.0941	37	Promoter (2-3kb)	LOC100996583
chr1	2584539	2585039	501	JFCRPeaks_411	20.4283	6.12175	17	Promoter (1-2kb)	PRXL2B
chr1	2585366	2585866	501	JFCRPeaks_412	118.481	38.7667	42	Promoter (<=1kb)	PRXL2B
chr1	2586305	2586805	501	JFCRPeaks_413	179.333	71.2195	42	Promoter (<=1kb)	PRXL2B
chr1	2586840	2587340	501	JFCRPeaks_414	89.7708	15.6702	37	Promoter (<=1kb)	PRXL2B
chr1	2589306	2589806	501	JFCRPeaks_415	10.1779	5.4847	19	Promoter (<=1kb)	PRXL2B
chr1	2592661	2593161	501	JFCRPeaks_416	23.2029	11.5768	29	Promoter (<=1kb)	MMEL1
chr1	2593902	2594402	501	JFCRPeaks_417	11.3244	6.15567	25	Promoter (<=1kb)	MMEL1
chr1	2603301	2603801	501	JFCRPeaks_418	6.01066	6.07474	5	Intron (ENST00000378412.8/79258	ENSG00000142606
chr1	2611113	2611613	501	JFCRPeaks_419	22.9526	5.6376	20	Promoter (<=1kb)	MMEL1
chr1	2631986	2632486	501	JFCRPeaks_420	5.97978	6.06698	4	Promoter (<=1kb)	MMEL1
chr1	2642407	2642907	501	JFCRPeaks_421	57.3805	17.1952	42	Intron (ENST00000401095.8/100287898	ENSG00000142606
chr1	2643041	2643541	501	JFCRPeaks_422	102.818	35.1116	41	Intron (ENST00000401095.8/100287898	ENSG00000142606
chr1	2645368	2645868	501	JFCRPeaks_423	6.01066	6.07474	4	Exon (ENST00000401095.8/100287898	ENSG00000142606
chr1	2652908	2653408	501	JFCRPeaks_424	14.3456	6.32676	15	Intron (ENST00000401095.8/100287898	ENSG00000142606
chr1	2653899	2654399	501	JFCRPeaks_425	6.9821	5.28398	22	Intron (ENST00000401095.8/100287898	ENSG00000142606
chr1	2657086	2657586	501	JFCRPeaks_426	8.11086	6.13821	6	Intron (ENST00000401095.8/100287898	ENSG00000142606
chr1	2657861	2658361	501	JFCRPeaks_427	8.11086	6.13821	2	Intron (ENST00000401095.8/100287898	ENSG00000142606
chr1	2683995	2684495	501	JFCRPeaks_428	6.01066	6.07474	10	Intron (ENST00000401095.8/100287898	ENSG00000142606
chr1	2687248	2687748	501	JFCRPeaks_429	5.97978	6.06698	6	Intron (ENST00000401095.8/100287898	ENSG00000142606
chr1	2831645	2832145	501	JFCRPeaks_430	6.73089	6.09909	4	Distal Intergenic	TTC34
chr1	2840346	2840846	501	JFCRPeaks_431	15.0662	5.145	9	Distal Intergenic	TTC34
chr1	2902049	2902549	501	JFCRPeaks_432	6.01066	6.07474	9	Distal Intergenic	TTC34
chr1	2908171	2908671	501	JFCRPeaks_433	6.01066	6.07474	3	Distal Intergenic	TTC34
chr1	3016615	3017115	501	JFCRPeaks_434	5.97978	6.06698	3	Distal Intergenic	ACTRT2
chr1	3060846	3061346	501	JFCRPeaks_435	11.6702	5.15596	19	Promoter (<=1kb)	PRDM16-DT
chr1	3069516	3070016	501	JFCRPeaks_436	14.3781	7.80715	18	Promoter (<=1kb)	PRDM16
chr1	3081674	3082174	501	JFCRPeaks_437	6.01066	6.07474	4	Intron (ENST00000511072.5/63976	ENSG00000142611
chr1	3139172	3139672	501	JFCRPeaks_438	5.97978	6.06698	6	Intron (ENST00000511072.5/63976	ENSG00000283572
chr1	3156904	3157404	501	JFCRPeaks_439	6.01066	6.07474	4	Intron (ENST00000511072.5/63976	ENSG00000283572
chr1	3165051	3165551	501	JFCRPeaks_440	40.6566	11.2604	17	Intron (ENST00000511072.5/63976	ENSG00000283572
chr1	3170435	3170935	501	JFCRPeaks_441	18.8739	5.22739	18	Intron (ENST00000511072.5/63976	ENSG00000283572
chr1	3172917	3173417	501	JFCRPeaks_442	22.7299	8.83479	16	Intron (ENST00000511072.5/63976	ENSG00000283572
chr1	3174754	3175254	501	JFCRPeaks_443	66.9682	18.5478	24	Intron (ENST00000511072.5/63976	ENSG00000283572
chr1	3186418	3186918	501	JFCRPeaks_444	40.6566	11.2604	31	Exon (ENST00000511072.5/63976	ENSG00000142611
chr1	3212413	3212913	501	JFCRPeaks_445	6.01066	6.07474	4	Intron (ENST00000511072.5/63976	ENSG00000142611
chr1	3219053	3219553	501	JFCRPeaks_446	11.6584	6.33038	20	Intron (ENST00000511072.5/63976	ENSG00000142611
chr1	3244912	3245412	501	JFCRPeaks_447	5.97978	6.06698	2	Promoter (<=1kb)	PRDM16
chr1	3268999	3269499	501	JFCRPeaks_448	7.2197	7.29666	5	Intron (ENST00000511072.5/63976	ENSG00000142611
chr1	3270190	3270690	501	JFCRPeaks_449	6.01066	6.07474	7	Intron (ENST00000511072.5/63976	ENSG00000142611
chr1	3306707	3307207	501	JFCRPeaks_450	12.9774	6.1087	18	Exon (ENST00000607061.1/ENST00000607061.1	ENSG00000142611
chr1	3312038	3312538	501	JFCRPeaks_451	6.01066	6.07474	9	Intron (ENST00000511072.5/63976	ENSG00000142611
chr1	3313070	3313570	501	JFCRPeaks_452	59.7847	32.4975	41	Exon (ENST00000669140.1/ENST00000669140.1	ENSG00000142611
chr1	3316536	3317036	501	JFCRPeaks_453	13.9859	7.6024	21	Intron (ENST00000511072.5/63976	ENSG00000142611
chr1	3319864	3320364	501	JFCRPeaks_454	18.5884	7.18925	16	Intron (ENST00000511072.5/63976	ENSG00000142611
chr1	3323308	3323808	501	JFCRPeaks_455	9.28047	7.02336	8	Intron (ENST00000511072.5/63976	ENSG00000142611
chr1	3325379	3325879	501	JFCRPeaks_456	6.01066	6.07474	2	Intron (ENST00000511072.5/63976	ENSG00000142611
chr1	3348981	3349481	501	JFCRPeaks_457	6.01066	6.07474	6	Intron (ENST00000511072.5/63976	ENSG00000142611
chr1	3350353	3350853	501	JFCRPeaks_458	6.01066	6.07474	8	Intron (ENST00000511072.5/63976	ENSG00000142611
chr1	3350899	3351399	501	JFCRPeaks_459	6.01066	6.07474	7	Intron (ENST00000511072.5/63976	ENSG00000142611
chr1	3359343	3359843	501	JFCRPeaks_460	6.73089	6.09909	6	Intron (ENST00000511072.5/63976	ENSG00000142611
chr1	3368613	3369113	501	JFCRPeaks_461	6.01066	6.07474	4	Exon (ENST00000665088.1/ENST00000665088.1	ENSG00000142611
chr1	3412414	3412914	501	JFCRPeaks_462	6.01066	6.07474	4	Exon (ENST00000511072.5/63976	ENSG00000142611
chr1	3453064	3453564	501	JFCRPeaks_463	27.8587	12.2864	41	Promoter (1-2kb)	ARHGEF16
chr1	3454246	3454746	501	JFCRPeaks_464	64.2515	20.0775	39	Promoter (<=1kb)	ARHGEF16
chr1	3454763	3455263	501	JFCRPeaks_465	38.1209	6.6543	28	Promoter (<=1kb)	ARHGEF16
chr1	3456707	3457207	501	JFCRPeaks_466	73.6148	18.0812	23	Promoter (2-3kb)	ARHGEF16
chr1	3460032	3460532	501	JFCRPeaks_467	31.981	13.9899	25	Intron (ENST00000378378.9/27237	ENSG00000130762
chr1	3460752	3461252	501	JFCRPeaks_468	11.45	5.00872	12	Intron (ENST00000378378.9/27237	ENSG00000130762
chr1	3471743	3472243	501	JFCRPeaks_469	5.97978	6.06698	11	Promoter (<=1kb)	ARHGEF16
chr1	3482213	3482713	501	JFCRPeaks_470	48.5952	24.4163	36	Distal Intergenic	ARHGEF16
chr1	3483796	3484296	501	JFCRPeaks_471	7.52751	7.63727	26	Distal Intergenic	MEGF6
chr1	3491163	3491663	501	JFCRPeaks_472	56.5348	19.2034	36	Promoter (1-2kb)	MEGF6
chr1	3502042	3502542	501	JFCRPeaks_473	17.7591	8.92293	17	Intron (ENST00000356575.9/1953	ENSG00000162591
chr1	3504079	3504579	501	JFCRPeaks_474	66.471	24.9375	29	Intron (ENST00000356575.9/1953	ENSG00000162591
chr1	3529359	3529859	501	JFCRPeaks_475	36.1974	9.65234	27	Promoter (1-2kb)	MEGF6
chr1	3529941	3530441	501	JFCRPeaks_476	22.7265	10.733	36	Promoter (1-2kb)	MEGF6
chr1	3530746	3531246	501	JFCRPeaks_477	57.2179	28.5481	42	Promoter (<=1kb)	MEGF6
chr1	3531324	3531824	501	JFCRPeaks_478	18.369	18.5648	41	Promoter (<=1kb)	MEGF6
chr1	3539986	3540486	501	JFCRPeaks_479	36.0625	15.9044	24	Intron (ENST00000356575.9/1953	ENSG00000162591
chr1	3542913	3543413	501	JFCRPeaks_480	55.377	24.4226	37	Intron (ENST00000356575.9/1953	ENSG00000162591
chr1	3547312	3547812	501	JFCRPeaks_481	49.5946	12.1814	36	Intron (ENST00000356575.9/1953	ENSG00000207776
chr1	3548202	3548702	501	JFCRPeaks_482	25.9478	10.3048	7	Intron (ENST00000356575.9/1953	ENSG00000207776
chr1	3553399	3553899	501	JFCRPeaks_483	11.6848	5.00565	20	Intron (ENST00000356575.9/1953	ENSG00000207776
chr1	3568415	3568915	501	JFCRPeaks_484	6.01066	6.07474	2	Intron (ENST00000356575.9/1953	ENSG00000207776
chr1	3573444	3573944	501	JFCRPeaks_485	15.7489	6.94565	10	Intron (ENST00000356575.9/1953	ENSG00000207776
chr1	3578863	3579363	501	JFCRPeaks_486	15.7489	6.94565	6	Intron (ENST00000356575.9/1953	ENSG00000207776
chr1	3587288	3587788	501	JFCRPeaks_487	35.0318	12.1296	20	Intron (ENST00000356575.9/1953	ENSG00000162591
chr1	3597855	3598355	501	JFCRPeaks_488	6.06589	5.63158	13	Intron (ENST00000356575.9/1953	ENSG00000162591
chr1	3602188	3602688	501	JFCRPeaks_489	6.01066	6.07474	7	Exon (ENST00000356575.9/1953	ENSG00000162591
chr1	3604014	3604514	501	JFCRPeaks_490	5.97978	6.06698	4	Intron (ENST00000356575.9/1953	ENSG00000162591
chr1	3611486	3611986	501	JFCRPeaks_491	33.4268	15.7863	36	Promoter (<=1kb)	MEGF6
chr1	3616125	3616625	501	JFCRPeaks_492	5.97978	6.06698	2	Distal Intergenic	MEGF6
chr1	3618936	3619436	501	JFCRPeaks_493	50.2113	17.1468	39	Distal Intergenic	TPRG1L
chr1	3620965	3621465	501	JFCRPeaks_494	7.52751	7.63727	37	Distal Intergenic	TPRG1L
chr1	3624115	3624615	501	JFCRPeaks_495	15.5819	6.15746	30	Promoter (<=1kb)	TPRG1L
chr1	3624616	3625116	501	JFCRPeaks_496	141.152	48.2024	42	Promoter (<=1kb)	TPRG1L
chr1	3625488	3625988	501	JFCRPeaks_497	28.6822	14.4112	38	Promoter (<=1kb)	TPRG1L
chr1	3649871	3650371	501	JFCRPeaks_498	128.237	43.5588	42	Promoter (<=1kb)	WRAP73
chr1	3652132	3652632	501	JFCRPeaks_499	8.14361	7.56054	36	Promoter (<=1kb)	TP73
chr1	3652825	3653325	501	JFCRPeaks_500	16.0396	8.05898	26	Promoter (<=1kb)	WRAP73
chr1	3665325	3665825	501	JFCRPeaks_501	8.23937	5.4955	2	Intron (ENST00000378295.9/7161	ENSG00000116213
chr1	3666196	3666696	501	JFCRPeaks_502	24.3607	8.31901	8	Intron (ENST00000378295.9/7161	ENSG00000116213
chr1	3668784	3669284	501	JFCRPeaks_503	62.2963	23.6113	36	Intron (ENST00000378295.9/7161	ENSG00000078900
chr1	3673215	3673715	501	JFCRPeaks_504	15.0662	5.145	10	Intron (ENST00000378295.9/7161	ENSG00000078900
chr1	3674755	3675255	501	JFCRPeaks_505	5.97978	6.06698	15	Intron (ENST00000378295.9/7161	ENSG00000078900
chr1	3676988	3677488	501	JFCRPeaks_506	26.645	7.00169	11	Intron (ENST00000378295.9/7161	ENSG00000078900
chr1	3695534	3696034	501	JFCRPeaks_507	12.7075	6.38479	22	Promoter (2-3kb)	TP73
chr1	3703310	3703810	501	JFCRPeaks_508	27.4066	10.5998	34	Intron (ENST00000378295.9/7161	ENSG00000078900
chr1	3708841	3709341	501	JFCRPeaks_509	26.0499	6.39836	26	Intron (ENST00000378295.9/7161	ENSG00000078900
chr1	3719192	3719692	501	JFCRPeaks_510	11.6848	5.00565	9	Intron (ENST00000378295.9/7161	ENSG00000078900
chr1	3745499	3745999	501	JFCRPeaks_511	8.23937	5.4955	10	Promoter (<=1kb)	TP73-AS1
chr1	3746650	3747150	501	JFCRPeaks_512	34.9007	6.09219	26	Promoter (<=1kb)	TP73-AS1
chr1	3747158	3747658	501	JFCRPeaks_513	56.6782	21.4819	41	Promoter (<=1kb)	TP73-AS1
chr1	3771862	3772362	501	JFCRPeaks_514	34.1391	9.15669	31	Promoter (<=1kb)	SMIM1
chr1	3772373	3772873	501	JFCRPeaks_515	45.4192	35.8834	42	Promoter (<=1kb)	SMIM1
chr1	3773113	3773613	501	JFCRPeaks_516	26.0112	9.00624	28	Promoter (<=1kb)	SMIM1
chr1	3775387	3775887	501	JFCRPeaks_517	16.1151	8.04042	31	Promoter (2-3kb)	SMIM1
chr1	3775892	3776392	501	JFCRPeaks_518	17.7591	8.92293	29	3' UTR	SMIM1
chr1	3783566	3784066	501	JFCRPeaks_519	53.3175	20.7237	19	Promoter (<=1kb)	LRRC47
chr1	3787349	3787849	501	JFCRPeaks_520	97.1773	29.1211	24	Intron (ENST00000378251.3/57470	ENSG00000130764
chr1	3788625	3789125	501	JFCRPeaks_521	15.817	6.77584	10	Intron (ENST00000378251.3/57470	ENSG00000130764
chr1	3796292	3796792	501	JFCRPeaks_522	187.578	64.0566	42	Promoter (<=1kb)	LRRC47
chr1	3801392	3801892	501	JFCRPeaks_523	14.3547	7.21241	37	Distal Intergenic	LRRC47
chr1	3810119	3810619	501	JFCRPeaks_524	22.0942	6.62097	15	Downstream (1-2kb)	CEP104
chr1	3832053	3832553	501	JFCRPeaks_525	22.5517	7.80841	18	Promoter (<=1kb)	CEP104
chr1	3856465	3856965	501	JFCRPeaks_526	21.1051	16.6741	34	Promoter (<=1kb)	CEP104
chr1	3857121	3857621	501	JFCRPeaks_527	456.495	122.44	42	Promoter (<=1kb)	CEP104
chr1	3858137	3858637	501	JFCRPeaks_528	19.5107	9.80301	32	Promoter (<=1kb)	DFFB
chr1	3863176	3863676	501	JFCRPeaks_529	14.3456	6.32676	3	Intron (ENST00000338895.7/1677	ENSG00000169598
chr1	3896304	3896804	501	JFCRPeaks_530	24.7015	10.894	7	Intron (ENST00000486765.5/339448	ENSG00000198912
chr1	3899982	3900482	501	JFCRPeaks_531	98.4556	46.3449	39	Promoter (<=1kb)	C1orf174
chr1	3900549	3901049	501	JFCRPeaks_532	528.654	141.794	42	Promoter (<=1kb)	LINC01134
chr1	3901179	3901679	501	JFCRPeaks_533	178.437	50.5597	42	Promoter (<=1kb)	LINC01134
chr1	3910732	3911232	501	JFCRPeaks_534	31.9174	12.0972	34	Intron (ENST00000667408.1/100133612	ENSG00000236423
chr1	3922102	3922602	501	JFCRPeaks_535	18.9931	8.9404	15	Distal Intergenic	LINC01346
chr1	3942814	3943314	501	JFCRPeaks_536	61.8267	11.923	18	Promoter (2-3kb)	LINC01346
chr1	3948339	3948839	501	JFCRPeaks_537	44.3299	12.0536	5	Promoter (<=1kb)	LINC01345
chr1	4027455	4027955	501	JFCRPeaks_538	35.4716	11.6062	7	Distal Intergenic	LINC01345
chr1	4082344	4082844	501	JFCRPeaks_539	11.3244	6.15567	10	Distal Intergenic	LINC01345
chr1	4083380	4083880	501	JFCRPeaks_540	11.6848	5.00565	14	Distal Intergenic	LINC01345
chr1	4141494	4141994	501	JFCRPeaks_541	6.73089	6.09909	2	Distal Intergenic	LINC01345
chr1	4269587	4270087	501	JFCRPeaks_542	5.97978	6.06698	2	Distal Intergenic	LINC01777
chr1	4542755	4543255	501	JFCRPeaks_543	6.06589	5.63158	2	Distal Intergenic	LINC01646
chr1	4603385	4603885	501	JFCRPeaks_544	20.6987	7.76541	14	Distal Intergenic	LINC01646
chr1	4611912	4612412	501	JFCRPeaks_545	19.2058	5.22219	7	Distal Intergenic	LINC01646
chr1	4650395	4650895	501	JFCRPeaks_546	26.1208	7.10243	15	Distal Intergenic	AJAP1
chr1	4652508	4653008	501	JFCRPeaks_547	22.983	7.18996	26	Promoter (1-2kb)	AJAP1
chr1	4656234	4656734	501	JFCRPeaks_548	33.7543	10.5596	18	Promoter (1-2kb)	AJAP1
chr1	4659021	4659521	501	JFCRPeaks_549	26.1208	7.10243	9	Intron (ENST00000378191.5/55966	ENSG00000196581
chr1	4666826	4667326	501	JFCRPeaks_550	6.9821	5.28398	2	Intron (ENST00000378191.5/55966	ENSG00000196581
chr1	4733353	4733853	501	JFCRPeaks_551	7.52751	7.63727	12	Exon (ENST00000658045.1/ENST00000658045.1	ENSG00000196581
chr1	4749484	4749984	501	JFCRPeaks_552	6.01066	6.07474	3	Intron (ENST00000378191.5/55966	ENSG00000196581
chr1	4750281	4750781	501	JFCRPeaks_553	5.97978	6.06698	5	Intron (ENST00000378191.5/55966	ENSG00000196581
chr1	4752066	4752566	501	JFCRPeaks_554	22.7299	8.83479	17	Intron (ENST00000378191.5/55966	ENSG00000196581
chr1	4758731	4759231	501	JFCRPeaks_555	6.01066	6.07474	5	Intron (ENST00000378191.5/55966	ENSG00000196581
chr1	4765082	4765582	501	JFCRPeaks_556	27.5577	7.49314	5	Intron (ENST00000378191.5/55966	ENSG00000196581
chr1	4805925	4806425	501	JFCRPeaks_557	17.2557	5.39824	4	Distal Intergenic	AJAP1
chr1	4931463	4931963	501	JFCRPeaks_558	21.4457	8.29434	7	Distal Intergenic	AJAP1
chr1	4963225	4963725	501	JFCRPeaks_559	13.1662	5.09216	6	Distal Intergenic	AJAP1
chr1	4973540	4974040	501	JFCRPeaks_560	6.06589	5.63158	2	Exon (ENST00000641403.1/ENST00000641403.1	ENSG00000196581
chr1	5067233	5067733	501	JFCRPeaks_561	17.3021	7.56868	8	Distal Intergenic	AJAP1
chr1	5089771	5090271	501	JFCRPeaks_562	7.52751	7.63727	3	Intron (ENST00000443270.1/ENST00000443270.1	ENSG00000196581
chr1	5099495	5099995	501	JFCRPeaks_563	29.0344	9.08306	16	Distal Intergenic	AJAP1
chr1	5108709	5109209	501	JFCRPeaks_564	32.6491	16.2898	21	Distal Intergenic	AJAP1
chr1	5165277	5165777	501	JFCRPeaks_565	5.97978	6.06698	2	Distal Intergenic	AJAP1
chr1	5226298	5226798	501	JFCRPeaks_566	23.2987	6.33508	12	Distal Intergenic	AJAP1
chr1	5239772	5240272	501	JFCRPeaks_567	17.3021	7.56868	8	Distal Intergenic	AJAP1
chr1	5255862	5256362	501	JFCRPeaks_568	7.0844	6.57717	4	Distal Intergenic	AJAP1
chr1	5293800	5294300	501	JFCRPeaks_569	33.4631	9.09886	10	Distal Intergenic	MIR4689
chr1	5312784	5313284	501	JFCRPeaks_570	28.9429	11.194	17	Distal Intergenic	MIR4689
chr1	5373266	5373766	501	JFCRPeaks_571	17.1943	6.65007	14	Distal Intergenic	MIR4689
chr1	5379352	5379852	501	JFCRPeaks_572	9.14174	9.27504	7	Distal Intergenic	MIR4689
chr1	5400721	5401221	501	JFCRPeaks_573	6.01066	6.07474	4	Distal Intergenic	MIR4689
chr1	5410517	5411017	501	JFCRPeaks_574	5.97978	6.06698	9	Distal Intergenic	MIR4689
chr1	5422861	5423361	501	JFCRPeaks_575	5.97978	6.06698	9	Distal Intergenic	MIR4689
chr1	5424792	5425292	501	JFCRPeaks_576	31.981	13.9899	21	Distal Intergenic	MIR4689
chr1	5428155	5428655	501	JFCRPeaks_577	14.4816	5.6009	3	Distal Intergenic	MIR4689
chr1	5429234	5429734	501	JFCRPeaks_578	14.4816	5.6009	7	Distal Intergenic	MIR4689
chr1	5430089	5430589	501	JFCRPeaks_579	19.5991	9.77871	11	Distal Intergenic	MIR4689
chr1	5430781	5431281	501	JFCRPeaks_580	41.7974	16.1656	21	Distal Intergenic	MIR4689
chr1	5434274	5434774	501	JFCRPeaks_581	5.97978	6.06698	6	Distal Intergenic	MIR4689
chr1	5477348	5477848	501	JFCRPeaks_582	7.52751	7.63727	5	Distal Intergenic	MIR4689
chr1	5493921	5494421	501	JFCRPeaks_583	20.2017	8.6542	16	Exon (ENST00000564261.1/ENST00000564261.1	ENSG00000264101
chr1	5509823	5510323	501	JFCRPeaks_584	11.1579	5.56709	18	Distal Intergenic	MIR4689
chr1	5514466	5514966	501	JFCRPeaks_585	25.8879	10.0124	26	Distal Intergenic	MIR4689
chr1	5525612	5526112	501	JFCRPeaks_586	12.9722	5.72106	6	Distal Intergenic	MIR4689
chr1	5551545	5552045	501	JFCRPeaks_587	17.841	8.90153	21	Distal Intergenic	MIR4689
chr1	5570853	5571353	501	JFCRPeaks_588	56.3406	19.5076	24	Intron (ENST00000637702.1/ENST00000637702.1	ENSG00000264101
chr1	5597390	5597890	501	JFCRPeaks_589	21.5184	6.73177	21	Intron (ENST00000637702.1/ENST00000637702.1	ENSG00000264101
chr1	5597916	5598416	501	JFCRPeaks_590	96.533	30.1992	30	Intron (ENST00000637702.1/ENST00000637702.1	ENSG00000264101
chr1	5611719	5612219	501	JFCRPeaks_591	35.2523	13.6342	17	Intron (ENST00000637702.1/ENST00000637702.1	ENSG00000264101
chr1	5620944	5621444	501	JFCRPeaks_592	5.97978	6.06698	7	Intron (ENST00000637702.1/ENST00000637702.1	ENSG00000264101
chr1	5660254	5660754	501	JFCRPeaks_593	21.4457	8.29434	15	Intron (ENST00000637702.1/ENST00000637702.1	ENSG00000264101
chr1	5666837	5667337	501	JFCRPeaks_594	6.06589	5.63158	10	Intron (ENST00000637702.1/ENST00000637702.1	ENSG00000264101
chr1	5688427	5688927	501	JFCRPeaks_595	36.9779	11.5681	27	Distal Intergenic	MIR4689
chr1	5707583	5708083	501	JFCRPeaks_596	6.01066	6.07474	4	Distal Intergenic	MIR4689
chr1	5745732	5746232	501	JFCRPeaks_597	15.7837	8.57037	25	Distal Intergenic	MIR4689
chr1	5749221	5749721	501	JFCRPeaks_598	5.97978	6.06698	3	Distal Intergenic	MIR4689
chr1	5784849	5785349	501	JFCRPeaks_599	17.5524	6.07743	8	Distal Intergenic	MIR4689
chr1	5845250	5845750	501	JFCRPeaks_600	7.52751	7.63727	4	Distal Intergenic	MIR4689
chr1	5908440	5908940	501	JFCRPeaks_601	7.25129	5.72888	7	Intron (ENST00000478423.6/261734	ENSG00000131697
chr1	5915624	5916124	501	JFCRPeaks_602	5.97978	6.06698	31	Intron (ENST00000478423.6/261734	ENSG00000131697
chr1	5938266	5938766	501	JFCRPeaks_603	14.1432	5.61676	5	Intron (ENST00000478423.6/261734	ENSG00000131697
chr1	5959295	5959795	501	JFCRPeaks_604	15.8248	6.1204	19	Intron (ENST00000478423.6/261734	ENSG00000069424
chr1	5969446	5969946	501	JFCRPeaks_605	6.01066	6.07474	2	Intron (ENST00000478423.6/261734	ENSG00000069424
chr1	5980732	5981232	501	JFCRPeaks_606	6.01066	6.07474	7	Intron (ENST00000478423.6/261734	ENSG00000069424
chr1	5991751	5992251	501	JFCRPeaks_607	61.6409	20.9378	38	Promoter (<=1kb)	KCNAB2
chr1	5992285	5992785	501	JFCRPeaks_608	426.993	139.711	42	Promoter (<=1kb)	NPHP4
chr1	5992889	5993389	501	JFCRPeaks_609	14.3456	6.32676	28	Promoter (<=1kb)	KCNAB2
chr1	5994624	5995124	501	JFCRPeaks_610	23.7882	11.1975	23	Promoter (1-2kb)	KCNAB2
chr1	6001865	6002365	501	JFCRPeaks_611	5.97978	6.06698	23	Intron (ENST00000655548.1/8514	ENSG00000069424
chr1	6016233	6016733	501	JFCRPeaks_612	20.1195	8.87319	7	Intron (ENST00000655548.1/8514	ENSG00000069424
chr1	6025174	6025674	501	JFCRPeaks_613	25.3939	9.62468	28	Promoter (<=1kb)	KCNAB2
chr1	6026002	6026502	501	JFCRPeaks_614	182.259	54.6176	42	Promoter (<=1kb)	KCNAB2
chr1	6026618	6027118	501	JFCRPeaks_615	25.4988	7.64123	20	Promoter (<=1kb)	KCNAB2
chr1	6027143	6027643	501	JFCRPeaks_616	52.2088	24.5756	28	Promoter (<=1kb)	KCNAB2
chr1	6028055	6028555	501	JFCRPeaks_617	111.121	29.2	31	Promoter (<=1kb)	KCNAB2
chr1	6037217	6037717	501	JFCRPeaks_618	5.97978	6.06698	8	Promoter (1-2kb)	KCNAB2
chr1	6048563	6049063	501	JFCRPeaks_619	5.97978	6.06698	8	Promoter (2-3kb)	KCNAB2
chr1	6052841	6053341	501	JFCRPeaks_620	21.5184	6.73177	30	Intron (ENST00000655548.1/8514	ENSG00000069424
chr1	6058544	6059044	501	JFCRPeaks_621	14.4238	7.19657	29	Intron (ENST00000655548.1/8514	ENSG00000069424
chr1	6078320	6078820	501	JFCRPeaks_622	5.97978	6.06698	7	Intron (ENST00000655548.1/8514	ENSG00000069424
chr1	6099667	6100167	501	JFCRPeaks_623	6.01066	6.07474	12	3' UTR	KCNAB2
chr1	6108790	6109290	501	JFCRPeaks_624	12.9722	5.72106	25	Promoter (2-3kb)	CHD5
chr1	6124209	6124709	501	JFCRPeaks_625	6.01066	6.07474	5	3' UTR	CHD5
chr1	6127612	6128112	501	JFCRPeaks_626	31.9174	12.0972	35	Promoter (<=1kb)	CHD5
chr1	6141483	6141983	501	JFCRPeaks_627	9.14174	9.27504	9	Promoter (2-3kb)	CHD5
chr1	6148646	6149146	501	JFCRPeaks_628	16.0762	7.59224	35	Exon (ENST00000262450.8/26038	ENSG00000116254
chr1	6157792	6158292	501	JFCRPeaks_629	192.106	37.0469	39	Intron (ENST00000262450.8/26038	ENSG00000116254
chr1	6161319	6161819	501	JFCRPeaks_630	13.1662	5.09216	20	Intron (ENST00000262450.8/26038	ENSG00000116254
chr1	6172457	6172957	501	JFCRPeaks_631	27.4066	10.5998	19	Intron (ENST00000262450.8/26038	ENSG00000116254
chr1	6181198	6181698	501	JFCRPeaks_632	6.01066	6.07474	14	Promoter (<=1kb)	CHD5
chr1	6182713	6183213	501	JFCRPeaks_633	14.3456	6.32676	6	Promoter (2-3kb)	CHD5
chr1	6199383	6199883	501	JFCRPeaks_634	69.0685	64.1233	42	Promoter (<=1kb)	RPL22
chr1	6205095	6205595	501	JFCRPeaks_635	34.389	15.1664	39	Promoter (<=1kb)	RNF207
chr1	6205819	6206319	501	JFCRPeaks_636	81.6553	30.9486	41	Promoter (<=1kb)	RNF207
chr1	6208614	6209114	501	JFCRPeaks_637	39.1518	9.61644	33	Promoter (<=1kb)	RNF207
chr1	6209161	6209661	501	JFCRPeaks_638	19.238	15.199	34	Promoter (<=1kb)	RPL22
chr1	6220151	6220651	501	JFCRPeaks_639	113.38	27.8483	34	3' UTR	RNF207
chr1	6233119	6233619	501	JFCRPeaks_640	19.2058	5.22219	11	Promoter (1-2kb)	LINC00337
chr1	6235179	6235679	501	JFCRPeaks_641	27.4942	8.60123	32	Promoter (<=1kb)	ICMT
chr1	6235752	6236252	501	JFCRPeaks_642	97.5755	33.1439	41	Promoter (<=1kb)	ICMT
chr1	6244970	6245470	501	JFCRPeaks_643	40.7153	15.2749	39	Promoter (<=1kb)	HES3
chr1	6245656	6246156	501	JFCRPeaks_644	29.0344	9.08306	16	Promoter (1-2kb)	HES3
chr1	6246622	6247122	501	JFCRPeaks_645	33.0345	11.2811	40	Promoter (2-3kb)	HES3
chr1	6259882	6260382	501	JFCRPeaks_646	39.2768	18.4883	42	Promoter (<=1kb)	GPR153
chr1	6260880	6261380	501	JFCRPeaks_647	48.9522	9.44023	41	Promoter (<=1kb)	GPR153
chr1	6263855	6264355	501	JFCRPeaks_648	7.52751	7.63727	4	Promoter (2-3kb)	GPR153
chr1	6269980	6270480	501	JFCRPeaks_649	36.932	7.05279	18	Intron (ENST00000608083.5/11332	ENSG00000158292
chr1	6273248	6273748	501	JFCRPeaks_650	11.554	5.43868	9	Intron (ENST00000608083.5/11332	ENSG00000158292
chr1	6276367	6276867	501	JFCRPeaks_651	32.4558	6.19799	16	Intron (ENST00000608083.5/11332	ENSG00000158292
chr1	6286137	6286637	501	JFCRPeaks_652	6.01066	6.07474	3	Intron (ENST00000608083.5/11332	ENSG00000097021
chr1	6294506	6295006	501	JFCRPeaks_653	17.4453	8.21182	6	Promoter (<=1kb)	ACOT7
chr1	6298375	6298875	501	JFCRPeaks_654	7.0844	6.57717	3	Promoter (2-3kb)	ACOT7
chr1	6300555	6301055	501	JFCRPeaks_655	111.457	21.494	7	Intron (ENST00000608083.5/11332	ENSG00000097021
chr1	6301838	6302338	501	JFCRPeaks_656	7.2197	7.29666	10	Intron (ENST00000608083.5/11332	ENSG00000097021
chr1	6302529	6303029	501	JFCRPeaks_657	12.7075	6.38479	15	Intron (ENST00000608083.5/11332	ENSG00000097021
chr1	6325427	6325927	501	JFCRPeaks_658	27.7376	7.39646	15	Intron (ENST00000608083.5/11332	ENSG00000097021
chr1	6343434	6343934	501	JFCRPeaks_659	65.601	12.6509	38	Intron (ENST00000608083.5/11332	ENSG00000097021
chr1	6347848	6348348	501	JFCRPeaks_660	18.9931	8.9404	18	Intron (ENST00000608083.5/11332	ENSG00000097021
chr1	6348579	6349079	501	JFCRPeaks_661	27.0982	12.7556	34	Intron (ENST00000608083.5/11332	ENSG00000097021
chr1	6357974	6358474	501	JFCRPeaks_662	14.3547	7.21241	16	Promoter (<=1kb)	ACOT7
chr1	6358858	6359358	501	JFCRPeaks_663	22.8601	9.07855	33	Promoter (<=1kb)	ACOT7
chr1	6359612	6360112	501	JFCRPeaks_664	38.2478	10.0506	33	Promoter (<=1kb)	ACOT7
chr1	6363032	6363532	501	JFCRPeaks_665	30.2592	11.4687	36	Promoter (2-3kb)	ACOT7
chr1	6365057	6365557	501	JFCRPeaks_666	23.6928	8.04783	22	Intron (ENST00000608083.5/11332	ENSG00000097021
chr1	6384917	6385417	501	JFCRPeaks_667	14.8015	5.60999	14	Promoter (<=1kb)	ACOT7
chr1	6385727	6386227	501	JFCRPeaks_668	189.841	36.6101	37	Promoter (<=1kb)	ACOT7
chr1	6391512	6392012	501	JFCRPeaks_669	22.8874	6.10312	17	Promoter (1-2kb)	ACOT7
chr1	6392972	6393472	501	JFCRPeaks_670	32.0506	17.4219	29	Promoter (<=1kb)	ACOT7
chr1	6393542	6394042	501	JFCRPeaks_671	180.819	61.4195	42	Promoter (<=1kb)	ACOT7
chr1	6394216	6394716	501	JFCRPeaks_672	10.1779	5.4847	16	Promoter (<=1kb)	ACOT7
chr1	6404584	6405084	501	JFCRPeaks_673	6.06589	5.63158	34	Distal Intergenic	ACOT7
chr1	6412813	6413313	501	JFCRPeaks_674	23.3182	9.2146	27	3' UTR	HES2
chr1	6414406	6414906	501	JFCRPeaks_675	49.3426	18.7016	40	Intron (ENST00000377837.5/54626	ENSG00000069812
chr1	6415504	6416004	501	JFCRPeaks_676	15.8248	6.1204	20	3' UTR	HES2
chr1	6419659	6420159	501	JFCRPeaks_677	12.7075	6.38479	30	Promoter (<=1kb)	HES2
chr1	6422712	6423212	501	JFCRPeaks_678	18.0484	7.97388	27	Promoter (1-2kb)	HES2
chr1	6423360	6423860	501	JFCRPeaks_679	84.4797	23.9371	40	Promoter (<=1kb)	HES2
chr1	6423976	6424476	501	JFCRPeaks_680	17.7591	8.92293	29	Promoter (<=1kb)	HES2
chr1	6424555	6425055	501	JFCRPeaks_681	85.9706	15.0068	39	Promoter (<=1kb)	HES2
chr1	6425651	6426151	501	JFCRPeaks_682	17.7591	8.92293	25	Promoter (<=1kb)	ESPN
chr1	6427640	6428140	501	JFCRPeaks_683	89.0123	17.1657	36	Promoter (1-2kb)	MIR4252
chr1	6430098	6430598	501	JFCRPeaks_684	75.2039	14.5028	31	Promoter (<=1kb)	MIR4252
chr1	6431008	6431508	501	JFCRPeaks_685	23.1018	11.6073	32	Promoter (1-2kb)	MIR4252
chr1	6434269	6434769	501	JFCRPeaks_686	5.97978	6.06698	8	Promoter (2-3kb)	ESPN
chr1	6436912	6437412	501	JFCRPeaks_687	13.2112	5.83678	19	Promoter (<=1kb)	ESPN
chr1	6437945	6438445	501	JFCRPeaks_688	23.8112	9.02481	35	Promoter (<=1kb)	ESPN
chr1	6440185	6440685	501	JFCRPeaks_689	41.4679	11.0578	36	Promoter (<=1kb)	ESPN
chr1	6445024	6445524	501	JFCRPeaks_690	29.5597	10.2349	23	Promoter (1-2kb)	ESPN
chr1	6446118	6446618	501	JFCRPeaks_691	26.0499	6.39836	21	Promoter (<=1kb)	ESPN
chr1	6447763	6448263	501	JFCRPeaks_692	24.4833	6.52868	23	Promoter (<=1kb)	ESPN
chr1	6449155	6449655	501	JFCRPeaks_693	24.4833	6.52868	23	Promoter (<=1kb)	ESPN
chr1	6454929	6455429	501	JFCRPeaks_694	19.5466	6.63947	19	Exon (ENST00000636330.1/83715	ENSG00000187017
chr1	6459712	6460212	501	JFCRPeaks_695	17.6158	6.01567	19	Promoter (2-3kb)	TNFRSF25
chr1	6460238	6460738	501	JFCRPeaks_696	68.5761	23.2935	27	Promoter (1-2kb)	TNFRSF25
chr1	6464433	6464933	501	JFCRPeaks_697	45.3791	8.75117	27	Promoter (<=1kb)	TNFRSF25
chr1	6465359	6465859	501	JFCRPeaks_698	11.471	6.18153	11	Promoter (<=1kb)	TNFRSF25
chr1	6465945	6466445	501	JFCRPeaks_699	20.4283	6.12175	19	Promoter (<=1kb)	TNFRSF25
chr1	6471357	6471857	501	JFCRPeaks_700	103.292	18.0304	12	Promoter (<=1kb)	PLEKHG5
chr1	6471989	6472489	501	JFCRPeaks_701	107.236	26.3392	32	Promoter (<=1kb)	PLEKHG5
chr1	6475466	6475966	501	JFCRPeaks_702	30.7152	15.3249	41	Promoter (1-2kb)	PLEKHG5
chr1	6482975	6483475	501	JFCRPeaks_703	24.9376	12.5297	27	Promoter (1-2kb)	PLEKHG5
chr1	6485540	6486040	501	JFCRPeaks_704	8.20895	7.43842	30	Promoter (<=1kb)	PLEKHG5
chr1	6486399	6486899	501	JFCRPeaks_705	115.205	31.9077	41	Promoter (<=1kb)	PLEKHG5
chr1	6489817	6490317	501	JFCRPeaks_706	36.5764	18.2493	42	Promoter (<=1kb)	PLEKHG5
chr1	6490382	6490882	501	JFCRPeaks_707	72.9477	20.6695	41	Promoter (<=1kb)	PLEKHG5
chr1	6491493	6491993	501	JFCRPeaks_708	16.1151	8.04042	32	Promoter (<=1kb)	PLEKHG5
chr1	6497312	6497812	501	JFCRPeaks_709	24.927	19.6936	42	Promoter (<=1kb)	PLEKHG5
chr1	6502473	6502973	501	JFCRPeaks_710	9.42267	6.28474	12	Intron (ENST00000377748.5/57449	ENSG00000171680
chr1	6513271	6513771	501	JFCRPeaks_711	39.4547	17.4005	31	Intron (ENST00000377748.5/57449	ENSG00000171680
chr1	6518550	6519050	501	JFCRPeaks_712	17.18	7.5768	7	Promoter (<=1kb)	PLEKHG5
chr1	6519290	6519790	501	JFCRPeaks_713	10.349	5.61939	9	Promoter (<=1kb)	PLEKHG5
chr1	6519864	6520364	501	JFCRPeaks_714	41.3159	17.6993	37	Promoter (<=1kb)	PLEKHG5
chr1	6521462	6521962	501	JFCRPeaks_715	14.3118	6.2606	10	Promoter (1-2kb)	PLEKHG5
chr1	6523543	6524043	501	JFCRPeaks_716	17.7591	8.92293	20	3' UTR	PLEKHG5
chr1	6544832	6545332	501	JFCRPeaks_717	19.3918	7.27511	10	Promoter (<=1kb)	NOL9
chr1	6554309	6554809	501	JFCRPeaks_718	136.122	46.2371	42	Promoter (<=1kb)	NOL9
chr1	6555129	6555629	501	JFCRPeaks_719	5.97978	6.06698	16	Promoter (<=1kb)	TAS1R1
chr1	6577724	6578224	501	JFCRPeaks_720	41.1724	18.158	18	Promoter (1-2kb)	ZBTB48
chr1	6578292	6578792	501	JFCRPeaks_721	12.9722	5.72106	17	Promoter (1-2kb)	ZBTB48
chr1	6579712	6580212	501	JFCRPeaks_722	266.991	71.6115	42	Promoter (<=1kb)	ZBTB48
chr1	6580249	6580749	501	JFCRPeaks_723	22.9526	5.6376	31	Promoter (<=1kb)	ZBTB48
chr1	6580874	6581374	501	JFCRPeaks_724	17.18	7.5768	32	Promoter (<=1kb)	ZBTB48
chr1	6581851	6582351	501	JFCRPeaks_725	99.1091	19.1128	39	Promoter (1-2kb)	ZBTB48
chr1	6586069	6586569	501	JFCRPeaks_726	6.01066	6.07474	14	Promoter (<=1kb)	ZBTB48
chr1	6592960	6593460	501	JFCRPeaks_727	6.73089	6.09909	9	3' UTR	ZBTB48
chr1	6599119	6599619	501	JFCRPeaks_728	14.4887	6.84252	33	Promoter (<=1kb)	KLHL21
chr1	6599632	6600132	501	JFCRPeaks_729	30.489	14.3517	38	Promoter (<=1kb)	KLHL21
chr1	6601030	6601530	501	JFCRPeaks_730	144.239	67.896	42	Promoter (1-2kb)	KLHL21
chr1	6601950	6602450	501	JFCRPeaks_731	35.0318	12.1296	41	Promoter (<=1kb)	KLHL21
chr1	6602648	6603148	501	JFCRPeaks_732	128.673	60.5687	42	Promoter (<=1kb)	KLHL21
chr1	6603356	6603856	501	JFCRPeaks_733	54.7984	21.7624	39	Promoter (<=1kb)	KLHL21
chr1	6604114	6604614	501	JFCRPeaks_734	51.3787	12.6196	37	Promoter (1-2kb)	KLHL21
chr1	6611572	6612072	501	JFCRPeaks_735	49.5946	12.1814	28	Promoter (1-2kb)	PHF13
chr1	6612531	6613031	501	JFCRPeaks_736	81.4195	21.7112	42	Promoter (<=1kb)	PHF13
chr1	6613338	6613838	501	JFCRPeaks_737	289.337	136.196	42	Promoter (<=1kb)	PHF13
chr1	6614224	6614724	501	JFCRPeaks_738	14.4238	7.19657	41	Promoter (<=1kb)	KLHL21
chr1	6615079	6615579	501	JFCRPeaks_739	12.9358	6.10914	33	Promoter (<=1kb)	KLHL21
chr1	6622395	6622895	501	JFCRPeaks_740	69.8116	17.1471	21	Promoter (1-2kb)	THAP3
chr1	6623237	6623737	501	JFCRPeaks_741	42.5803	10.4585	28	Promoter (1-2kb)	THAP3
chr1	6624941	6625441	501	JFCRPeaks_742	112.197	38.3145	42	Promoter (<=1kb)	THAP3
chr1	6625519	6626019	501	JFCRPeaks_743	15.5819	6.15746	26	Promoter (<=1kb)	THAP3
chr1	6634524	6635024	501	JFCRPeaks_744	9.14174	9.27504	27	3' UTR	THAP3
chr1	6701600	6702100	501	JFCRPeaks_745	102.818	35.1116	42	Promoter (<=1kb)	DNAJC11
chr1	6719930	6720430	501	JFCRPeaks_746	14.3547	7.21241	30	Distal Intergenic	LINC01672
chr1	6724476	6724976	501	JFCRPeaks_747	68.0065	25.7755	7	Promoter (<=1kb)	LINC01672
chr1	6727374	6727874	501	JFCRPeaks_748	12.7985	6.8969	12	Promoter (2-3kb)	LINC01672
chr1	6743768	6744268	501	JFCRPeaks_749	34.7094	13.0217	38	Distal Intergenic	LINC01672
chr1	6770666	6771166	501	JFCRPeaks_750	18.7323	8.31952	26	Distal Intergenic	CAMTA1-DT
chr1	6784373	6784873	501	JFCRPeaks_751	133.092	62.6489	41	Promoter (<=1kb)	CAMTA1-DT
chr1	6784889	6785389	501	JFCRPeaks_752	698.621	187.382	42	Promoter (<=1kb)	CAMTA1-DT
chr1	6785581	6786081	501	JFCRPeaks_753	39.0117	15.4929	39	Promoter (<=1kb)	CAMTA1
chr1	6800686	6801186	501	JFCRPeaks_754	11.1579	5.56709	22	Intron (ENST00000490738.5/23261	ENSG00000171735
chr1	6854043	6854543	501	JFCRPeaks_755	23.1018	11.6073	11	Promoter (<=1kb)	CAMTA1
chr1	6855870	6856370	501	JFCRPeaks_756	5.97978	6.06698	2	Promoter (2-3kb)	CAMTA1
chr1	6859941	6860441	501	JFCRPeaks_757	16.8394	6.31754	19	Intron (ENST00000490738.5/23261	ENSG00000171735
chr1	6868877	6869377	501	JFCRPeaks_758	17.2529	7.39096	23	Intron (ENST00000490738.5/23261	ENSG00000171735
chr1	6869998	6870498	501	JFCRPeaks_759	24.7015	10.894	14	Intron (ENST00000490738.5/23261	ENSG00000171735
chr1	6870508	6871008	501	JFCRPeaks_760	15.7489	6.94565	16	Intron (ENST00000490738.5/23261	ENSG00000171735
chr1	6878957	6879457	501	JFCRPeaks_761	15.5466	6.90467	5	Intron (ENST00000303635.12/23261	ENSG00000171735
chr1	6881279	6881779	501	JFCRPeaks_762	34.389	15.1664	20	Intron (ENST00000303635.12/23261	ENSG00000171735
chr1	6889850	6890350	501	JFCRPeaks_763	19.5107	9.80301	25	Intron (ENST00000303635.12/23261	ENSG00000171735
chr1	6899660	6900160	501	JFCRPeaks_764	10.4432	8.25064	19	Intron (ENST00000303635.12/23261	ENSG00000171735
chr1	6909704	6910204	501	JFCRPeaks_765	14.4238	7.19657	11	Intron (ENST00000303635.12/23261	ENSG00000171735
chr1	6910542	6911042	501	JFCRPeaks_766	12.7702	6.37152	6	Intron (ENST00000303635.12/23261	ENSG00000171735
chr1	6922584	6923084	501	JFCRPeaks_767	26.8783	21.2352	28	Intron (ENST00000303635.12/23261	ENSG00000171735
chr1	6927688	6928188	501	JFCRPeaks_768	21.712	9.30119	21	Intron (ENST00000303635.12/23261	ENSG00000171735
chr1	6955176	6955676	501	JFCRPeaks_769	8.20895	7.43842	13	Intron (ENST00000303635.12/23261	ENSG00000171735
chr1	6959434	6959934	501	JFCRPeaks_770	60.4672	14.8519	29	Intron (ENST00000303635.12/23261	ENSG00000171735
chr1	6960294	6960794	501	JFCRPeaks_771	33.4631	9.09886	31	Intron (ENST00000303635.12/23261	ENSG00000171735
chr1	6962630	6963130	501	JFCRPeaks_772	27.0982	12.7556	29	Intron (ENST00000303635.12/23261	ENSG00000171735
chr1	6963255	6963755	501	JFCRPeaks_773	30.489	14.3517	21	Intron (ENST00000303635.12/23261	ENSG00000171735
chr1	6967390	6967890	501	JFCRPeaks_774	11.4204	5.39347	15	Intron (ENST00000303635.12/23261	ENSG00000171735
chr1	6968314	6968814	501	JFCRPeaks_775	6.01066	6.07474	9	Intron (ENST00000303635.12/23261	ENSG00000171735
chr1	6998191	6998691	501	JFCRPeaks_776	12.7075	6.38479	6	Intron (ENST00000303635.12/23261	ENSG00000171735
chr1	7046201	7046701	501	JFCRPeaks_777	12.7848	5.07729	16	Intron (ENST00000303635.12/23261	ENSG00000171735
chr1	7063137	7063637	501	JFCRPeaks_778	29.011	7.8883	9	Intron (ENST00000303635.12/23261	ENSG00000171735
chr1	7070331	7070831	501	JFCRPeaks_779	20.6987	7.76541	25	Intron (ENST00000303635.12/23261	ENSG00000171735
chr1	7075296	7075796	501	JFCRPeaks_780	11.1015	5.57787	8	Intron (ENST00000303635.12/23261	ENSG00000171735
chr1	7076712	7077212	501	JFCRPeaks_781	20.0749	6.28019	3	Intron (ENST00000303635.12/23261	ENSG00000171735
chr1	7106665	7107165	501	JFCRPeaks_782	17.2557	5.39824	11	Intron (ENST00000303635.12/23261	ENSG00000171735
chr1	7110283	7110783	501	JFCRPeaks_783	38.7141	14.6732	11	Intron (ENST00000303635.12/23261	ENSG00000171735
chr1	7117465	7117965	501	JFCRPeaks_784	67.3526	29.9131	34	Intron (ENST00000303635.12/23261	ENSG00000171735
chr1	7134765	7135265	501	JFCRPeaks_785	36.8677	14.259	8	Intron (ENST00000303635.12/23261	ENSG00000237728
chr1	7141239	7141739	501	JFCRPeaks_786	7.2197	7.29666	5	Intron (ENST00000303635.12/23261	ENSG00000237728
chr1	7148575	7149075	501	JFCRPeaks_787	6.01066	6.07474	4	Intron (ENST00000303635.12/23261	ENSG00000237728
chr1	7198802	7199302	501	JFCRPeaks_788	29.011	7.8883	15	Intron (ENST00000303635.12/23261	ENSG00000237728
chr1	7207821	7208321	501	JFCRPeaks_789	8.81843	6.96699	21	Intron (ENST00000303635.12/23261	ENSG00000237728
chr1	7220734	7221234	501	JFCRPeaks_790	5.97978	6.06698	2	Intron (ENST00000303635.12/23261	ENSG00000237728
chr1	7223487	7223987	501	JFCRPeaks_791	21.2923	10.6982	22	Intron (ENST00000303635.12/23261	ENSG00000237728
chr1	7224685	7225185	501	JFCRPeaks_792	5.97978	6.06698	4	Intron (ENST00000303635.12/23261	ENSG00000237728
chr1	7234303	7234803	501	JFCRPeaks_793	17.2557	5.39824	7	Intron (ENST00000303635.12/23261	ENSG00000237728
chr1	7262651	7263151	501	JFCRPeaks_794	17.841	8.90153	19	Intron (ENST00000303635.12/23261	ENSG00000237728
chr1	7265605	7266105	501	JFCRPeaks_795	149.82	28.8922	35	Intron (ENST00000303635.12/23261	ENSG00000237728
chr1	7266486	7266986	501	JFCRPeaks_796	16.1151	8.04042	12	Intron (ENST00000303635.12/23261	ENSG00000237728
chr1	7299384	7299884	501	JFCRPeaks_797	7.0844	6.57717	17	Intron (ENST00000303635.12/23261	ENSG00000237728
chr1	7313140	7313640	501	JFCRPeaks_798	9.14174	9.27504	16	Intron (ENST00000303635.12/23261	ENSG00000237728
chr1	7317954	7318454	501	JFCRPeaks_799	5.97978	6.06698	6	Intron (ENST00000303635.12/23261	ENSG00000237728
chr1	7332122	7332622	501	JFCRPeaks_800	22.9526	5.6376	17	Intron (ENST00000303635.12/23261	ENSG00000237728
chr1	7335234	7335734	501	JFCRPeaks_801	21.1051	16.6741	23	Intron (ENST00000303635.12/23261	ENSG00000237728
chr1	7379378	7379878	501	JFCRPeaks_802	27.8587	12.2864	14	Intron (ENST00000303635.12/23261	ENSG00000237728
chr1	7387422	7387922	501	JFCRPeaks_803	11.45	5.00872	23	Promoter (1-2kb)	CAMTA1-AS2
chr1	7388290	7388790	501	JFCRPeaks_804	9.28047	7.02336	30	Promoter (<=1kb)	CAMTA1-AS2
chr1	7388809	7389309	501	JFCRPeaks_805	13.9859	7.6024	20	Promoter (<=1kb)	CAMTA1-AS2
chr1	7389549	7390049	501	JFCRPeaks_806	24.7315	9.27837	12	Promoter (<=1kb)	CAMTA1-AS2
chr1	7401706	7402206	501	JFCRPeaks_807	110.124	41.7387	33	Intron (ENST00000303635.12/23261	ENSG00000237728
chr1	7447036	7447536	501	JFCRPeaks_808	62.2963	23.6113	25	Intron (ENST00000303635.12/23261	ENSG00000237728
chr1	7447752	7448252	501	JFCRPeaks_809	170.97	41.9935	31	Intron (ENST00000303635.12/23261	ENSG00000237728
chr1	7455417	7455917	501	JFCRPeaks_810	16.0762	7.59224	16	Intron (ENST00000303635.12/23261	ENSG00000237728
chr1	7457728	7458228	501	JFCRPeaks_811	5.97978	6.06698	7	Intron (ENST00000303635.12/23261	ENSG00000237728
chr1	7469186	7469686	501	JFCRPeaks_812	19.2058	5.22219	15	Intron (ENST00000303635.12/23261	ENSG00000237728
chr1	7470874	7471374	501	JFCRPeaks_813	58.1587	21.8191	40	Intron (ENST00000303635.12/23261	ENSG00000237728
chr1	7471755	7472255	501	JFCRPeaks_814	21.3474	8.4778	16	Intron (ENST00000303635.12/23261	ENSG00000237728
chr1	7478132	7478632	501	JFCRPeaks_815	11.3244	6.15567	23	Intron (ENST00000303635.12/23261	ENSG00000237728
chr1	7478839	7479339	501	JFCRPeaks_816	95.0483	18.3297	27	Intron (ENST00000303635.12/23261	ENSG00000237728
chr1	7481560	7482060	501	JFCRPeaks_817	19.2058	5.22219	15	Intron (ENST00000303635.12/23261	ENSG00000237728
chr1	7484706	7485206	501	JFCRPeaks_818	6.01066	6.07474	3	Intron (ENST00000303635.12/23261	ENSG00000237728
chr1	7486552	7487052	501	JFCRPeaks_819	7.2197	7.29666	4	Intron (ENST00000303635.12/23261	ENSG00000237728
chr1	7491357	7491857	501	JFCRPeaks_820	45.3457	17.0121	25	Intron (ENST00000303635.12/23261	ENSG00000237728
chr1	7502718	7503218	501	JFCRPeaks_821	6.01066	6.07474	4	Intron (ENST00000303635.12/23261	ENSG00000237728
chr1	7512643	7513143	501	JFCRPeaks_822	7.2197	7.29666	4	Intron (ENST00000303635.12/23261	ENSG00000237728
chr1	7516261	7516761	501	JFCRPeaks_823	5.97978	6.06698	5	Intron (ENST00000303635.12/23261	ENSG00000237728
chr1	7524546	7525046	501	JFCRPeaks_824	6.01066	6.07474	5	Intron (ENST00000303635.12/23261	ENSG00000237728
chr1	7526430	7526930	501	JFCRPeaks_825	26.1208	7.10243	16	Intron (ENST00000303635.12/23261	ENSG00000237728
chr1	7527024	7527524	501	JFCRPeaks_826	9.14174	9.27504	20	Intron (ENST00000303635.12/23261	ENSG00000237728
chr1	7539600	7540100	501	JFCRPeaks_827	49.5946	12.1814	24	Intron (ENST00000303635.12/23261	ENSG00000237728
chr1	7549209	7549709	501	JFCRPeaks_828	54.827	20.7803	37	Intron (ENST00000303635.12/23261	ENSG00000237728
chr1	7552393	7552893	501	JFCRPeaks_829	23.3693	8.76732	21	Intron (ENST00000303635.12/23261	ENSG00000237728
chr1	7560743	7561243	501	JFCRPeaks_830	6.01066	6.07474	6	Intron (ENST00000303635.12/23261	ENSG00000237728
chr1	7572789	7573289	501	JFCRPeaks_831	22.9066	8.85936	21	Intron (ENST00000303635.12/23261	ENSG00000171735
chr1	7574248	7574748	501	JFCRPeaks_832	23.0021	18.1728	30	Intron (ENST00000303635.12/23261	ENSG00000171735
chr1	7578065	7578565	501	JFCRPeaks_833	7.2197	7.29666	4	Intron (ENST00000303635.12/23261	ENSG00000171735
chr1	7581098	7581598	501	JFCRPeaks_834	15.7921	6.90814	22	Intron (ENST00000303635.12/23261	ENSG00000171735
chr1	7590209	7590709	501	JFCRPeaks_835	5.97978	6.06698	2	Intron (ENST00000303635.12/23261	ENSG00000171735
chr1	7594248	7594748	501	JFCRPeaks_836	7.52751	7.63727	14	Intron (ENST00000303635.12/23261	ENSG00000171735
chr1	7612255	7612755	501	JFCRPeaks_837	8.47925	8.56964	2	Intron (ENST00000303635.12/23261	ENSG00000171735
chr1	7615136	7615636	501	JFCRPeaks_838	5.97978	6.06698	3	Intron (ENST00000303635.12/23261	ENSG00000171735
chr1	7617173	7617673	501	JFCRPeaks_839	8.81843	6.96699	8	Intron (ENST00000303635.12/23261	ENSG00000171735
chr1	7649141	7649641	501	JFCRPeaks_840	6.01066	6.07474	17	Intron (ENST00000303635.12/23261	ENSG00000171735
chr1	7660890	7661390	501	JFCRPeaks_841	6.01066	6.07474	2	Intron (ENST00000303635.12/23261	ENSG00000171735
chr1	7667476	7667976	501	JFCRPeaks_842	29.5597	10.2349	36	Intron (ENST00000303635.12/23261	ENSG00000171735
chr1	7668399	7668899	501	JFCRPeaks_843	24.3939	9.68768	3	Intron (ENST00000303635.12/23261	ENSG00000171735
chr1	7669426	7669926	501	JFCRPeaks_844	15.0662	5.145	35	Intron (ENST00000303635.12/23261	ENSG00000171735
chr1	7671921	7672421	501	JFCRPeaks_845	6.01066	6.07474	5	Intron (ENST00000303635.12/23261	ENSG00000171735
chr1	7679064	7679564	501	JFCRPeaks_846	6.01066	6.07474	6	Intron (ENST00000303635.12/23261	ENSG00000171735
chr1	7680036	7680536	501	JFCRPeaks_847	37.4586	9.20056	40	Intron (ENST00000303635.12/23261	ENSG00000171735
chr1	7702681	7703181	501	JFCRPeaks_848	6.01066	6.07474	14	Intron (ENST00000303635.12/23261	ENSG00000171735
chr1	7703872	7704372	501	JFCRPeaks_849	20.1616	10.9475	34	Intron (ENST00000303635.12/23261	ENSG00000171735
chr1	7704399	7704899	501	JFCRPeaks_850	86.2092	68.1095	42	Intron (ENST00000303635.12/23261	ENSG00000171735
chr1	7705301	7705801	501	JFCRPeaks_851	51.5216	8.99349	37	Intron (ENST00000303635.12/23261	ENSG00000171735
chr1	7717729	7718229	501	JFCRPeaks_852	22.9526	5.6376	21	Intron (ENST00000303635.12/23261	ENSG00000171735
chr1	7736754	7737254	501	JFCRPeaks_853	6.01066	6.07474	2	Promoter (<=1kb)	CAMTA1
chr1	7745746	7746246	501	JFCRPeaks_854	16.1151	8.04042	18	Promoter (<=1kb)	CAMTA1
chr1	7752779	7753279	501	JFCRPeaks_855	12.1189	9.57453	27	Intron (ENST00000303635.12/23261	ENSG00000171735
chr1	7771036	7771536	501	JFCRPeaks_856	62.1145	24.6679	42	Promoter (<=1kb)	VAMP3
chr1	7771547	7772047	501	JFCRPeaks_857	24.3607	8.31901	22	Promoter (<=1kb)	VAMP3
chr1	7783027	7783527	501	JFCRPeaks_858	9.14174	9.27504	27	Promoter (<=1kb)	PER3
chr1	7783772	7784272	501	JFCRPeaks_859	93.359	73.7582	42	Promoter (<=1kb)	PER3
chr1	7784381	7784881	501	JFCRPeaks_860	12.1189	9.57453	19	Promoter (<=1kb)	PER3
chr1	7786777	7787277	501	JFCRPeaks_861	8.81843	6.96699	5	Promoter (1-2kb)	PER3
chr1	7810409	7810909	501	JFCRPeaks_862	14.1432	5.61676	6	Exon (ENST00000613533.4/8863	ENSG00000049246
chr1	7885395	7885895	501	JFCRPeaks_863	11.6702	5.15596	25	Distal Intergenic	UTS2
chr1	7886318	7886818	501	JFCRPeaks_864	11.3244	6.15567	20	Distal Intergenic	UTS2
chr1	7902690	7903190	501	JFCRPeaks_865	38.6113	12.0791	32	Distal Intergenic	TNFRSF9
chr1	7912982	7913482	501	JFCRPeaks_866	27.1881	9.28455	10	Downstream (2-3kb)	TNFRSF9
chr1	7915744	7916244	501	JFCRPeaks_867	12.9774	6.1087	12	3' UTR	TNFRSF9
chr1	7929599	7930099	501	JFCRPeaks_868	8.47925	8.56964	10	Intron (ENST00000615230.4/3604	ENSG00000049249
chr1	7930504	7931004	501	JFCRPeaks_869	37.4865	17.6456	24	Intron (ENST00000615230.4/3604	ENSG00000049249
chr1	7931118	7931618	501	JFCRPeaks_870	44.7371	21.0586	25	Intron (ENST00000615230.4/3604	ENSG00000049249
chr1	7940629	7941129	501	JFCRPeaks_871	33.9537	15.9826	30	Promoter (<=1kb)	TNFRSF9
chr1	7941374	7941874	501	JFCRPeaks_872	14.1432	5.61676	11	Promoter (<=1kb)	TNFRSF9
chr1	7942215	7942715	501	JFCRPeaks_873	20.2542	6.91667	36	Promoter (<=1kb)	TNFRSF9
chr1	7949033	7949533	501	JFCRPeaks_874	63.7775	30.0212	32	Distal Intergenic	PARK7
chr1	7953995	7954495	501	JFCRPeaks_875	91.6563	34.7391	42	Promoter (<=1kb)	PARK7
chr1	7960655	7961155	501	JFCRPeaks_876	21.4352	5.2649	20	Promoter (<=1kb)	PARK7
chr1	7961297	7961797	501	JFCRPeaks_877	160.921	127.136	42	Promoter (<=1kb)	PARK7
chr1	7961885	7962385	501	JFCRPeaks_878	38.0654	11.4071	28	Promoter (<=1kb)	PARK7
chr1	7975219	7975719	501	JFCRPeaks_879	28.8543	22.7963	38	Intron (ENST00000493373.5/11315	ENSG00000116288
chr1	7982231	7982731	501	JFCRPeaks_880	16.4633	15.2845	37	Intron (ENST00000493373.5/11315	ENSG00000116288
chr1	7983312	7983812	501	JFCRPeaks_881	44.4982	15.4073	30	Intron (ENST00000493373.5/11315	ENSG00000116288
chr1	8004171	8004671	501	JFCRPeaks_882	37.7513	16.6492	25	3' UTR	ERRFI1
chr1	8004698	8005198	501	JFCRPeaks_883	74.6954	37.2683	39	Exon (ENST00000641354.1/ENST00000641354.1	ENSG00000116285
chr1	8006224	8006724	501	JFCRPeaks_884	12.7702	6.37152	22	Intron (ENST00000474874.5/54206	ENSG00000116285
chr1	8014871	8015371	501	JFCRPeaks_885	21.387	10.6708	34	Promoter (<=1kb)	ERRFI1
chr1	8016551	8017051	501	JFCRPeaks_886	33.3042	6.42258	21	Promoter (<=1kb)	ERRFI1
chr1	8017859	8018359	501	JFCRPeaks_887	18.6374	8.21955	28	Promoter (2-3kb)	ERRFI1
chr1	8019412	8019912	501	JFCRPeaks_888	26.0499	6.39836	17	Intron (ENST00000474874.5/54206	ENSG00000116285
chr1	8019934	8020434	501	JFCRPeaks_889	42.2029	15.9955	34	Intron (ENST00000474874.5/54206	ENSG00000116285
chr1	8025004	8025504	501	JFCRPeaks_890	75.2039	14.5028	31	Promoter (<=1kb)	ERRFI1
chr1	8026100	8026600	501	JFCRPeaks_891	110.808	37.6386	42	Promoter (<=1kb)	ERRFI1
chr1	8026762	8027262	501	JFCRPeaks_892	8.23937	5.4955	20	Promoter (<=1kb)	ERRFI1
chr1	8027832	8028332	501	JFCRPeaks_893	15.5314	6.16807	22	Promoter (1-2kb)	ERRFI1
chr1	8031135	8031635	501	JFCRPeaks_894	13.1662	5.09216	8	Intron (ENST00000445300.1/ENST00000445300.1	ENSG00000116285
chr1	8040510	8041010	501	JFCRPeaks_895	43.4671	16.8113	36	Intron (ENST00000445300.1/ENST00000445300.1	ENSG00000116285
chr1	8047604	8048104	501	JFCRPeaks_896	20.6987	7.76541	31	Intron (ENST00000445300.1/ENST00000445300.1	ENSG00000116285
chr1	8058325	8058825	501	JFCRPeaks_897	38.1209	6.6543	14	Exon (ENST00000399343.2/ENST00000399343.2	ENSG00000116285
chr1	8061192	8061692	501	JFCRPeaks_898	81.6553	30.9486	31	Intron (ENST00000445300.1/ENST00000445300.1	ENSG00000116285
chr1	8070242	8070742	501	JFCRPeaks_899	13.9859	7.6024	25	Intron (ENST00000445300.1/ENST00000445300.1	ENSG00000116285
chr1	8070797	8071297	501	JFCRPeaks_900	26.7535	5.1593	12	Intron (ENST00000445300.1/ENST00000445300.1	ENSG00000116285
chr1	8075424	8075924	501	JFCRPeaks_901	25.0585	6.58479	10	Intron (ENST00000445300.1/ENST00000445300.1	ENSG00000116285
chr1	8077149	8077649	501	JFCRPeaks_902	149.82	28.8922	37	Intron (ENST00000445300.1/ENST00000445300.1	ENSG00000116285
chr1	8078018	8078518	501	JFCRPeaks_903	34.4528	18.7075	37	Intron (ENST00000445300.1/ENST00000445300.1	ENSG00000116285
chr1	8083778	8084278	501	JFCRPeaks_904	45.3791	8.75117	15	Intron (ENST00000445300.1/ENST00000445300.1	ENSG00000116285
chr1	8090100	8090600	501	JFCRPeaks_905	22.0248	8.26291	22	Intron (ENST00000445300.1/ENST00000445300.1	ENSG00000116285
chr1	8092240	8092740	501	JFCRPeaks_906	21.9933	9.62081	12	Intron (ENST00000445300.1/ENST00000445300.1	ENSG00000116285
chr1	8092833	8093333	501	JFCRPeaks_907	31.6403	6.1017	8	Intron (ENST00000445300.1/ENST00000445300.1	ENSG00000116285
chr1	8094450	8094950	501	JFCRPeaks_908	27.5062	10.3193	17	Intron (ENST00000445300.1/ENST00000445300.1	ENSG00000116285
chr1	8097385	8097885	501	JFCRPeaks_909	169.644	32.7152	36	Intron (ENST00000445300.1/ENST00000445300.1	ENSG00000116285
chr1	8121293	8121793	501	JFCRPeaks_910	19.6529	10.6828	35	Exon (ENST00000445300.1/ENST00000445300.1	ENSG00000227634
chr1	8133214	8133714	501	JFCRPeaks_911	9.24008	8.5785	18	Distal Intergenic	LINC01714
chr1	8133963	8134463	501	JFCRPeaks_912	24.3939	9.68768	22	Distal Intergenic	LINC01714
chr1	8137701	8138201	501	JFCRPeaks_913	30.722	12.2008	16	Distal Intergenic	LINC01714
chr1	8147835	8148335	501	JFCRPeaks_914	24.7979	10.6232	16	Distal Intergenic	LINC01714
chr1	8152603	8153103	501	JFCRPeaks_915	72.0949	24.4888	32	Distal Intergenic	LINC01714
chr1	8154672	8155172	501	JFCRPeaks_916	66.5023	29.3291	31	Distal Intergenic	LINC01714
chr1	8155461	8155961	501	JFCRPeaks_917	14.4091	6.17271	11	Distal Intergenic	LINC01714
chr1	8169682	8170182	501	JFCRPeaks_918	20.4117	18.9502	39	Distal Intergenic	LINC01714
chr1	8182234	8182734	501	JFCRPeaks_919	110.267	29.4036	41	Distal Intergenic	LINC01714
chr1	8189907	8190407	501	JFCRPeaks_920	42.1542	16.658	24	Exon (ENST00000453364.1/ENST00000453364.1	ENSG00000227634
chr1	8194448	8194948	501	JFCRPeaks_921	36.8677	14.259	29	Distal Intergenic	LINC01714
chr1	8197619	8198119	501	JFCRPeaks_922	30.3438	11.3839	29	Distal Intergenic	LINC01714
chr1	8202035	8202535	501	JFCRPeaks_923	43.2539	11.534	24	Promoter (<=1kb)	LINC01714
chr1	8202551	8203051	501	JFCRPeaks_924	111.457	21.494	30	Promoter (<=1kb)	LINC01714
chr1	8211824	8212324	501	JFCRPeaks_925	39.4547	17.4005	32	Intron (ENST00000670361.1/102724539	ENSG00000227634
chr1	8218717	8219217	501	JFCRPeaks_926	14.4354	6.79501	18	Intron (ENST00000424689.1/ENST00000424689.1	ENSG00000227634
chr1	8224953	8225453	501	JFCRPeaks_927	12.9774	6.1087	14	Distal Intergenic	LINC01714
chr1	8237966	8238466	501	JFCRPeaks_928	75.2039	14.5028	23	Distal Intergenic	LINC01714
chr1	8238905	8239405	501	JFCRPeaks_929	22.6851	6.42777	22	Distal Intergenic	LINC01714
chr1	8257527	8258027	501	JFCRPeaks_930	59.9548	11.562	26	Distal Intergenic	LINC01714
chr1	8259010	8259510	501	JFCRPeaks_931	91.5529	24.4133	38	Distal Intergenic	LINC01714
chr1	8259549	8260049	501	JFCRPeaks_932	45.7468	17.3387	32	Distal Intergenic	LINC01714
chr1	8281772	8282272	501	JFCRPeaks_933	17.4453	8.21182	10	Distal Intergenic	SLC45A1
chr1	8283161	8283661	501	JFCRPeaks_934	14.1171	5.57862	12	Distal Intergenic	SLC45A1
chr1	8312048	8312548	501	JFCRPeaks_935	15.5466	6.90467	19	Distal Intergenic	SLC45A1
chr1	8312728	8313228	501	JFCRPeaks_936	5.97978	6.06698	13	Distal Intergenic	SLC45A1
chr1	8314234	8314734	501	JFCRPeaks_937	40.4514	15.3317	36	Distal Intergenic	SLC45A1
chr1	8317842	8318342	501	JFCRPeaks_938	66.9452	22.8613	41	Promoter (<=1kb)	SLC45A1
chr1	8343442	8343942	501	JFCRPeaks_939	151.355	37.1757	35	Exon (ENST00000471889.5/50651	ENSG00000162426
chr1	8347607	8348107	501	JFCRPeaks_940	18.6374	8.21955	22	Distal Intergenic	RERE
chr1	8348109	8348609	501	JFCRPeaks_941	18.6374	8.21955	16	Distal Intergenic	RERE
chr1	8348902	8349402	501	JFCRPeaks_942	21.4457	8.29434	35	Downstream (2-3kb)	RERE
chr1	8357046	8357546	501	JFCRPeaks_943	7.2197	7.29666	7	Intron (ENST00000337907.7/473	ENSG00000142599
chr1	8370385	8370885	501	JFCRPeaks_944	6.06589	5.63158	4	Intron (ENST00000337907.7/473	ENSG00000142599
chr1	8373461	8373961	501	JFCRPeaks_945	29.2243	7.17805	37	Intron (ENST00000337907.7/473	ENSG00000142599
chr1	8378133	8378633	501	JFCRPeaks_946	15.7489	6.94565	17	Intron (ENST00000337907.7/473	ENSG00000142599
chr1	8381938	8382438	501	JFCRPeaks_947	6.06589	5.63158	2	Intron (ENST00000337907.7/473	ENSG00000142599
chr1	8394618	8395118	501	JFCRPeaks_948	34.4714	9.19209	30	Intron (ENST00000337907.7/473	ENSG00000142599
chr1	8395545	8396045	501	JFCRPeaks_949	30.8588	8.27685	23	Intron (ENST00000337907.7/473	ENSG00000142599
chr1	8396842	8397342	501	JFCRPeaks_950	51.3338	20.2855	40	Intron (ENST00000337907.7/473	ENSG00000142599
chr1	8408146	8408646	501	JFCRPeaks_951	20.6987	7.76541	20	Intron (ENST00000337907.7/473	ENSG00000142599
chr1	8409083	8409583	501	JFCRPeaks_952	23.2029	11.5768	35	Intron (ENST00000337907.7/473	ENSG00000142599
chr1	8412242	8412742	501	JFCRPeaks_953	105.2	25.8392	35	Intron (ENST00000337907.7/473	ENSG00000142599
chr1	8418702	8419202	501	JFCRPeaks_954	17.841	8.90153	20	Intron (ENST00000337907.7/473	ENSG00000142599
chr1	8423216	8423716	501	JFCRPeaks_955	15.7489	6.94565	39	Promoter (<=1kb)	RERE
chr1	8423776	8424276	501	JFCRPeaks_956	43.2539	11.534	40	Promoter (<=1kb)	RERE
chr1	8424480	8424980	501	JFCRPeaks_957	82.1231	24.6098	39	Promoter (<=1kb)	RERE-AS1
chr1	8427478	8427978	501	JFCRPeaks_958	30.7489	16.5701	23	Promoter (1-2kb)	RERE-AS1
chr1	8439012	8439512	501	JFCRPeaks_959	27.8587	12.2864	39	Intron (ENST00000337907.7/473	NA
chr1	8448750	8449250	501	JFCRPeaks_960	25.7548	7.29756	25	Intron (ENST00000337907.7/473	NA
chr1	8462414	8462914	501	JFCRPeaks_961	22.9066	8.85936	21	Intron (ENST00000337907.7/473	NA
chr1	8463041	8463541	501	JFCRPeaks_962	11.6584	6.33038	19	Intron (ENST00000337907.7/473	NA
chr1	8483031	8483531	501	JFCRPeaks_963	41.4679	11.0578	24	Intron (ENST00000337907.7/473	ENSG00000142599
chr1	8490111	8490611	501	JFCRPeaks_964	24.3876	9.43215	25	Intron (ENST00000337907.7/473	ENSG00000142599
chr1	8495834	8496334	501	JFCRPeaks_965	34.3823	10.3033	21	Intron (ENST00000337907.7/473	ENSG00000142599
chr1	8496412	8496912	501	JFCRPeaks_966	43.7115	13.099	22	Intron (ENST00000337907.7/473	ENSG00000142599
chr1	8497390	8497890	501	JFCRPeaks_967	20.006	7.73752	22	5' UTR	RERE
chr1	8510023	8510523	501	JFCRPeaks_968	20.4283	6.12175	17	Intron (ENST00000337907.7/473	ENSG00000142599
chr1	8511671	8512171	501	JFCRPeaks_969	18.7888	5.63044	7	Exon (ENST00000408156.1/ENST00000408156.1	ENSG00000142599
chr1	8520342	8520842	501	JFCRPeaks_970	13.9859	7.6024	17	Intron (ENST00000337907.7/473	ENSG00000142599
chr1	8525175	8525675	501	JFCRPeaks_971	15.7489	6.94565	28	Promoter (<=1kb)	RERE
chr1	8525803	8526303	501	JFCRPeaks_972	124.833	33.943	42	Promoter (<=1kb)	RERE
chr1	8560990	8561490	501	JFCRPeaks_973	19.5991	9.77871	33	Intron (ENST00000337907.7/473	ENSG00000142599
chr1	8567139	8567639	501	JFCRPeaks_974	17.841	8.90153	20	Intron (ENST00000337907.7/473	ENSG00000142599
chr1	8595811	8596311	501	JFCRPeaks_975	11.6702	5.15596	11	Intron (ENST00000337907.7/473	ENSG00000142599
chr1	8597397	8597897	501	JFCRPeaks_976	35.7802	8.78831	18	Intron (ENST00000337907.7/473	ENSG00000142599
chr1	8597992	8598492	501	JFCRPeaks_977	10.4432	8.25064	23	Intron (ENST00000337907.7/473	ENSG00000142599
chr1	8618448	8618948	501	JFCRPeaks_978	14.4238	7.19657	18	Intron (ENST00000337907.7/473	ENSG00000142599
chr1	8620029	8620529	501	JFCRPeaks_979	30.8384	7.57451	14	Intron (ENST00000337907.7/473	ENSG00000142599
chr1	8629224	8629724	501	JFCRPeaks_980	13.3943	5.07664	26	Intron (ENST00000337907.7/473	ENSG00000142599
chr1	8629746	8630246	501	JFCRPeaks_981	21.3677	11.5147	24	Intron (ENST00000337907.7/473	ENSG00000142599
chr1	8643805	8644305	501	JFCRPeaks_982	27.7376	7.39646	27	Intron (ENST00000337907.7/473	ENSG00000142599
chr1	8647555	8648055	501	JFCRPeaks_983	14.3757	5.39325	9	Intron (ENST00000337907.7/473	ENSG00000142599
chr1	8652468	8652968	501	JFCRPeaks_984	8.11086	6.13821	6	Intron (ENST00000337907.7/473	ENSG00000142599
chr1	8660340	8660840	501	JFCRPeaks_985	18.3899	7.30328	30	Intron (ENST00000337907.7/473	ENSG00000142599
chr1	8663229	8663729	501	JFCRPeaks_986	5.97978	6.06698	2	Intron (ENST00000337907.7/473	ENSG00000142599
chr1	8663998	8664498	501	JFCRPeaks_987	10.1779	5.4847	21	Intron (ENST00000337907.7/473	ENSG00000142599
chr1	8668101	8668601	501	JFCRPeaks_988	24.7315	9.27837	11	Intron (ENST00000337907.7/473	ENSG00000142599
chr1	8670476	8670976	501	JFCRPeaks_989	22.2497	8.43298	28	Intron (ENST00000337907.7/473	ENSG00000142599
chr1	8679280	8679780	501	JFCRPeaks_990	21.3137	5.68348	26	Intron (ENST00000337907.7/473	ENSG00000142599
chr1	8681222	8681722	501	JFCRPeaks_991	13.1662	5.09216	21	Intron (ENST00000337907.7/473	ENSG00000142599
chr1	8687023	8687523	501	JFCRPeaks_992	8.11086	6.13821	11	Intron (ENST00000337907.7/473	ENSG00000142599
chr1	8701153	8701653	501	JFCRPeaks_993	95.002	28.4693	41	Promoter (1-2kb)	RERE
chr1	8702075	8702575	501	JFCRPeaks_994	51.9255	22.2443	36	Promoter (<=1kb)	RERE
chr1	8703120	8703620	501	JFCRPeaks_995	92.5805	34.7329	42	Promoter (<=1kb)	RERE
chr1	8705123	8705623	501	JFCRPeaks_996	5.97978	6.06698	16	Promoter (1-2kb)	RERE
chr1	8706285	8706785	501	JFCRPeaks_997	17.5524	6.07743	20	Intron (ENST00000337907.7/473	ENSG00000142599
chr1	8707503	8708003	501	JFCRPeaks_998	14.4238	7.19657	12	Intron (ENST00000337907.7/473	ENSG00000142599
chr1	8712639	8713139	501	JFCRPeaks_999	33.2403	12.4706	39	Intron (ENST00000337907.7/473	ENSG00000142599
chr1	8726379	8726879	501	JFCRPeaks_1000	15.7489	6.94565	30	Intron (ENST00000337907.7/473	ENSG00000142599
chr1	8733384	8733884	501	JFCRPeaks_1001	11.6307	5.12942	8	Intron (ENST00000337907.7/473	ENSG00000142599
chr1	8740110	8740610	501	JFCRPeaks_1002	23.1527	10.2109	13	Intron (ENST00000337907.7/473	ENSG00000142599
chr1	8741983	8742483	501	JFCRPeaks_1003	23.2029	11.5768	25	Intron (ENST00000337907.7/473	ENSG00000142599
chr1	8763978	8764478	501	JFCRPeaks_1004	34.6031	17.2648	23	Intron (ENST00000337907.7/473	ENSG00000142599
chr1	8788516	8789016	501	JFCRPeaks_1005	24.2697	8.40326	22	Intron (ENST00000337907.7/473	ENSG00000142599
chr1	8789507	8790007	501	JFCRPeaks_1006	48.1767	21.2471	32	Intron (ENST00000337907.7/473	ENSG00000142599
chr1	8790993	8791493	501	JFCRPeaks_1007	8.20895	7.43842	9	Intron (ENST00000337907.7/473	ENSG00000142599
chr1	8794465	8794965	501	JFCRPeaks_1008	11.45	5.00872	11	Intron (ENST00000337907.7/473	ENSG00000142599
chr1	8812958	8813458	501	JFCRPeaks_1009	23.3693	8.76732	14	Intron (ENST00000337907.7/473	ENSG00000142599
chr1	8816258	8816758	501	JFCRPeaks_1010	20.006	7.73752	29	Promoter (<=1kb)	RERE
chr1	8816946	8817446	501	JFCRPeaks_1011	12.9722	5.72106	32	Promoter (<=1kb)	RERE
chr1	8817484	8817984	501	JFCRPeaks_1012	185.515	63.3521	42	Promoter (<=1kb)	RERE
chr1	8818217	8818717	501	JFCRPeaks_1013	7.25129	5.72888	29	Promoter (<=1kb)	RERE
chr1	8822714	8823214	501	JFCRPeaks_1014	26.1004	6.95989	24	Intron (ENST00000656437.1/473	ENSG00000142599
chr1	8829445	8829945	501	JFCRPeaks_1015	20.3079	5.62456	32	Intron (ENST00000656437.1/473	ENSG00000142599
chr1	8847896	8848396	501	JFCRPeaks_1016	6.73089	6.09909	21	Promoter (<=1kb)	RERE
chr1	8848678	8849178	501	JFCRPeaks_1017	134.257	32.9761	41	Promoter (<=1kb)	RERE
chr1	8851890	8852390	501	JFCRPeaks_1018	6.06589	5.63158	2	Promoter (2-3kb)	RERE
chr1	8858017	8858517	501	JFCRPeaks_1019	34.7094	13.0217	18	Downstream (2-3kb)	MIR6728
chr1	8859335	8859835	501	JFCRPeaks_1020	22.9732	7.84519	28	Downstream (1-2kb)	MIR6728
chr1	8871174	8871674	501	JFCRPeaks_1021	68.0246	26.3092	32	Promoter (<=1kb)	ENO1
chr1	8873566	8874066	501	JFCRPeaks_1022	114.085	50.3143	42	Promoter (1-2kb)	ENO1
chr1	8875194	8875694	501	JFCRPeaks_1023	11.3244	6.15567	30	Promoter (2-3kb)	ENO1
chr1	8876465	8876965	501	JFCRPeaks_1024	18.9931	8.9404	23	Promoter (1-2kb)	ENO1
chr1	8877267	8877767	501	JFCRPeaks_1025	16.9476	6.73049	22	Promoter (<=1kb)	ENO1
chr1	8877769	8878269	501	JFCRPeaks_1026	90.8708	36.088	42	Promoter (<=1kb)	ENO1
chr1	8878491	8878991	501	JFCRPeaks_1027	178.468	84.0082	42	Promoter (<=1kb)	ENO1
chr1	8879049	8879549	501	JFCRPeaks_1028	60.4131	22.8975	32	Promoter (<=1kb)	ENO1
chr1	8879970	8880470	501	JFCRPeaks_1029	25.9478	10.3048	35	Promoter (<=1kb)	ENO1
chr1	8889010	8889510	501	JFCRPeaks_1030	20.1195	8.87319	23	Distal Intergenic	ENO1
chr1	8889901	8890401	501	JFCRPeaks_1031	59.1418	32.1133	39	Distal Intergenic	ENO1
chr1	8890405	8890905	501	JFCRPeaks_1032	19.7634	5.27008	26	Distal Intergenic	ENO1
chr1	8897413	8897913	501	JFCRPeaks_1033	14.1171	5.57862	15	Distal Intergenic	ENO1
chr1	8899789	8900289	501	JFCRPeaks_1034	46.9116	17.5995	32	Distal Intergenic	ENO1
chr1	8903809	8904309	501	JFCRPeaks_1035	76.2349	21.1143	38	Distal Intergenic	ENO1
chr1	8905991	8906491	501	JFCRPeaks_1036	8.14361	7.56054	13	Distal Intergenic	ENO1
chr1	8910940	8911440	501	JFCRPeaks_1037	16.1151	8.04042	22	Distal Intergenic	ENO1
chr1	8913427	8913927	501	JFCRPeaks_1038	93.6032	24.9601	26	Distal Intergenic	CA6
chr1	8918011	8918511	501	JFCRPeaks_1039	15.8248	6.1204	30	Distal Intergenic	CA6
chr1	8941760	8942260	501	JFCRPeaks_1040	44.6486	19.6911	23	Distal Intergenic	CA6
chr1	8947335	8947835	501	JFCRPeaks_1041	51.7537	22.8246	19	Promoter (1-2kb)	CA6
chr1	8971023	8971523	501	JFCRPeaks_1042	25.1128	8.53016	17	Intron (ENST00000476083.1/765	ENSG00000131686
chr1	8983625	8984125	501	JFCRPeaks_1043	52.3822	13.9682	23	Distal Intergenic	CA6
chr1	8986117	8986617	501	JFCRPeaks_1044	45.3457	17.0121	37	Distal Intergenic	SLC2A7
chr1	8989701	8990201	501	JFCRPeaks_1045	31.9642	8.6913	24	Distal Intergenic	SLC2A7
chr1	9005042	9005542	501	JFCRPeaks_1046	17.1943	6.65007	32	Intron (ENST00000400906.1/155184	ENSG00000197241
chr1	9010966	9011466	501	JFCRPeaks_1047	6.9821	5.28398	13	Intron (ENST00000400906.1/155184	ENSG00000197241
chr1	9015381	9015881	501	JFCRPeaks_1048	5.97978	6.06698	5	Intron (ENST00000400906.1/155184	ENSG00000197241
chr1	9067141	9067641	501	JFCRPeaks_1049	39.1951	14.7046	21	Promoter (1-2kb)	SLC2A5
chr1	9069536	9070036	501	JFCRPeaks_1050	50.1722	16.4162	20	Promoter (<=1kb)	SLC2A5
chr1	9070186	9070686	501	JFCRPeaks_1051	26.0499	6.39836	17	Promoter (<=1kb)	SLC2A5
chr1	9071506	9072006	501	JFCRPeaks_1052	12.9722	5.72106	12	Promoter (<=1kb)	SLC2A5
chr1	9074933	9075433	501	JFCRPeaks_1053	17.6158	6.01567	11	Promoter (1-2kb)	SLC2A5
chr1	9080753	9081253	501	JFCRPeaks_1054	21.9933	9.62081	24	Intron (ENST00000486632.5/6518	ENSG00000142583
chr1	9110666	9111166	501	JFCRPeaks_1055	60.4672	14.8519	37	Promoter (<=1kb)	GPR157
chr1	9112884	9113384	501	JFCRPeaks_1056	73.6148	18.0812	26	Promoter (1-2kb)	GPR157
chr1	9120318	9120818	501	JFCRPeaks_1057	59.0442	26.0399	17	Intron (ENST00000377411.5/80045	ENSG00000180758
chr1	9124358	9124858	501	JFCRPeaks_1058	51.7537	22.8246	28	Intron (ENST00000377411.5/80045	ENSG00000180758
chr1	9126453	9126953	501	JFCRPeaks_1059	35.2523	13.6342	25	Promoter (1-2kb)	GPR157
chr1	9127970	9128470	501	JFCRPeaks_1060	21.387	10.6708	32	Promoter (<=1kb)	GPR157
chr1	9128630	9129130	501	JFCRPeaks_1061	34.9186	27.5874	41	Promoter (<=1kb)	GPR157
chr1	9129286	9129786	501	JFCRPeaks_1062	112.616	33.7477	42	Promoter (<=1kb)	GPR157
chr1	9142167	9142667	501	JFCRPeaks_1063	30.4963	11.7947	34	Distal Intergenic	MIR34A
chr1	9145186	9145686	501	JFCRPeaks_1064	14.4816	5.6009	14	Downstream (2-3kb)	MIR34A
chr1	9161907	9162407	501	JFCRPeaks_1065	44.7233	7.8068	25	Intron (ENST00000635687.1/106614088	ENSG00000284357
chr1	9162742	9163242	501	JFCRPeaks_1066	113.303	30.8079	38	Intron (ENST00000635687.1/106614088	ENSG00000284357
chr1	9163888	9164388	501	JFCRPeaks_1067	41.7974	16.1656	39	Intron (ENST00000635687.1/106614088	ENSG00000284357
chr1	9164907	9165407	501	JFCRPeaks_1068	95.0483	18.3297	33	Intron (ENST00000635687.1/106614088	ENSG00000284357
chr1	9180154	9180654	501	JFCRPeaks_1069	41.1621	11.1923	29	Promoter (1-2kb)	LNCTAM34A
chr1	9181199	9181699	501	JFCRPeaks_1070	24.7315	9.27837	36	Promoter (<=1kb)	LNCTAM34A
chr1	9182099	9182599	501	JFCRPeaks_1071	32.5159	16.3374	36	Promoter (<=1kb)	LNCTAM34A
chr1	9193960	9194460	501	JFCRPeaks_1072	38.7141	14.6732	23	Promoter (2-3kb)	LNCTAM34A
chr1	9196099	9196599	501	JFCRPeaks_1073	27.521	10.9296	32	Exon (ENST00000635271.1/102724571	ENSG00000234546
chr1	9196637	9197137	501	JFCRPeaks_1074	10.349	5.61939	35	Exon (ENST00000635405.2/ENST00000635405.2	ENSG00000234546
chr1	9201257	9201757	501	JFCRPeaks_1075	15.5314	6.16807	22	Distal Intergenic	LNCTAM34A
chr1	9211269	9211769	501	JFCRPeaks_1076	26.1107	9.79579	7	Distal Intergenic	LNCTAM34A
chr1	9225318	9225818	501	JFCRPeaks_1077	20.8584	7.22211	24	Distal Intergenic	H6PD
chr1	9231543	9232043	501	JFCRPeaks_1078	11.6307	5.12942	17	Promoter (2-3kb)	H6PD
chr1	9233318	9233818	501	JFCRPeaks_1079	39.1951	14.7046	27	Promoter (<=1kb)	H6PD
chr1	9234010	9234510	501	JFCRPeaks_1080	11.554	5.43868	37	Promoter (<=1kb)	H6PD
chr1	9234542	9235042	501	JFCRPeaks_1081	56.3318	44.5049	42	Promoter (<=1kb)	H6PD
chr1	9239610	9240110	501	JFCRPeaks_1082	45.9031	18.2297	37	Promoter (<=1kb)	H6PD
chr1	9242525	9243025	501	JFCRPeaks_1083	27.7376	7.39646	23	Promoter (2-3kb)	H6PD
chr1	9244498	9244998	501	JFCRPeaks_1084	21.1316	11.4866	32	5' UTR	H6PD
chr1	9267017	9267517	501	JFCRPeaks_1085	19.857	7.88591	22	3' UTR	SPSB1
chr1	9270453	9270953	501	JFCRPeaks_1086	27.7749	9.61691	15	3' UTR	SPSB1
chr1	9275496	9275996	501	JFCRPeaks_1087	94.7528	24.8988	37	Distal Intergenic	SPSB1
chr1	9280272	9280772	501	JFCRPeaks_1088	51.8692	22.6898	37	Distal Intergenic	SPSB1
chr1	9288931	9289431	501	JFCRPeaks_1089	11.8985	7.93607	23	Distal Intergenic	SPSB1
chr1	9290087	9290587	501	JFCRPeaks_1090	23.2029	11.5768	39	Promoter (2-3kb)	SPSB1
chr1	9291781	9292281	501	JFCRPeaks_1091	27.7376	7.39646	29	Promoter (<=1kb)	SPSB1
chr1	9292687	9293187	501	JFCRPeaks_1092	61.8282	21.1139	42	Promoter (<=1kb)	SPSB1
chr1	9293332	9293832	501	JFCRPeaks_1093	28.9174	10.8488	39	Promoter (<=1kb)	SPSB1
chr1	9294346	9294846	501	JFCRPeaks_1094	28.913	12.8411	37	Promoter (<=1kb)	SPSB1
chr1	9300082	9300582	501	JFCRPeaks_1095	63.7089	12.286	33	Intron (ENST00000328089.11/80176	ENSG00000171621
chr1	9302995	9303495	501	JFCRPeaks_1096	149.2	36.6464	41	Intron (ENST00000328089.11/80176	ENSG00000171621
chr1	9312182	9312682	501	JFCRPeaks_1097	30.4963	11.7947	20	Intron (ENST00000328089.11/80176	ENSG00000171621
chr1	9315333	9315833	501	JFCRPeaks_1098	30.489	14.3517	30	Intron (ENST00000328089.11/80176	ENSG00000171621
chr1	9316029	9316529	501	JFCRPeaks_1099	21.9149	5.95882	23	Intron (ENST00000328089.11/80176	ENSG00000171621
chr1	9317835	9318335	501	JFCRPeaks_1100	58.1587	21.8191	30	Intron (ENST00000328089.11/80176	ENSG00000171621
chr1	9321285	9321785	501	JFCRPeaks_1101	34.7094	13.0217	28	Intron (ENST00000328089.11/80176	ENSG00000171621
chr1	9324475	9324975	501	JFCRPeaks_1102	32.7312	14.4353	22	Intron (ENST00000328089.11/80176	ENSG00000171621
chr1	9325660	9326160	501	JFCRPeaks_1103	127.933	31.4228	25	Intron (ENST00000328089.11/80176	ENSG00000171621
chr1	9326517	9327017	501	JFCRPeaks_1104	14.1432	5.61676	19	Intron (ENST00000328089.11/80176	ENSG00000171621
chr1	9331514	9332014	501	JFCRPeaks_1105	30.2592	11.4687	21	Intron (ENST00000328089.11/80176	ENSG00000171621
chr1	9333582	9334082	501	JFCRPeaks_1106	14.3456	6.32676	4	Intron (ENST00000328089.11/80176	ENSG00000171621
chr1	9338770	9339270	501	JFCRPeaks_1107	50.5313	13.4746	34	Intron (ENST00000328089.11/80176	ENSG00000171621
chr1	9342095	9342595	501	JFCRPeaks_1108	34.4714	9.19209	28	Intron (ENST00000328089.11/80176	ENSG00000171621
chr1	9344330	9344830	501	JFCRPeaks_1109	14.3456	6.32676	15	Intron (ENST00000328089.11/80176	ENSG00000171621
chr1	9345881	9346381	501	JFCRPeaks_1110	65.1416	18.0419	34	Intron (ENST00000328089.11/80176	ENSG00000171621
chr1	9349465	9349965	501	JFCRPeaks_1111	14.1432	5.61676	8	Promoter (1-2kb)	SPSB1
chr1	9350189	9350689	501	JFCRPeaks_1112	27.521	10.9296	17	Promoter (<=1kb)	SPSB1
chr1	9351564	9352064	501	JFCRPeaks_1113	28.5721	12.4987	23	Promoter (<=1kb)	SPSB1
chr1	9362509	9363009	501	JFCRPeaks_1114	5.97978	6.06698	18	Intron (ENST00000328089.11/80176	ENSG00000171621
chr1	9371589	9372089	501	JFCRPeaks_1115	18.1051	6.79238	24	Distal Intergenic	SPSB1
chr1	9375003	9375503	501	JFCRPeaks_1116	6.01066	6.07474	5	Distal Intergenic	SPSB1
chr1	9376111	9376611	501	JFCRPeaks_1117	6.06589	5.63158	13	Distal Intergenic	SPSB1
chr1	9384831	9385331	501	JFCRPeaks_1118	22.9526	5.6376	21	Distal Intergenic	SPSB1
chr1	9397822	9398322	501	JFCRPeaks_1119	43.7909	16.4288	21	Distal Intergenic	LINC02606
chr1	9399964	9400464	501	JFCRPeaks_1120	18.1051	6.79238	21	Distal Intergenic	LINC02606
chr1	9401715	9402215	501	JFCRPeaks_1121	39.006	17.0629	27	Distal Intergenic	LINC02606
chr1	9404596	9405096	501	JFCRPeaks_1122	6.73089	6.09909	14	Distal Intergenic	LINC02606
chr1	9410799	9411299	501	JFCRPeaks_1123	7.52751	7.63727	14	Distal Intergenic	LINC02606
chr1	9413038	9413538	501	JFCRPeaks_1124	65.3813	17.1807	38	Distal Intergenic	LINC02606
chr1	9413815	9414315	501	JFCRPeaks_1125	19.857	7.88591	17	Distal Intergenic	LINC02606
chr1	9426310	9426810	501	JFCRPeaks_1126	189.483	56.7824	32	Promoter (2-3kb)	LINC02606
chr1	9428780	9429280	501	JFCRPeaks_1127	184.336	49.442	42	Promoter (<=1kb)	LINC02606
chr1	9437877	9438377	501	JFCRPeaks_1128	37.7865	16.6943	30	Promoter (2-3kb)	LINC02606
chr1	9438684	9439184	501	JFCRPeaks_1129	85.6319	32.4558	39	Promoter (1-2kb)	LINC02606
chr1	9439296	9439796	501	JFCRPeaks_1130	20.006	7.73752	24	Promoter (<=1kb)	LINC02606
chr1	9439817	9440317	501	JFCRPeaks_1131	13.3943	5.07664	22	Promoter (<=1kb)	LINC02606
chr1	9441396	9441896	501	JFCRPeaks_1132	69.855	26.2071	28	Promoter (<=1kb)	LINC02606
chr1	9444021	9444521	501	JFCRPeaks_1133	83.8232	36.9681	18	Distal Intergenic	LINC02606
chr1	9450228	9450728	501	JFCRPeaks_1134	22.9526	5.6376	12	Distal Intergenic	LINC02606
chr1	9452680	9453180	501	JFCRPeaks_1135	17.3021	7.56868	19	Distal Intergenic	LINC02606
chr1	9461610	9462110	501	JFCRPeaks_1136	11.6848	5.00565	3	Distal Intergenic	LINC02606
chr1	9465619	9466119	501	JFCRPeaks_1137	14.3757	5.39325	11	Distal Intergenic	LINC02606
chr1	9466950	9467450	501	JFCRPeaks_1138	83.4299	22.2473	31	Distal Intergenic	LINC02606
chr1	9471832	9472332	501	JFCRPeaks_1139	11.6702	5.15596	16	Distal Intergenic	LINC02606
chr1	9472359	9472859	501	JFCRPeaks_1140	26.3716	11.2973	27	Distal Intergenic	LINC02606
chr1	9472989	9473489	501	JFCRPeaks_1141	217.294	41.9043	39	Distal Intergenic	LINC02606
chr1	9475126	9475626	501	JFCRPeaks_1142	17.2529	7.39096	17	Distal Intergenic	LINC02606
chr1	9476932	9477432	501	JFCRPeaks_1143	66.7119	28.5787	31	Distal Intergenic	LINC02606
chr1	9478087	9478587	501	JFCRPeaks_1144	6.01066	6.07474	5	Distal Intergenic	LINC02606
chr1	9490988	9491488	501	JFCRPeaks_1145	49.1067	13.9143	39	Distal Intergenic	SLC25A33
chr1	9504718	9505218	501	JFCRPeaks_1146	6.01066	6.07474	5	Distal Intergenic	SLC25A33
chr1	9505253	9505753	501	JFCRPeaks_1147	95.1251	23.3646	25	Distal Intergenic	SLC25A33
chr1	9529120	9529620	501	JFCRPeaks_1148	16.3613	6.3594	17	Distal Intergenic	SLC25A33
chr1	9532729	9533229	501	JFCRPeaks_1149	14.3456	6.32676	12	Distal Intergenic	SLC25A33
chr1	9538017	9538517	501	JFCRPeaks_1150	33.6515	13.0151	32	Promoter (<=1kb)	SLC25A33
chr1	9539054	9539554	501	JFCRPeaks_1151	253.684	76.0215	42	Promoter (<=1kb)	SLC25A33
chr1	9539691	9540191	501	JFCRPeaks_1152	46.5854	21.9286	41	Promoter (<=1kb)	SLC25A33
chr1	9546575	9547075	501	JFCRPeaks_1153	11.1579	5.56709	13	Intron (ENST00000302692.7/84275	ENSG00000171612
chr1	9552004	9552504	501	JFCRPeaks_1154	15.3624	8.35063	20	Intron (ENST00000302692.7/84275	ENSG00000171612
chr1	9555290	9555790	501	JFCRPeaks_1155	22.9066	8.85936	30	Intron (ENST00000302692.7/84275	ENSG00000171612
chr1	9561382	9561882	501	JFCRPeaks_1156	33.6816	18.3085	35	Intron (ENST00000302692.7/84275	ENSG00000171612
chr1	9579651	9580151	501	JFCRPeaks_1157	6.01066	6.07474	3	Exon (ENST00000302692.7/84275	ENSG00000188807
chr1	9588478	9588978	501	JFCRPeaks_1158	118.499	40.251	42	Promoter (<=1kb)	TMEM201
chr1	9589314	9589814	501	JFCRPeaks_1159	8.47925	8.56964	42	Promoter (<=1kb)	TMEM201
chr1	9592518	9593018	501	JFCRPeaks_1160	5.97978	6.06698	12	Intron (ENST00000340381.11/199953	ENSG00000188807
chr1	9593339	9593839	501	JFCRPeaks_1161	27.5062	10.3193	33	Intron (ENST00000340381.11/199953	ENSG00000188807
chr1	9604447	9604947	501	JFCRPeaks_1162	8.47925	8.56964	6	Promoter (1-2kb)	TMEM201
chr1	9615492	9615992	501	JFCRPeaks_1163	18.1051	6.79238	21	Distal Intergenic	TMEM201
chr1	9623514	9624014	501	JFCRPeaks_1164	31.785	11.9246	9	Distal Intergenic	TMEM201
chr1	9626124	9626624	501	JFCRPeaks_1165	21.3677	11.5147	16	Distal Intergenic	TMEM201
chr1	9626931	9627431	501	JFCRPeaks_1166	86.4836	29.3762	42	Distal Intergenic	TMEM201
chr1	9628946	9629446	501	JFCRPeaks_1167	45.6236	13.672	23	Distal Intergenic	TMEM201
chr1	9629592	9630092	501	JFCRPeaks_1168	53.5679	17.5273	24	Distal Intergenic	PIK3CD
chr1	9644639	9645139	501	JFCRPeaks_1169	16.9476	6.73049	8	Distal Intergenic	PIK3CD
chr1	9651489	9651989	501	JFCRPeaks_1170	25.4326	11.9716	32	Promoter (<=1kb)	PIK3CD
chr1	9652319	9652819	501	JFCRPeaks_1171	53.4816	18.2636	32	Promoter (<=1kb)	PIK3CD
chr1	9653415	9653915	501	JFCRPeaks_1172	11.554	5.43868	12	Promoter (<=1kb)	PIK3CD-AS1
chr1	9655017	9655517	501	JFCRPeaks_1173	22.166	10.4339	18	Promoter (<=1kb)	PIK3CD-AS1
chr1	9658662	9659162	501	JFCRPeaks_1174	6.01066	6.07474	5	Intron (ENST00000377346.9/5293	ENSG00000179840
chr1	9670017	9670517	501	JFCRPeaks_1175	17.7642	5.81241	9	Intron (ENST00000377346.9/5293	ENSG00000179840
chr1	9671300	9671800	501	JFCRPeaks_1176	45.3791	8.75117	20	Intron (ENST00000377346.9/5293	ENSG00000231789
chr1	9681144	9681644	501	JFCRPeaks_1177	14.3456	6.32676	24	Intron (ENST00000377346.9/5293	ENSG00000231789
chr1	9687429	9687929	501	JFCRPeaks_1178	35.6798	19.2273	42	Promoter (<=1kb)	PIK3CD-AS2
chr1	9689272	9689772	501	JFCRPeaks_1179	58.5403	22.1877	42	Promoter (1-2kb)	PIK3CD
chr1	9699242	9699742	501	JFCRPeaks_1180	20.1195	8.87319	7	Intron (ENST00000377346.9/5293	ENSG00000171608
chr1	9700333	9700833	501	JFCRPeaks_1181	22.8601	9.07855	8	Intron (ENST00000377346.9/5293	ENSG00000171608
chr1	9701633	9702133	501	JFCRPeaks_1182	23.1527	10.2109	15	Intron (ENST00000377346.9/5293	ENSG00000171608
chr1	9702177	9702677	501	JFCRPeaks_1183	12.9722	5.72106	18	Intron (ENST00000377346.9/5293	ENSG00000171608
chr1	9705641	9706141	501	JFCRPeaks_1184	33.1755	8.71775	4	Intron (ENST00000377346.9/5293	ENSG00000171608
chr1	9714132	9714632	501	JFCRPeaks_1185	22.0942	6.62097	21	Promoter (1-2kb)	PIK3CD
chr1	9715481	9715981	501	JFCRPeaks_1186	7.2197	7.29666	13	Promoter (<=1kb)	PIK3CD
chr1	9717504	9718004	501	JFCRPeaks_1187	84.2482	25.2467	31	Promoter (1-2kb)	PIK3CD
chr1	9719043	9719543	501	JFCRPeaks_1188	60.2699	23.9353	36	Promoter (2-3kb)	PIK3CD
chr1	9721283	9721783	501	JFCRPeaks_1189	7.52751	7.63727	34	Exon (ENST00000377346.9/5293	ENSG00000171608
chr1	9724939	9725439	501	JFCRPeaks_1190	40.6599	13.8851	39	Intron (ENST00000377346.9/5293	ENSG00000171603
chr1	9728578	9729078	501	JFCRPeaks_1191	24.8255	8.12285	13	3' UTR	CLSTN1
chr1	9755365	9755865	501	JFCRPeaks_1192	19.3454	9.13617	24	Intron (ENST00000377298.8/22883	ENSG00000171603
chr1	9766765	9767265	501	JFCRPeaks_1193	29.1127	11.5617	16	Intron (ENST00000377298.8/22883	ENSG00000171603
chr1	9784493	9784993	501	JFCRPeaks_1194	13.1662	5.09216	20	Intron (ENST00000377298.8/22883	ENSG00000171603
chr1	9787599	9788099	501	JFCRPeaks_1195	35.5127	12.0627	11	Intron (ENST00000377298.8/22883	ENSG00000171603
chr1	9792138	9792638	501	JFCRPeaks_1196	10.4432	8.25064	17	Intron (ENST00000377298.8/22883	ENSG00000171603
chr1	9822896	9823396	501	JFCRPeaks_1197	13.8402	10.9344	35	Promoter (<=1kb)	CLSTN1
chr1	9823493	9823993	501	JFCRPeaks_1198	26.1107	9.79579	39	Promoter (<=1kb)	CLSTN1
chr1	9824041	9824541	501	JFCRPeaks_1199	53.5241	23.6472	42	Promoter (<=1kb)	CLSTN1
chr1	9825349	9825849	501	JFCRPeaks_1200	146.403	55.489	42	Promoter (<=1kb)	CLSTN1
chr1	9835731	9836231	501	JFCRPeaks_1201	19.1945	7.27501	21	Distal Intergenic	CLSTN1
chr1	9836361	9836861	501	JFCRPeaks_1202	49.9592	22.0332	32	Distal Intergenic	CLSTN1
chr1	9838947	9839447	501	JFCRPeaks_1203	46.4064	20.4664	10	Distal Intergenic	CLSTN1
chr1	9842913	9843413	501	JFCRPeaks_1204	19.238	15.199	33	Distal Intergenic	CLSTN1
chr1	9843455	9843955	501	JFCRPeaks_1205	158.156	27.6074	38	Distal Intergenic	CLSTN1
chr1	9844873	9845373	501	JFCRPeaks_1206	17.5524	6.07743	17	Downstream (2-3kb)	CLSTN1
chr1	9850052	9850552	501	JFCRPeaks_1207	35.4716	11.6062	9	3' UTR	CLSTN1
chr1	9858977	9859477	501	JFCRPeaks_1208	7.2197	7.29666	5	Intron (ENST00000377263.6/56998	ENSG00000178585
chr1	9864017	9864517	501	JFCRPeaks_1209	21.625	9.53715	14	Intron (ENST00000377263.6/56998	ENSG00000178585
chr1	9867414	9867914	501	JFCRPeaks_1210	28.6266	9.77579	37	Intron (ENST00000377263.6/56998	ENSG00000178585
chr1	9874805	9875305	501	JFCRPeaks_1211	27.8587	12.2864	40	Promoter (2-3kb)	CTNNBIP1
chr1	9877038	9877538	501	JFCRPeaks_1212	6.01066	6.07474	2	Promoter (<=1kb)	CTNNBIP1
chr1	9878038	9878538	501	JFCRPeaks_1213	99.1091	19.1128	30	Promoter (<=1kb)	CTNNBIP1
chr1	9883241	9883741	501	JFCRPeaks_1214	6.01066	6.07474	5	5' UTR	CTNNBIP1
chr1	9890409	9890909	501	JFCRPeaks_1215	39.4547	17.4005	32	Promoter (2-3kb)	CTNNBIP1
chr1	9892454	9892954	501	JFCRPeaks_1216	111.162	19.4042	29	Promoter (<=1kb)	CTNNBIP1
chr1	9893132	9893632	501	JFCRPeaks_1217	37.8854	16.2297	40	Promoter (<=1kb)	CTNNBIP1
chr1	9894091	9894591	501	JFCRPeaks_1218	27.9646	11.9797	26	Promoter (<=1kb)	CTNNBIP1
chr1	9900314	9900814	501	JFCRPeaks_1219	71.8614	27.2366	40	Exon (ENST00000648956.1/ENST00000648956.1	ENSG00000178585
chr1	9902903	9903403	501	JFCRPeaks_1220	27.4066	10.5998	19	Intron (ENST00000648956.1/ENST00000648956.1	ENSG00000178585
chr1	9904984	9905484	501	JFCRPeaks_1221	14.1432	5.61676	8	Intron (ENST00000648956.1/ENST00000648956.1	ENSG00000178585
chr1	9909555	9910055	501	JFCRPeaks_1222	16.1151	8.04042	39	Promoter (<=1kb)	CTNNBIP1
chr1	9910326	9910826	501	JFCRPeaks_1223	661.261	198.16	42	Promoter (<=1kb)	CTNNBIP1
chr1	9910895	9911395	501	JFCRPeaks_1224	46.5854	21.9286	29	Promoter (<=1kb)	CTNNBIP1
chr1	9914333	9914833	501	JFCRPeaks_1225	29.542	5.64155	9	Distal Intergenic	CTNNBIP1
chr1	9942329	9942829	501	JFCRPeaks_1226	38.2478	10.0506	36	Promoter (<=1kb)	LZIC
chr1	9943138	9943638	501	JFCRPeaks_1227	97.89	42.8213	42	Promoter (<=1kb)	LZIC
chr1	9945472	9945972	501	JFCRPeaks_1228	5.97978	6.06698	2	Promoter (1-2kb)	NMNAT1
chr1	9950283	9950783	501	JFCRPeaks_1229	133.176	37.7351	42	Exon (ENST00000636827.2/113391335	ENSG00000173614
chr1	9950838	9951338	501	JFCRPeaks_1230	27.1881	9.28455	21	Exon (ENST00000636827.2/113391335	ENSG00000173614
chr1	9990942	9991442	501	JFCRPeaks_1231	23.3693	8.76732	12	Distal Intergenic	RBP7
chr1	9997000	9997500	501	JFCRPeaks_1232	14.3781	7.80715	38	Promoter (<=1kb)	RBP7
chr1	9997830	9998330	501	JFCRPeaks_1233	12.7075	6.38479	27	Promoter (<=1kb)	RBP7
chr1	10012797	10013297	501	JFCRPeaks_1234	26.2705	11.5859	7	Intron (ENST00000315901.4/116362	ENSG00000162444
chr1	10018452	10018952	501	JFCRPeaks_1235	36.9916	14.0204	27	Distal Intergenic	UBE4B
chr1	10031493	10031993	501	JFCRPeaks_1236	11.6307	5.12942	10	Promoter (<=1kb)	UBE4B
chr1	10032585	10033085	501	JFCRPeaks_1237	205.667	67.2938	42	Promoter (<=1kb)	UBE4B
chr1	10033127	10033627	501	JFCRPeaks_1238	40.7143	16.1691	34	Promoter (<=1kb)	UBE4B
chr1	10055636	10056136	501	JFCRPeaks_1239	23.8112	9.02481	25	Intron (ENST00000253251.12/10277	ENSG00000130939
chr1	10056196	10056696	501	JFCRPeaks_1240	71.8614	27.2366	29	Intron (ENST00000253251.12/10277	ENSG00000130939
chr1	10059123	10059623	501	JFCRPeaks_1241	44.6486	19.6911	11	Exon (ENST00000416729.2/ENST00000416729.2	ENSG00000130939
chr1	10066626	10067126	501	JFCRPeaks_1242	11.6307	5.12942	10	Intron (ENST00000253251.12/10277	ENSG00000130939
chr1	10074302	10074802	501	JFCRPeaks_1243	37.3232	14.8224	31	Intron (ENST00000253251.12/10277	ENSG00000130939
chr1	10108302	10108802	501	JFCRPeaks_1244	37.7513	16.6492	24	Intron (ENST00000253251.12/10277	ENSG00000130939
chr1	10170264	10170764	501	JFCRPeaks_1245	30.48	8.28773	23	Promoter (<=1kb)	UBE4B
chr1	10185739	10186239	501	JFCRPeaks_1246	19.7634	5.27008	11	Distal Intergenic	UBE4B
chr1	10209640	10210140	501	JFCRPeaks_1247	25.4326	11.9716	10	Promoter (<=1kb)	KIF1B
chr1	10210204	10210704	501	JFCRPeaks_1248	261.985	89.4661	42	Promoter (<=1kb)	KIF1B
chr1	10210847	10211347	501	JFCRPeaks_1249	12.7075	6.38479	40	Promoter (<=1kb)	KIF1B
chr1	10211350	10211850	501	JFCRPeaks_1250	56.5229	21.2054	40	Promoter (<=1kb)	KIF1B
chr1	10251639	10252139	501	JFCRPeaks_1251	18.3899	7.30328	13	Intron (ENST00000377093.8/23095	ENSG00000054523
chr1	10253658	10254158	501	JFCRPeaks_1252	111.401	30.2907	37	Intron (ENST00000377093.8/23095	ENSG00000054523
chr1	10283319	10283819	501	JFCRPeaks_1253	73.2651	14.1289	32	Promoter (<=1kb)	KIF1B
chr1	10286499	10286999	501	JFCRPeaks_1254	47.1594	9.0945	21	Intron (ENST00000377093.8/23095	ENSG00000054523
chr1	10295444	10295944	501	JFCRPeaks_1255	41.1724	18.158	12	Exon (ENST00000377093.8/23095	ENSG00000206625
chr1	10299098	10299598	501	JFCRPeaks_1256	33.753	9.56383	26	Promoter (<=1kb)	RNU6-1
chr1	10307839	10308339	501	JFCRPeaks_1257	22.0942	6.62097	17	3' UTR	RNU6-1
chr1	10337972	10338472	501	JFCRPeaks_1258	21.387	10.6708	19	Intron (ENST00000263934.10/23095	ENSG00000054523
chr1	10339758	10340258	501	JFCRPeaks_1259	26.1107	9.79579	7	Exon (ENST00000263934.10/23095	ENSG00000054523
chr1	10377357	10377857	501	JFCRPeaks_1260	28.9429	11.194	33	3' UTR	KIF1B
chr1	10378416	10378916	501	JFCRPeaks_1261	50.3592	17.4366	36	3' UTR	KIF1B
chr1	10379073	10379573	501	JFCRPeaks_1262	25.8879	10.0124	8	3' UTR	KIF1B
chr1	10380529	10381029	501	JFCRPeaks_1263	130.408	25.1486	25	3' UTR	KIF1B
chr1	10387490	10387990	501	JFCRPeaks_1264	36.1974	9.65234	18	Distal Intergenic	PGD
chr1	10388009	10388509	501	JFCRPeaks_1265	46.8667	12.4974	22	Distal Intergenic	PGD
chr1	10398693	10399193	501	JFCRPeaks_1266	487.238	130.685	42	Promoter (<=1kb)	PGD
chr1	10399389	10399889	501	JFCRPeaks_1267	24.7979	10.6232	27	Promoter (<=1kb)	PGD
chr1	10403418	10403918	501	JFCRPeaks_1268	14.3757	5.39325	7	Intron (ENST00000491493.5/5226	ENSG00000142657
chr1	10415065	10415565	501	JFCRPeaks_1269	10.8137	10.9714	32	Promoter (<=1kb)	PGD
chr1	10427962	10428462	501	JFCRPeaks_1270	20.4117	18.9502	39	Promoter (1-2kb)	CENPS-CORT
chr1	10430153	10430653	501	JFCRPeaks_1271	81.0315	27.5243	42	Promoter (<=1kb)	CENPS-CORT
chr1	10430765	10431265	501	JFCRPeaks_1272	18.2054	6.1839	39	Promoter (<=1kb)	CENPS
chr1	10459046	10459546	501	JFCRPeaks_1273	14.3781	7.80715	25	3' UTR	CORT
chr1	10472348	10472848	501	JFCRPeaks_1274	109.097	51.354	42	Promoter (<=1kb)	DFFA
chr1	10474669	10475169	501	JFCRPeaks_1275	108.899	36.9902	42	Promoter (<=1kb)	PEX14
chr1	10490271	10490771	501	JFCRPeaks_1276	11.6307	5.12942	9	Intron (ENST00000472851.1/5195	ENSG00000142655
chr1	10494531	10495031	501	JFCRPeaks_1277	34.5137	14.7853	33	Intron (ENST00000472851.1/5195	ENSG00000142655
chr1	10495074	10495574	501	JFCRPeaks_1278	85.933	40.4502	38	Exon (ENST00000472851.1/5195	ENSG00000142655
chr1	10498246	10498746	501	JFCRPeaks_1279	14.4354	6.79501	7	Intron (ENST00000472851.1/5195	ENSG00000142655
chr1	10507340	10507840	501	JFCRPeaks_1280	31.9174	12.0972	38	Intron (ENST00000472851.1/5195	ENSG00000142655
chr1	10510824	10511324	501	JFCRPeaks_1281	97.5755	33.1439	42	Intron (ENST00000472851.1/5195	ENSG00000142655
chr1	10514352	10514852	501	JFCRPeaks_1282	14.8015	5.60999	26	Intron (ENST00000472851.1/5195	ENSG00000142655
chr1	10516100	10516600	501	JFCRPeaks_1283	21.2923	10.6982	20	Intron (ENST00000472851.1/5195	ENSG00000142655
chr1	10519061	10519561	501	JFCRPeaks_1284	28.8025	14.3706	22	Intron (ENST00000472851.1/5195	ENSG00000142655
chr1	10525162	10525662	501	JFCRPeaks_1285	39.2768	18.4883	14	Intron (ENST00000472851.1/5195	ENSG00000142655
chr1	10528252	10528752	501	JFCRPeaks_1286	43.5761	19.2522	35	Intron (ENST00000472851.1/5195	ENSG00000142655
chr1	10530238	10530738	501	JFCRPeaks_1287	18.1051	6.79238	18	Intron (ENST00000472851.1/5195	ENSG00000142655
chr1	10536362	10536862	501	JFCRPeaks_1288	5.97978	6.06698	4	Promoter (<=1kb)	PEX14
chr1	10537985	10538485	501	JFCRPeaks_1289	5.97978	6.06698	4	Promoter (2-3kb)	PEX14
chr1	10539346	10539846	501	JFCRPeaks_1290	14.4238	7.19657	13	Intron (ENST00000356607.9/5195	ENSG00000142655
chr1	10541199	10541699	501	JFCRPeaks_1291	16.1151	8.04042	7	Intron (ENST00000356607.9/5195	ENSG00000142655
chr1	10555575	10556075	501	JFCRPeaks_1292	95.1251	23.3646	30	Intron (ENST00000356607.9/5195	ENSG00000142655
chr1	10585807	10586307	501	JFCRPeaks_1293	41.8579	8.07212	18	Intron (ENST00000356607.9/5195	ENSG00000142655
chr1	10594460	10594960	501	JFCRPeaks_1294	19.5991	9.77871	13	Intron (ENST00000356607.9/5195	ENSG00000130940
chr1	10595927	10596427	501	JFCRPeaks_1295	38.1209	6.6543	23	Intron (ENST00000356607.9/5195	ENSG00000130940
chr1	10598980	10599480	501	JFCRPeaks_1296	10.349	5.61939	22	Exon (ENST00000356607.9/5195	ENSG00000130940
chr1	10599502	10600002	501	JFCRPeaks_1297	19.1945	7.27501	25	Intron (ENST00000356607.9/5195	ENSG00000130940
chr1	10625013	10625513	501	JFCRPeaks_1298	7.2197	7.29666	5	Intron (ENST00000356607.9/5195	ENSG00000130940
chr1	10627431	10627931	501	JFCRPeaks_1299	58.0713	16.4544	25	Intron (ENST00000356607.9/5195	ENSG00000130940
chr1	10629831	10630331	501	JFCRPeaks_1300	5.97978	6.06698	9	3' UTR	CASZ1
chr1	10634394	10634894	501	JFCRPeaks_1301	5.97978	6.06698	22	Downstream (1-2kb)	CASZ1
chr1	10635586	10636086	501	JFCRPeaks_1302	26.9121	13.4274	34	Downstream (<1kb)	CASZ1
chr1	10640743	10641243	501	JFCRPeaks_1303	21.4268	9.46648	24	Intron (ENST00000606802.1/ENST00000606802.1	ENSG00000130940
chr1	10642626	10643126	501	JFCRPeaks_1304	8.81843	6.96699	13	Promoter (1-2kb)	CASZ1
chr1	10652592	10653092	501	JFCRPeaks_1305	35.8279	11.1956	17	Promoter (1-2kb)	CASZ1
chr1	10665868	10666368	501	JFCRPeaks_1306	19.238	15.199	27	Intron (ENST00000377022.8/54897	ENSG00000130940
chr1	10668162	10668662	501	JFCRPeaks_1307	21.387	10.6708	30	Intron (ENST00000377022.8/54897	ENSG00000130940
chr1	10675011	10675511	501	JFCRPeaks_1308	44.7233	7.8068	27	Intron (ENST00000377022.8/54897	ENSG00000130940
chr1	10677004	10677504	501	JFCRPeaks_1309	8.81843	6.96699	17	Intron (ENST00000377022.8/54897	ENSG00000130940
chr1	10679530	10680030	501	JFCRPeaks_1310	24.7315	9.27837	31	Intron (ENST00000377022.8/54897	ENSG00000130940
chr1	10680501	10681001	501	JFCRPeaks_1311	30.7152	15.3249	31	Intron (ENST00000377022.8/54897	ENSG00000130940
chr1	10681194	10681694	501	JFCRPeaks_1312	14.4238	7.19657	22	Intron (ENST00000377022.8/54897	ENSG00000130940
chr1	10685380	10685880	501	JFCRPeaks_1313	31.069	8.28481	20	Intron (ENST00000377022.8/54897	ENSG00000130940
chr1	10685964	10686464	501	JFCRPeaks_1314	44.3148	10.8846	29	Intron (ENST00000377022.8/54897	ENSG00000130940
chr1	10686486	10686986	501	JFCRPeaks_1315	10.8137	10.9714	28	Intron (ENST00000377022.8/54897	ENSG00000130940
chr1	10687294	10687794	501	JFCRPeaks_1316	32.6491	16.2898	27	Intron (ENST00000377022.8/54897	ENSG00000130940
chr1	10689779	10690279	501	JFCRPeaks_1317	20.2017	8.6542	29	Intron (ENST00000377022.8/54897	ENSG00000130940
chr1	10691675	10692175	501	JFCRPeaks_1318	46.7058	23.3032	25	Promoter (1-2kb)	CASZ1
chr1	10692335	10692835	501	JFCRPeaks_1319	107.214	18.715	40	Promoter (1-2kb)	CASZ1
chr1	10693418	10693918	501	JFCRPeaks_1320	7.25129	5.72888	35	Promoter (<=1kb)	CASZ1
chr1	10694023	10694523	501	JFCRPeaks_1321	11.7289	8.87631	37	Promoter (<=1kb)	CASZ1
chr1	10694570	10695070	501	JFCRPeaks_1322	93.8514	31.8789	42	Promoter (<=1kb)	CASZ1
chr1	10695551	10696051	501	JFCRPeaks_1323	41.3962	7.22603	27	Promoter (1-2kb)	CASZ1
chr1	10698636	10699136	501	JFCRPeaks_1324	95.1251	23.3646	35	Intron (ENST00000377022.8/54897	ENSG00000130940
chr1	10699345	10699845	501	JFCRPeaks_1325	12.6392	6.87036	22	Intron (ENST00000377022.8/54897	ENSG00000130940
chr1	10699948	10700448	501	JFCRPeaks_1326	8.81843	6.96699	25	Intron (ENST00000377022.8/54897	ENSG00000130940
chr1	10704536	10705036	501	JFCRPeaks_1327	117.128	20.4456	35	Promoter (<=1kb)	CASZ1
chr1	10710515	10711015	501	JFCRPeaks_1328	30.8384	7.57451	20	Intron (ENST00000377022.8/54897	ENSG00000130940
chr1	10714256	10714756	501	JFCRPeaks_1329	37.4586	9.20056	27	Intron (ENST00000377022.8/54897	ENSG00000130940
chr1	10721539	10722039	501	JFCRPeaks_1330	24.7509	13.4395	21	Intron (ENST00000377022.8/54897	ENSG00000130940
chr1	10722764	10723264	501	JFCRPeaks_1331	63.7263	16.9932	28	Intron (ENST00000377022.8/54897	ENSG00000130940
chr1	10723967	10724467	501	JFCRPeaks_1332	83.2732	20.4535	34	Intron (ENST00000377022.8/54897	ENSG00000130940
chr1	10725085	10725585	501	JFCRPeaks_1333	45.0536	12.0139	26	Intron (ENST00000377022.8/54897	ENSG00000130940
chr1	10726409	10726909	501	JFCRPeaks_1334	54.9879	9.59856	33	Intron (ENST00000377022.8/54897	ENSG00000130940
chr1	10730946	10731446	501	JFCRPeaks_1335	36.4304	18.3042	32	Intron (ENST00000377022.8/54897	ENSG00000130940
chr1	10736589	10737089	501	JFCRPeaks_1336	58.5403	22.1877	33	Intron (ENST00000377022.8/54897	ENSG00000130940
chr1	10738036	10738536	501	JFCRPeaks_1337	13.0022	7.06005	32	Intron (ENST00000377022.8/54897	ENSG00000130940
chr1	10744590	10745090	501	JFCRPeaks_1338	8.81843	6.96699	16	Intron (ENST00000377022.8/54897	ENSG00000130940
chr1	10745806	10746306	501	JFCRPeaks_1339	99.1344	24.3493	30	Intron (ENST00000377022.8/54897	ENSG00000130940
chr1	10746731	10747231	501	JFCRPeaks_1340	5.97978	6.06698	7	Intron (ENST00000377022.8/54897	ENSG00000130940
chr1	10751144	10751644	501	JFCRPeaks_1341	32.4695	7.97514	20	Intron (ENST00000377022.8/54897	ENSG00000130940
chr1	10752251	10752751	501	JFCRPeaks_1342	29.5597	10.2349	20	Intron (ENST00000377022.8/54897	ENSG00000130940
chr1	10755778	10756278	501	JFCRPeaks_1343	74.6821	20.3066	40	Intron (ENST00000377022.8/54897	ENSG00000130940
chr1	10759739	10760239	501	JFCRPeaks_1344	33.6515	13.0151	23	Intron (ENST00000377022.8/54897	ENSG00000130940
chr1	10761780	10762280	501	JFCRPeaks_1345	87.1934	21.4164	32	Intron (ENST00000377022.8/54897	ENSG00000130940
chr1	10765290	10765790	501	JFCRPeaks_1346	7.25129	5.72888	18	Intron (ENST00000377022.8/54897	ENSG00000130940
chr1	10766030	10766530	501	JFCRPeaks_1347	7.25129	5.72888	25	Intron (ENST00000377022.8/54897	ENSG00000130940
chr1	10772420	10772920	501	JFCRPeaks_1348	19.1914	6.64492	22	Intron (ENST00000377022.8/54897	ENSG00000130940
chr1	10773097	10773597	501	JFCRPeaks_1349	7.52751	7.63727	16	Intron (ENST00000377022.8/54897	ENSG00000130940
chr1	10774623	10775123	501	JFCRPeaks_1350	34.1169	8.37977	30	Intron (ENST00000377022.8/54897	ENSG00000130940
chr1	10776445	10776945	501	JFCRPeaks_1351	42.5733	14.7408	29	Intron (ENST00000377022.8/54897	ENSG00000130940
chr1	10779137	10779637	501	JFCRPeaks_1352	39.5258	21.4621	37	Intron (ENST00000377022.8/54897	ENSG00000130940
chr1	10787905	10788405	501	JFCRPeaks_1353	11.1579	5.56709	5	Intron (ENST00000377022.8/54897	ENSG00000130940
chr1	10788652	10789152	501	JFCRPeaks_1354	23.0021	18.1728	36	Intron (ENST00000377022.8/54897	ENSG00000130940
chr1	10789816	10790316	501	JFCRPeaks_1355	12.7702	6.37152	16	Intron (ENST00000377022.8/54897	ENSG00000130940
chr1	10791571	10792071	501	JFCRPeaks_1356	62.2963	23.6113	34	Intron (ENST00000377022.8/54897	ENSG00000130940
chr1	10793128	10793628	501	JFCRPeaks_1357	7.25129	5.72888	24	Intron (ENST00000377022.8/54897	ENSG00000130940
chr1	10793787	10794287	501	JFCRPeaks_1358	31.9174	12.0972	35	Promoter (2-3kb)	CASZ1
chr1	10795426	10795926	501	JFCRPeaks_1359	14.7899	6.53426	27	Promoter (<=1kb)	CASZ1
chr1	10796426	10796926	501	JFCRPeaks_1360	26.7981	13.4645	36	Promoter (<=1kb)	CASZ1
chr1	10803193	10803693	501	JFCRPeaks_1361	32.7617	8.73618	30	Distal Intergenic	CASZ1
chr1	10803885	10804385	501	JFCRPeaks_1362	101.846	38.6012	37	Distal Intergenic	CASZ1
chr1	10804488	10804988	501	JFCRPeaks_1363	27.7749	9.61691	25	Distal Intergenic	CASZ1
chr1	10813667	10814167	501	JFCRPeaks_1364	6.01066	6.07474	4	Distal Intergenic	CASZ1
chr1	10815455	10815955	501	JFCRPeaks_1365	48.0993	8.39611	26	Distal Intergenic	CASZ1
chr1	10824882	10825382	501	JFCRPeaks_1366	28.6187	10.8469	27	Distal Intergenic	CASZ1
chr1	10830967	10831467	501	JFCRPeaks_1367	38.3917	7.40368	25	Distal Intergenic	CASZ1
chr1	10835744	10836244	501	JFCRPeaks_1368	40.8592	10.0358	29	Distal Intergenic	CASZ1
chr1	10844877	10845377	501	JFCRPeaks_1369	6.01066	6.07474	2	Distal Intergenic	CASZ1
chr1	10867041	10867541	501	JFCRPeaks_1370	56.7368	9.90385	39	Distal Intergenic	CASZ1
chr1	10890663	10891163	501	JFCRPeaks_1371	46.8667	12.4974	34	Distal Intergenic	C1orf127
chr1	10897544	10898044	501	JFCRPeaks_1372	15.8248	6.1204	17	Distal Intergenic	C1orf127
chr1	10898179	10898679	501	JFCRPeaks_1373	11.45	5.00872	10	Distal Intergenic	C1orf127
chr1	10899779	10900279	501	JFCRPeaks_1374	37.9666	16.862	36	Distal Intergenic	C1orf127
chr1	10900870	10901370	501	JFCRPeaks_1375	47.5979	18.5006	36	Distal Intergenic	C1orf127
chr1	10901409	10901909	501	JFCRPeaks_1376	19.3454	9.13617	30	Distal Intergenic	C1orf127
chr1	10909847	10910347	501	JFCRPeaks_1377	18.2054	6.1839	25	Distal Intergenic	C1orf127
chr1	10913948	10914448	501	JFCRPeaks_1378	8.23937	5.4955	4	Distal Intergenic	C1orf127
chr1	10915490	10915990	501	JFCRPeaks_1379	8.47925	8.56964	4	Distal Intergenic	C1orf127
chr1	10932129	10932629	501	JFCRPeaks_1380	5.97978	6.06698	5	Distal Intergenic	C1orf127
chr1	10939326	10939826	501	JFCRPeaks_1381	8.20895	7.43842	6	Distal Intergenic	C1orf127
chr1	10958581	10959081	501	JFCRPeaks_1382	83.0454	16.015	24	Exon (ENST00000418570.6/148345	ENSG00000175262
chr1	10960930	10961430	501	JFCRPeaks_1383	46.4064	20.4664	39	Promoter (2-3kb)	C1orf127
chr1	10962588	10963088	501	JFCRPeaks_1384	21.9933	9.62081	12	Promoter (1-2kb)	C1orf127
chr1	10965440	10965940	501	JFCRPeaks_1385	7.25129	5.72888	21	Promoter (1-2kb)	C1orf127
chr1	10975688	10976188	501	JFCRPeaks_1386	75.4394	20.1165	39	Promoter (<=1kb)	C1orf127
chr1	10979433	10979933	501	JFCRPeaks_1387	46.4064	20.4664	29	Promoter (2-3kb)	C1orf127
chr1	10980030	10980530	501	JFCRPeaks_1388	86.0464	36.8614	38	Promoter (1-2kb)	C1orf127
chr1	10980724	10981224	501	JFCRPeaks_1389	15.7489	6.94565	9	Promoter (<=1kb)	C1orf127
chr1	11012376	11012876	501	JFCRPeaks_1390	185.515	63.3521	42	Promoter (<=1kb)	TARDBP
chr1	11013127	11013627	501	JFCRPeaks_1391	55.377	24.4226	35	Promoter (<=1kb)	TARDBP
chr1	11037551	11038051	501	JFCRPeaks_1392	53.2795	19.9886	39	Exon (ENST00000400897.8/10747	ENSG00000009724
chr1	11052138	11052638	501	JFCRPeaks_1393	12.9722	5.72106	8	Promoter (2-3kb)	SRM
chr1	11054438	11054938	501	JFCRPeaks_1394	8.23937	5.4955	5	Promoter (<=1kb)	SRM
chr1	11059391	11059891	501	JFCRPeaks_1395	16.0396	8.05898	34	Promoter (<=1kb)	SRM
chr1	11059892	11060392	501	JFCRPeaks_1396	86.2092	68.1095	42	Promoter (<=1kb)	SRM
chr1	11060803	11061303	501	JFCRPeaks_1397	65.7438	30.9468	37	Promoter (<=1kb)	SRM
chr1	11062839	11063339	501	JFCRPeaks_1398	59.8765	28.185	27	Promoter (2-3kb)	SRM
chr1	11071381	11071881	501	JFCRPeaks_1399	46.2753	20.2428	19	Promoter (<=1kb)	EXOSC10
chr1	11072231	11072731	501	JFCRPeaks_1400	66.045	16.2219	22	Promoter (<=1kb)	EXOSC10
chr1	11078564	11079064	501	JFCRPeaks_1401	14.3118	6.2606	8	Promoter (<=1kb)	EXOSC10
chr1	11079653	11080153	501	JFCRPeaks_1402	58.496	10.2109	14	Promoter (<=1kb)	EXOSC10
chr1	11080175	11080675	501	JFCRPeaks_1403	17.2173	9.3488	16	Promoter (<=1kb)	EXOSC10
chr1	11099628	11100128	501	JFCRPeaks_1404	110.309	37.6698	42	Promoter (<=1kb)	EXOSC10-AS1
chr1	11137600	11138100	501	JFCRPeaks_1405	44.3148	10.8846	17	Promoter (1-2kb)	MTOR
chr1	11143866	11144366	501	JFCRPeaks_1406	5.97978	6.06698	9	Promoter (<=1kb)	MTOR-AS1
chr1	11147404	11147904	501	JFCRPeaks_1407	20.4043	8.92572	27	Promoter (2-3kb)	MTOR
chr1	11158573	11159073	501	JFCRPeaks_1408	14.1432	5.61676	4	Intron (ENST00000361445.9/2475	ENSG00000198793
chr1	11241664	11242164	501	JFCRPeaks_1409	18.5884	7.18925	30	Exon (ENST00000361445.9/2475	ENSG00000198793
chr1	11246083	11246583	501	JFCRPeaks_1410	7.0844	6.57717	10	Intron (ENST00000361445.9/2475	ENSG00000198793
chr1	11253163	11253663	501	JFCRPeaks_1411	32.5137	10.16	6	Intron (ENST00000361445.9/2475	ENSG00000198793
chr1	11262417	11262917	501	JFCRPeaks_1412	442.921	132.73	42	Promoter (<=1kb)	MTOR
chr1	11272690	11273190	501	JFCRPeaks_1413	28.784	13.5492	36	Promoter (<=1kb)	UBIAD1
chr1	11273198	11273698	501	JFCRPeaks_1414	192.33	33.5727	42	Promoter (<=1kb)	UBIAD1
chr1	11273835	11274335	501	JFCRPeaks_1415	5.97978	6.06698	14	Promoter (<=1kb)	UBIAD1
chr1	11280962	11281462	501	JFCRPeaks_1416	20.2542	6.91667	13	Intron (ENST00000376810.5/29914	ENSG00000120942
chr1	11292618	11293118	501	JFCRPeaks_1417	12.7702	6.37152	14	Intron (ENST00000376804.2/29914	ENSG00000120942
chr1	11300679	11301179	501	JFCRPeaks_1418	7.2197	7.29666	7	Distal Intergenic	UBIAD1
chr1	11321561	11322061	501	JFCRPeaks_1419	17.18	7.5768	21	Distal Intergenic	UBIAD1
chr1	11327339	11327839	501	JFCRPeaks_1420	6.01066	6.07474	3	Distal Intergenic	UBIAD1
chr1	11352257	11352757	501	JFCRPeaks_1421	8.20895	7.43842	14	Distal Intergenic	UBIAD1
chr1	11352781	11353281	501	JFCRPeaks_1422	39.006	17.0629	26	Distal Intergenic	UBIAD1
chr1	11357583	11358083	501	JFCRPeaks_1423	21.3137	5.68348	6	Distal Intergenic	UBIAD1
chr1	11374315	11374815	501	JFCRPeaks_1424	12.5365	12.7193	27	Distal Intergenic	UBIAD1
chr1	11455947	11456447	501	JFCRPeaks_1425	6.01066	6.07474	15	Distal Intergenic	DISP3
chr1	11458936	11459436	501	JFCRPeaks_1426	14.4816	5.6009	10	Distal Intergenic	DISP3
chr1	11463115	11463615	501	JFCRPeaks_1427	22.5517	7.80841	19	Distal Intergenic	DISP3
chr1	11466323	11466823	501	JFCRPeaks_1428	6.01066	6.07474	18	Distal Intergenic	DISP3
chr1	11470875	11471375	501	JFCRPeaks_1429	6.01066	6.07474	7	Distal Intergenic	DISP3
chr1	11478616	11479116	501	JFCRPeaks_1430	43.7982	14.9568	38	Promoter (<=1kb)	DISP3
chr1	11479467	11479967	501	JFCRPeaks_1431	6.73089	6.09909	13	Promoter (<=1kb)	DISP3
chr1	11480002	11480502	501	JFCRPeaks_1432	17.841	8.90153	21	Promoter (<=1kb)	DISP3
chr1	11482843	11483343	501	JFCRPeaks_1433	15.7489	6.94565	3	Intron (ENST00000294484.7/57540	ENSG00000204624
chr1	11484041	11484541	501	JFCRPeaks_1434	36.8923	12.7738	31	Intron (ENST00000294484.7/57540	ENSG00000204624
chr1	11489506	11490006	501	JFCRPeaks_1435	6.01066	6.07474	3	Intron (ENST00000294484.7/57540	ENSG00000204624
chr1	11531204	11531704	501	JFCRPeaks_1436	23.2987	6.33508	7	Promoter (1-2kb)	DISP3
chr1	11541129	11541629	501	JFCRPeaks_1437	13.8402	10.9344	13	Distal Intergenic	DISP3
chr1	11565603	11566103	501	JFCRPeaks_1438	6.06589	5.63158	3	Distal Intergenic	DISP3
chr1	11591284	11591784	501	JFCRPeaks_1439	6.06589	5.63158	3	Distal Intergenic	LINC01647
chr1	11605587	11606087	501	JFCRPeaks_1440	22.8874	6.10312	14	Distal Intergenic	LINC01647
chr1	11642379	11642879	501	JFCRPeaks_1441	10.8137	10.9714	38	Exon (ENST00000642131.1/ENST00000642131.1	ENSG00000116661
chr1	11645622	11646122	501	JFCRPeaks_1442	21.387	10.6708	37	Intron (ENST00000642025.1/26232	ENSG00000116661
chr1	11647977	11648477	501	JFCRPeaks_1443	18.6374	8.21955	5	Promoter (2-3kb)	FBXO2
chr1	11648738	11649238	501	JFCRPeaks_1444	25.4988	7.64123	30	Promoter (1-2kb)	FBXO2
chr1	11650332	11650832	501	JFCRPeaks_1445	109.052	28.6563	40	Promoter (<=1kb)	FBXO2
chr1	11653161	11653661	501	JFCRPeaks_1446	50.3592	17.4366	30	Promoter (<=1kb)	FBXO2
chr1	11653914	11654414	501	JFCRPeaks_1447	22.5517	7.80841	13	Promoter (<=1kb)	FBXO2
chr1	11654547	11655047	501	JFCRPeaks_1448	56.6782	21.4819	41	Promoter (<=1kb)	FBXO44
chr1	11663968	11664468	501	JFCRPeaks_1449	88.1322	30.0965	42	Promoter (<=1kb)	FBXO6
chr1	11664471	11664971	501	JFCRPeaks_1450	31.5504	10.7742	32	Promoter (<=1kb)	FBXO6
chr1	11680443	11680943	501	JFCRPeaks_1451	34.1169	8.37977	25	Promoter (<=1kb)	MAD2L2
chr1	11680956	11681456	501	JFCRPeaks_1452	143.122	48.8752	42	Promoter (<=1kb)	MAD2L2
chr1	11681458	11681958	501	JFCRPeaks_1453	36.932	7.05279	22	Promoter (<=1kb)	MAD2L2
chr1	11691487	11691987	501	JFCRPeaks_1454	22.9526	5.6376	35	Promoter (<=1kb)	MAD2L2
chr1	11693072	11693572	501	JFCRPeaks_1455	109.052	28.6563	41	Promoter (1-2kb)	DRAXIN
chr1	11701511	11702011	501	JFCRPeaks_1456	14.4091	6.17271	17	Intron (ENST00000294485.6/374946	ENSG00000162490
chr1	11707659	11708159	501	JFCRPeaks_1457	12.1189	9.57453	30	Intron (ENST00000294485.6/374946	ENSG00000162490
chr1	11711028	11711528	501	JFCRPeaks_1458	15.5908	5.29579	14	Intron (ENST00000294485.6/374946	ENSG00000162490
chr1	11719235	11719735	501	JFCRPeaks_1459	79.1727	27.0369	42	3' UTR	AGTRAP
chr1	11728028	11728528	501	JFCRPeaks_1460	89.0123	17.1657	18	Distal Intergenic	AGTRAP
chr1	11730298	11730798	501	JFCRPeaks_1461	7.52751	7.63727	25	Distal Intergenic	AGTRAP
chr1	11731712	11732212	501	JFCRPeaks_1462	14.4354	6.79501	31	Distal Intergenic	AGTRAP
chr1	11735717	11736217	501	JFCRPeaks_1463	71.559	26.8464	42	Promoter (<=1kb)	AGTRAP
chr1	11736344	11736844	501	JFCRPeaks_1464	27.7907	7.69703	28	Promoter (<=1kb)	AGTRAP
chr1	11736872	11737372	501	JFCRPeaks_1465	51.5069	22.756	42	Promoter (<=1kb)	AGTRAP
chr1	11749099	11749599	501	JFCRPeaks_1466	19.1945	7.27501	25	Promoter (1-2kb)	AGTRAP
chr1	11754609	11755109	501	JFCRPeaks_1467	7.0844	6.57717	6	Exon (ENST00000471765.1/57085	ENSG00000215910
chr1	11763568	11764068	501	JFCRPeaks_1468	21.9149	5.95882	12	Promoter (1-2kb)	C1orf167
chr1	11764087	11764587	501	JFCRPeaks_1469	54.1017	14.7106	21	Promoter (2-3kb)	C1orf167
chr1	11785069	11785569	501	JFCRPeaks_1470	35.4025	10.0312	40	Promoter (<=1kb)	C1orf167
chr1	11787478	11787978	501	JFCRPeaks_1471	19.5991	9.77871	28	Promoter (<=1kb)	C1orf167
chr1	11790829	11791329	501	JFCRPeaks_1472	82.5938	32.6384	39	3' UTR	C1orf167
chr1	11794383	11794883	501	JFCRPeaks_1473	12.6844	5.01247	15	Promoter (1-2kb)	MTHFR
chr1	11797435	11797935	501	JFCRPeaks_1474	13.9859	7.6024	12	Promoter (<=1kb)	MTHFR
chr1	11803373	11803873	501	JFCRPeaks_1475	44.6471	22.2761	41	Promoter (<=1kb)	MTHFR
chr1	11804381	11804881	501	JFCRPeaks_1476	25.0451	12.4959	33	Promoter (<=1kb)	MTHFR
chr1	11805331	11805831	501	JFCRPeaks_1477	121.276	33.5891	38	Promoter (<=1kb)	MTHFR
chr1	11805842	11806342	501	JFCRPeaks_1478	395.897	106.186	42	Promoter (<=1kb)	MTHFR
chr1	11806475	11806975	501	JFCRPeaks_1479	27.7907	7.69703	35	Promoter (<=1kb)	MTHFR
chr1	11814812	11815312	501	JFCRPeaks_1480	27.1881	9.28455	14	Intron (ENST00000312413.10/1185	ENSG00000177000
chr1	11838579	11839079	501	JFCRPeaks_1481	32.0661	12.4019	35	Promoter (1-2kb)	NPPA-AS1
chr1	11862782	11863282	501	JFCRPeaks_1482	21.625	9.53715	23	Distal Intergenic	NPPB
chr1	11893863	11894363	501	JFCRPeaks_1483	26.3716	11.2973	38	Distal Intergenic	RNU5E-1
chr1	11905553	11906053	501	JFCRPeaks_1484	25.4988	7.64123	9	Promoter (2-3kb)	RNU5E-1
chr1	11907943	11908443	501	JFCRPeaks_1485	169.436	55.4391	42	Promoter (<=1kb)	RNU5E-1
chr1	11908700	11909200	501	JFCRPeaks_1486	74.4339	37.3988	41	Promoter (<=1kb)	RNU5E-1
chr1	11909262	11909762	501	JFCRPeaks_1487	66.9452	22.8613	38	Promoter (1-2kb)	RNU5E-1
chr1	11918709	11919209	501	JFCRPeaks_1488	18.0484	7.97388	26	Downstream (<1kb)	KIAA2013
chr1	11920454	11920954	501	JFCRPeaks_1489	15.817	6.77584	12	Intron (ENST00000376572.8/90231	ENSG00000116685
chr1	11926187	11926687	501	JFCRPeaks_1490	72.1969	31.8406	42	Promoter (<=1kb)	KIAA2013
chr1	11927932	11928432	501	JFCRPeaks_1491	31.0898	13.7114	28	Promoter (1-2kb)	KIAA2013
chr1	11930938	11931438	501	JFCRPeaks_1492	20.6987	7.76541	8	Promoter (2-3kb)	PLOD1
chr1	11934364	11934864	501	JFCRPeaks_1493	87.764	38.7061	42	Promoter (<=1kb)	PLOD1
chr1	11938962	11939462	501	JFCRPeaks_1494	8.20895	7.43842	5	Intron (ENST00000485046.5/5351	ENSG00000083444
chr1	11940567	11941067	501	JFCRPeaks_1495	42.3298	11.7238	26	Intron (ENST00000485046.5/5351	ENSG00000083444
chr1	11961171	11961671	501	JFCRPeaks_1496	14.4238	7.19657	23	Intron (ENST00000196061.5/5351	ENSG00000083444
chr1	11967100	11967600	501	JFCRPeaks_1497	44.4982	15.4073	23	Promoter (2-3kb)	PLOD1
chr1	11975170	11975670	501	JFCRPeaks_1498	22.5517	7.80841	5	3' UTR	PLOD1
chr1	11979442	11979942	501	JFCRPeaks_1499	14.1171	5.57862	22	Promoter (<=1kb)	MFN2
chr1	11979949	11980449	501	JFCRPeaks_1500	245.898	65.954	42	Promoter (<=1kb)	MFN2
chr1	11980624	11981124	501	JFCRPeaks_1501	27.7376	7.39646	20	Promoter (<=1kb)	MFN2
chr1	11981545	11982045	501	JFCRPeaks_1502	56.1192	14.9647	34	Promoter (<=1kb)	MFN2
chr1	11984080	11984580	501	JFCRPeaks_1503	11.1015	5.57787	10	Promoter (2-3kb)	MFN2
chr1	11990232	11990732	501	JFCRPeaks_1504	10.8137	10.9714	24	Intron (ENST00000444836.5/9927	ENSG00000116688
chr1	11991829	11992329	501	JFCRPeaks_1505	16.1151	8.04042	21	Exon (ENST00000497302.1/9927	ENSG00000116688
chr1	12019192	12019692	501	JFCRPeaks_1506	122.735	96.9667	42	Promoter (<=1kb)	MIIP
chr1	12019730	12020230	501	JFCRPeaks_1507	6.9821	5.28398	23	Promoter (<=1kb)	MIIP
chr1	12021580	12022080	501	JFCRPeaks_1508	9.7446	8.82992	6	Promoter (<=1kb)	MIIP
chr1	12022631	12023131	501	JFCRPeaks_1509	19.1914	6.64492	7	Promoter (<=1kb)	MIIP
chr1	12039764	12040264	501	JFCRPeaks_1510	10.1779	5.4847	4	Distal Intergenic	MIIP
chr1	12040576	12041076	501	JFCRPeaks_1511	19.8762	10.711	16	Distal Intergenic	MIIP
chr1	12047126	12047626	501	JFCRPeaks_1512	25.4326	11.9716	16	Distal Intergenic	TNFRSF8
chr1	12049556	12050056	501	JFCRPeaks_1513	32.8756	25.9733	31	Distal Intergenic	TNFRSF8
chr1	12051971	12052471	501	JFCRPeaks_1514	61.6171	16.1915	36	Distal Intergenic	TNFRSF8
chr1	12063002	12063502	501	JFCRPeaks_1515	6.01066	6.07474	15	Promoter (<=1kb)	TNFRSF8
chr1	12067795	12068295	501	JFCRPeaks_1516	15.5314	6.16807	10	Intron (ENST00000263932.7/943	ENSG00000120949
chr1	12080013	12080513	501	JFCRPeaks_1517	6.73089	6.09909	4	Exon (ENST00000439324.2/ENST00000439324.2	ENSG00000120949
chr1	12087694	12088194	501	JFCRPeaks_1518	12.9774	6.1087	18	Intron (ENST00000263932.7/943	ENSG00000120949
chr1	12088557	12089057	501	JFCRPeaks_1519	9.7841	9.8884	10	Exon (ENST00000647616.1/ENST00000647616.1	ENSG00000120949
chr1	12112864	12113364	501	JFCRPeaks_1520	21.625	9.53715	17	Intron (ENST00000263932.7/943	ENSG00000120949
chr1	12118515	12119015	501	JFCRPeaks_1521	16.4177	5.37184	21	Intron (ENST00000263932.7/943	ENSG00000120949
chr1	12123260	12123760	501	JFCRPeaks_1522	6.01066	6.07474	5	Promoter (2-3kb)	TNFRSF8
chr1	12124757	12125257	501	JFCRPeaks_1523	18.1051	6.79238	28	Promoter (<=1kb)	TNFRSF8
chr1	12131991	12132491	501	JFCRPeaks_1524	27.4066	10.5998	33	Intron (ENST00000263932.7/943	ENSG00000120949
chr1	12132941	12133441	501	JFCRPeaks_1525	40.3579	21.9376	38	Intron (ENST00000263932.7/943	ENSG00000120949
chr1	12143507	12144007	501	JFCRPeaks_1526	111.005	44.084	41	3' UTR	TNFRSF8
chr1	12144069	12144569	501	JFCRPeaks_1527	10.0441	5.45973	13	3' UTR	TNFRSF8
chr1	12146512	12147012	501	JFCRPeaks_1528	6.73089	6.09909	11	Distal Intergenic	MIR7846
chr1	12147112	12147612	501	JFCRPeaks_1529	16.7669	9.11408	20	Distal Intergenic	MIR7846
chr1	12148278	12148778	501	JFCRPeaks_1530	7.52751	7.63727	19	Distal Intergenic	MIR7846
chr1	12150422	12150922	501	JFCRPeaks_1531	32.2125	15.163	27	Distal Intergenic	MIR7846
chr1	12151969	12152469	501	JFCRPeaks_1532	46.8204	15.3195	17	Distal Intergenic	MIR7846
chr1	12153296	12153796	501	JFCRPeaks_1533	50.3217	23.6874	38	Distal Intergenic	MIR7846
chr1	12157290	12157790	501	JFCRPeaks_1534	30.489	14.3517	17	Distal Intergenic	MIR7846
chr1	12159733	12160233	501	JFCRPeaks_1535	20.4283	6.12175	13	Distal Intergenic	MIR7846
chr1	12161748	12162248	501	JFCRPeaks_1536	148.736	70.0128	42	Distal Intergenic	MIR7846
chr1	12163105	12163605	501	JFCRPeaks_1537	11.554	5.43868	14	Distal Intergenic	MIR7846
chr1	12166678	12167178	501	JFCRPeaks_1538	50.3217	23.6874	41	Promoter (<=1kb)	MIR7846
chr1	12167466	12167966	501	JFCRPeaks_1539	15.5473	8.37818	21	Promoter (<=1kb)	TNFRSF1B
chr1	12168104	12168604	501	JFCRPeaks_1540	17.4453	8.21182	29	Promoter (1-2kb)	TNFRSF1B
chr1	12169058	12169558	501	JFCRPeaks_1541	7.0844	6.57717	9	Promoter (2-3kb)	TNFRSF1B
chr1	12169971	12170471	501	JFCRPeaks_1542	11.7289	8.87631	32	Promoter (2-3kb)	TNFRSF1B
chr1	12171435	12171935	501	JFCRPeaks_1543	32.2125	15.163	18	Intron (ENST00000376259.7/7133	ENSG00000028137
chr1	12171946	12172446	501	JFCRPeaks_1544	27.8587	12.2864	26	Intron (ENST00000376259.7/7133	ENSG00000028137
chr1	12173594	12174094	501	JFCRPeaks_1545	135.31	63.6929	39	Intron (ENST00000376259.7/7133	ENSG00000028137
chr1	12177837	12178337	501	JFCRPeaks_1546	297.008	89.0044	42	Intron (ENST00000376259.7/7133	ENSG00000028137
chr1	12178535	12179035	501	JFCRPeaks_1547	22.9689	6.16065	34	Intron (ENST00000376259.7/7133	ENSG00000028137
chr1	12179038	12179538	501	JFCRPeaks_1548	154.866	50.6718	42	Intron (ENST00000376259.7/7133	ENSG00000028137
chr1	12180224	12180724	501	JFCRPeaks_1549	6.01066	6.07474	12	Intron (ENST00000376259.7/7133	ENSG00000263676
chr1	12182633	12183133	501	JFCRPeaks_1550	6.9821	5.28398	7	Intron (ENST00000376259.7/7133	ENSG00000263676
chr1	12184261	12184761	501	JFCRPeaks_1551	30.436	16.5443	36	Intron (ENST00000376259.7/7133	ENSG00000263676
chr1	12186532	12187032	501	JFCRPeaks_1552	10.1779	5.4847	5	Intron (ENST00000376259.7/7133	ENSG00000263676
chr1	12189568	12190068	501	JFCRPeaks_1553	6.01066	6.07474	2	Promoter (1-2kb)	MIR4632
chr1	12195204	12195704	501	JFCRPeaks_1554	5.97978	6.06698	8	Intron (ENST00000376259.7/7133	ENSG00000028137
chr1	12198929	12199429	501	JFCRPeaks_1555	18.9931	8.9404	7	Intron (ENST00000376259.7/7133	ENSG00000028137
chr1	12201511	12202011	501	JFCRPeaks_1556	54.1082	25.4697	21	Exon (ENST00000376259.7/7133	ENSG00000028137
chr1	12204094	12204594	501	JFCRPeaks_1557	27.0982	12.7556	16	Intron (ENST00000376259.7/7133	ENSG00000028137
chr1	12208779	12209279	501	JFCRPeaks_1558	26.7981	13.4645	39	3' UTR	TNFRSF1B
chr1	12210406	12210906	501	JFCRPeaks_1559	25.7659	8.79888	19	Distal Intergenic	TNFRSF1B
chr1	12229775	12230275	501	JFCRPeaks_1560	68.5761	23.2935	41	Promoter (<=1kb)	VPS13D
chr1	12230852	12231352	501	JFCRPeaks_1561	23.0021	18.1728	41	Promoter (<=1kb)	VPS13D
chr1	12232170	12232670	501	JFCRPeaks_1562	43.2539	11.534	31	Promoter (2-3kb)	VPS13D
chr1	12244549	12245049	501	JFCRPeaks_1563	13.9859	7.6024	27	Promoter (<=1kb)	VPS13D
chr1	12272022	12272522	501	JFCRPeaks_1564	27.7749	9.61691	24	Intron (ENST00000620676.6/55187	ENSG00000048707
chr1	12272725	12273225	501	JFCRPeaks_1565	40.1177	7.73653	17	Exon (ENST00000620676.6/55187	ENSG00000048707
chr1	12278639	12279139	501	JFCRPeaks_1566	50.4085	15.7697	19	Promoter (1-2kb)	VPS13D
chr1	12309658	12310158	501	JFCRPeaks_1567	22.9526	5.6376	22	Promoter (1-2kb)	VPS13D
chr1	12355909	12356409	501	JFCRPeaks_1568	81.0724	15.6345	29	Promoter (<=1kb)	VPS13D
chr1	12376193	12376693	501	JFCRPeaks_1569	12.6844	5.01247	14	Intron (ENST00000620676.6/55187	ENSG00000048707
chr1	12381361	12381861	501	JFCRPeaks_1570	77.424	20.6458	34	Promoter (1-2kb)	VPS13D
chr1	12386071	12386571	501	JFCRPeaks_1571	27.7853	9.09129	30	Exon (ENST00000620676.6/55187	ENSG00000048707
chr1	12398405	12398905	501	JFCRPeaks_1572	26.9121	13.4274	23	Promoter (1-2kb)	VPS13D
chr1	12401019	12401519	501	JFCRPeaks_1573	7.2197	7.29666	11	Promoter (<=1kb)	VPS13D
chr1	12407312	12407812	501	JFCRPeaks_1574	17.841	8.90153	31	Promoter (<=1kb)	VPS13D
chr1	12415129	12415629	501	JFCRPeaks_1575	36.9916	14.0204	27	Exon (ENST00000620676.6/55187	ENSG00000048707
chr1	12416127	12416627	501	JFCRPeaks_1576	12.9774	6.1087	6	Intron (ENST00000620676.6/55187	ENSG00000048707
chr1	12434147	12434647	501	JFCRPeaks_1577	25.4326	11.9716	37	Intron (ENST00000620676.6/55187	ENSG00000048707
chr1	12435639	12436139	501	JFCRPeaks_1578	56.0481	14.7281	33	Intron (ENST00000620676.6/55187	ENSG00000048707
chr1	12436936	12437436	501	JFCRPeaks_1579	24.9105	11.0056	29	Intron (ENST00000620676.6/55187	ENSG00000048707
chr1	12438540	12439040	501	JFCRPeaks_1580	43.2539	11.534	27	Intron (ENST00000620676.6/55187	ENSG00000048707
chr1	12449399	12449899	501	JFCRPeaks_1581	59.3836	17.7955	30	Intron (ENST00000620676.6/55187	ENSG00000048707
chr1	12453824	12454324	501	JFCRPeaks_1582	6.73089	6.09909	24	3' UTR	VPS13D
chr1	12458514	12459014	501	JFCRPeaks_1583	30.8809	9.64974	13	Intron (ENST00000620676.6/55187	ENSG00000048707
chr1	12462508	12463008	501	JFCRPeaks_1584	21.3137	5.68348	4	Promoter (1-2kb)	VPS13D
chr1	12473149	12473649	501	JFCRPeaks_1585	22.0942	6.62097	16	Intron (ENST00000620676.6/55187	ENSG00000048707
chr1	12475137	12475637	501	JFCRPeaks_1586	12.7702	6.37152	23	Promoter (2-3kb)	VPS13D
chr1	12475845	12476345	501	JFCRPeaks_1587	43.9682	16.6646	37	Promoter (2-3kb)	VPS13D
chr1	12477977	12478477	501	JFCRPeaks_1588	54.827	20.7803	36	Promoter (<=1kb)	VPS13D
chr1	12478538	12479038	501	JFCRPeaks_1589	16.8864	5.73587	22	Promoter (<=1kb)	VPS13D
chr1	12480678	12481178	501	JFCRPeaks_1590	56.5229	21.2054	39	Promoter (2-3kb)	VPS13D
chr1	12484179	12484679	501	JFCRPeaks_1591	5.97978	6.06698	5	Intron (ENST00000620676.6/55187	ENSG00000048707
chr1	12485484	12485984	501	JFCRPeaks_1592	18.6536	5.83555	16	Intron (ENST00000620676.6/55187	ENSG00000048707
chr1	12510656	12511156	501	JFCRPeaks_1593	38.6154	13.1166	27	3' UTR	SNORA59B
chr1	12518925	12519425	501	JFCRPeaks_1594	7.0844	6.57717	21	Distal Intergenic	SNORA59B
chr1	12527518	12528018	501	JFCRPeaks_1595	27.7749	9.61691	13	Exon (ENST00000416696.1/ENST00000416696.1	ENSG00000239149
chr1	12528235	12528735	501	JFCRPeaks_1596	52.1415	16.3118	28	Exon (ENST00000416696.1/ENST00000416696.1	ENSG00000239149
chr1	12539845	12540345	501	JFCRPeaks_1597	15.5314	6.16807	21	Distal Intergenic	SNORA59B
chr1	12549046	12549546	501	JFCRPeaks_1598	7.0844	6.57717	25	Distal Intergenic	MIR6730
chr1	12549788	12550288	501	JFCRPeaks_1599	65.3354	28.5805	38	Distal Intergenic	MIR6730
chr1	12556312	12556812	501	JFCRPeaks_1600	17.841	8.90153	27	Distal Intergenic	MIR6730
chr1	12580096	12580596	501	JFCRPeaks_1601	24.3939	9.68768	20	Promoter (1-2kb)	MIR6730
chr1	12588973	12589473	501	JFCRPeaks_1602	7.2197	7.29666	4	Intron (ENST00000616661.5/9249	ENSG00000162496
chr1	12591249	12591749	501	JFCRPeaks_1603	24.3841	9.47775	28	Intron (ENST00000616661.5/9249	ENSG00000162496
chr1	12595049	12595549	501	JFCRPeaks_1604	29.3941	7.83818	34	Promoter (<=1kb)	DHRS3
chr1	12595800	12596300	501	JFCRPeaks_1605	79.1533	27.4064	41	Promoter (<=1kb)	DHRS3
chr1	12596373	12596873	501	JFCRPeaks_1606	42.4307	16.8507	34	Promoter (<=1kb)	DHRS3
chr1	12597750	12598250	501	JFCRPeaks_1607	38.7698	13.4238	33	Promoter (1-2kb)	DHRS3
chr1	12600194	12600694	501	JFCRPeaks_1608	33.189	11.4915	27	Intron (ENST00000616661.5/9249	ENSG00000162496
chr1	12601158	12601658	501	JFCRPeaks_1609	5.97978	6.06698	20	Intron (ENST00000616661.5/9249	ENSG00000162496
chr1	12601894	12602394	501	JFCRPeaks_1610	19.857	7.88591	20	Intron (ENST00000616661.5/9249	ENSG00000162496
chr1	12604285	12604785	501	JFCRPeaks_1611	73.6553	19.7556	39	Intron (ENST00000616661.5/9249	ENSG00000162496
chr1	12611877	12612377	501	JFCRPeaks_1612	5.97978	6.06698	6	Intron (ENST00000616661.5/9249	ENSG00000162496
chr1	12615268	12615768	501	JFCRPeaks_1613	12.7848	5.07729	24	Promoter (<=1kb)	DHRS3
chr1	12616041	12616541	501	JFCRPeaks_1614	63.6842	31.7744	40	Promoter (<=1kb)	DHRS3
chr1	12617031	12617531	501	JFCRPeaks_1615	16.4031	7.24698	37	Promoter (<=1kb)	DHRS3
chr1	12618211	12618711	501	JFCRPeaks_1616	15.6028	12.327	42	Promoter (<=1kb)	DHRS3
chr1	12618964	12619464	501	JFCRPeaks_1617	47.6584	18.9268	41	Promoter (<=1kb)	DHRS3
chr1	12619778	12620278	501	JFCRPeaks_1618	46.5925	15.8263	40	Promoter (1-2kb)	DHRS3
chr1	12621806	12622306	501	JFCRPeaks_1619	13.9859	7.6024	26	Distal Intergenic	DHRS3
chr1	12622314	12622814	501	JFCRPeaks_1620	12.6392	6.87036	25	Distal Intergenic	DHRS3
chr1	12629254	12629754	501	JFCRPeaks_1621	29.4655	12.995	5	Distal Intergenic	DHRS3
chr1	12636586	12637086	501	JFCRPeaks_1622	8.11086	6.13821	16	Distal Intergenic	AADACL4
chr1	12654636	12655136	501	JFCRPeaks_1623	6.01066	6.07474	3	Intron (ENST00000376221.1/343066	ENSG00000204518
chr1	12658932	12659432	501	JFCRPeaks_1624	43.5924	13.6374	31	Intron (ENST00000376221.1/343066	ENSG00000204518
chr1	12690128	12690628	501	JFCRPeaks_1625	12.9722	5.72106	7	Distal Intergenic	AADACL3
chr1	13228174	13228674	501	JFCRPeaks_1626	5.97978	6.06698	4	Promoter (2-3kb)	PRAMEF18
chr1	13389205	13389705	501	JFCRPeaks_1627	5.97978	6.06698	2	Promoter (<=1kb)	PRAMEF17
chr1	13507037	13507537	501	JFCRPeaks_1628	6.73089	6.09909	3	Intron (ENST00000376085.4/126755	ENSG00000162494
chr1	13530213	13530713	501	JFCRPeaks_1629	11.6307	5.12942	5	Distal Intergenic	LRRC38
chr1	13556271	13556771	501	JFCRPeaks_1630	27.8587	12.2864	10	Distal Intergenic	PDPN
chr1	13577672	13578172	501	JFCRPeaks_1631	71.7087	17.613	8	Distal Intergenic	PDPN
chr1	13583974	13584474	501	JFCRPeaks_1632	14.1432	5.61676	13	Promoter (<=1kb)	PDPN
chr1	13593613	13594113	501	JFCRPeaks_1633	25.9478	10.3048	20	Intron (ENST00000294489.10/10630	ENSG00000162493
chr1	13599631	13600131	501	JFCRPeaks_1634	103.172	25.341	28	Intron (ENST00000294489.10/10630	ENSG00000162493
chr1	13605127	13605627	501	JFCRPeaks_1635	56.7994	13.951	22	Intron (ENST00000294489.10/10630	ENSG00000162493
chr1	13619903	13620403	501	JFCRPeaks_1636	53.1744	13.0607	19	Distal Intergenic	PDPN
chr1	13661444	13661944	501	JFCRPeaks_1637	17.1943	6.65007	13	Distal Intergenic	PRDM2
chr1	13665645	13666145	501	JFCRPeaks_1638	39.1089	13.3554	34	Distal Intergenic	PRDM2
chr1	13667696	13668196	501	JFCRPeaks_1639	43.515	14.238	6	Distal Intergenic	PRDM2
chr1	13699442	13699942	501	JFCRPeaks_1640	24.4912	6.01551	24	Promoter (<=1kb)	PRDM2
chr1	13700056	13700556	501	JFCRPeaks_1641	69.5673	20.8472	42	Promoter (<=1kb)	PRDM2
chr1	13700651	13701151	501	JFCRPeaks_1642	30.7701	9.22088	34	Promoter (<=1kb)	PRDM2
chr1	13701301	13701801	501	JFCRPeaks_1643	23.3729	7.64757	10	Promoter (1-2kb)	PRDM2
chr1	13702736	13703236	501	JFCRPeaks_1644	186.565	50.0399	31	Promoter (1-2kb)	PRDM2
chr1	13706081	13706581	501	JFCRPeaks_1645	18.6374	8.21955	12	Promoter (1-2kb)	PRDM2
chr1	13710046	13710546	501	JFCRPeaks_1646	34.4714	9.19209	15	Intron (ENST00000484063.6/7799	ENSG00000116731
chr1	13713490	13713990	501	JFCRPeaks_1647	35.4716	11.6062	7	Intron (ENST00000484063.6/7799	ENSG00000116731
chr1	13720077	13720577	501	JFCRPeaks_1648	22.983	7.18996	18	Intron (ENST00000484063.6/7799	ENSG00000116731
chr1	13723728	13724228	501	JFCRPeaks_1649	14.3456	6.32676	18	Intron (ENST00000484063.6/7799	ENSG00000116731
chr1	13725770	13726270	501	JFCRPeaks_1650	33.9039	11.0933	34	Intron (ENST00000484063.6/7799	ENSG00000116731
chr1	13730824	13731324	501	JFCRPeaks_1651	205.667	67.2938	32	Promoter (<=1kb)	PRDM2
chr1	13732960	13733460	501	JFCRPeaks_1652	15.9254	7.49638	12	Promoter (1-2kb)	PRDM2
chr1	13737291	13737791	501	JFCRPeaks_1653	11.471	6.18153	5	Promoter (<=1kb)	PRDM2
chr1	13748588	13749088	501	JFCRPeaks_1654	27.319	7.74077	15	Promoter (<=1kb)	PRDM2
chr1	13749143	13749643	501	JFCRPeaks_1655	324.439	87.02	42	Promoter (<=1kb)	PRDM2
chr1	13749650	13750150	501	JFCRPeaks_1656	37.4824	10.0534	17	Promoter (<=1kb)	PRDM2
chr1	13756815	13757315	501	JFCRPeaks_1657	12.7702	6.37152	20	Intron (ENST00000376048.9/7799	ENSG00000116731
chr1	13757654	13758154	501	JFCRPeaks_1658	95.0483	18.3297	28	Intron (ENST00000376048.9/7799	ENSG00000116731
chr1	13759053	13759553	501	JFCRPeaks_1659	41.3962	7.22603	29	Intron (ENST00000376048.9/7799	ENSG00000116731
chr1	13760867	13761367	501	JFCRPeaks_1660	12.1189	9.57453	30	Intron (ENST00000376048.9/7799	ENSG00000116731
chr1	13768754	13769254	501	JFCRPeaks_1661	21.3137	5.68348	22	Promoter (2-3kb)	PRDM2
chr1	13770688	13771188	501	JFCRPeaks_1662	12.7075	6.38479	19	Promoter (<=1kb)	PRDM2
chr1	13798808	13799308	501	JFCRPeaks_1663	66.2053	25.6056	30	Intron (ENST00000376048.9/7799	ENSG00000116731
chr1	13799416	13799916	501	JFCRPeaks_1664	34.1169	8.37977	20	Intron (ENST00000376048.9/7799	ENSG00000116731
chr1	13801455	13801955	501	JFCRPeaks_1665	28.8543	22.7963	33	Intron (ENST00000376048.9/7799	ENSG00000116731
chr1	13802881	13803381	501	JFCRPeaks_1666	6.73089	6.09909	4	Intron (ENST00000376048.9/7799	ENSG00000116731
chr1	13807136	13807636	501	JFCRPeaks_1667	16.1151	8.04042	23	Intron (ENST00000376048.9/7799	ENSG00000116731
chr1	13809447	13809947	501	JFCRPeaks_1668	5.97978	6.06698	14	Intron (ENST00000376048.9/7799	ENSG00000116731
chr1	13812895	13813395	501	JFCRPeaks_1669	28.9429	11.194	8	Intron (ENST00000376048.9/7799	ENSG00000116731
chr1	13820652	13821152	501	JFCRPeaks_1670	6.01066	6.07474	5	Intron (ENST00000376048.9/7799	ENSG00000116731
chr1	13828769	13829269	501	JFCRPeaks_1671	38.5682	19.2431	31	Distal Intergenic	PRDM2
chr1	13829319	13829819	501	JFCRPeaks_1672	65.601	12.6509	26	Distal Intergenic	PRDM2
chr1	13832033	13832533	501	JFCRPeaks_1673	24.4833	6.52868	24	Distal Intergenic	KAZN
chr1	13832612	13833112	501	JFCRPeaks_1674	19.7634	5.27008	22	Distal Intergenic	KAZN
chr1	13881371	13881871	501	JFCRPeaks_1675	37.2255	16.284	15	Distal Intergenic	KAZN
chr1	13892726	13893226	501	JFCRPeaks_1676	26.9121	13.4274	27	Promoter (<=1kb)	KAZN
chr1	13901035	13901535	501	JFCRPeaks_1677	45.3791	8.75117	24	Intron (ENST00000636564.1/ENST00000636564.1	ENSG00000189337
chr1	13921117	13921617	501	JFCRPeaks_1678	21.4457	8.29434	16	Intron (ENST00000636564.1/ENST00000636564.1	ENSG00000189337
chr1	13921740	13922240	501	JFCRPeaks_1679	12.1189	9.57453	22	Intron (ENST00000636564.1/ENST00000636564.1	ENSG00000189337
chr1	13934570	13935070	501	JFCRPeaks_1680	23.2029	11.5768	10	Intron (ENST00000636564.1/ENST00000636564.1	ENSG00000189337
chr1	13960341	13960841	501	JFCRPeaks_1681	28.9429	11.194	24	Intron (ENST00000636564.1/ENST00000636564.1	ENSG00000189337
chr1	13965734	13966234	501	JFCRPeaks_1682	24.3876	9.43215	30	Intron (ENST00000636564.1/ENST00000636564.1	ENSG00000189337
chr1	13976429	13976929	501	JFCRPeaks_1683	24.7009	6.71635	16	Intron (ENST00000636564.1/ENST00000636564.1	ENSG00000189337
chr1	14017046	14017546	501	JFCRPeaks_1684	47.1594	9.0945	18	Intron (ENST00000636564.1/ENST00000636564.1	ENSG00000189337
chr1	14017608	14018108	501	JFCRPeaks_1685	38.3387	14.9017	30	Intron (ENST00000636564.1/ENST00000636564.1	ENSG00000189337
chr1	14035113	14035613	501	JFCRPeaks_1686	15.8248	6.1204	5	Intron (ENST00000636564.1/ENST00000636564.1	ENSG00000189337
chr1	14037027	14037527	501	JFCRPeaks_1687	25.8879	10.0124	10	Intron (ENST00000636564.1/ENST00000636564.1	ENSG00000189337
chr1	14040046	14040546	501	JFCRPeaks_1688	18.8401	8.24147	12	Intron (ENST00000636564.1/ENST00000636564.1	ENSG00000189337
chr1	14054480	14054980	501	JFCRPeaks_1689	22.9066	8.85936	12	Intron (ENST00000636564.1/ENST00000636564.1	ENSG00000189337
chr1	14055470	14055970	501	JFCRPeaks_1690	18.8401	8.24147	22	Intron (ENST00000636564.1/ENST00000636564.1	ENSG00000189337
chr1	14077990	14078490	501	JFCRPeaks_1691	18.4968	5.77993	12	Intron (ENST00000636564.1/ENST00000636564.1	ENSG00000189337
chr1	14080445	14080945	501	JFCRPeaks_1692	21.9933	9.62081	6	Intron (ENST00000636564.1/ENST00000636564.1	ENSG00000189337
chr1	14081481	14081981	501	JFCRPeaks_1693	27.4066	10.5998	16	Intron (ENST00000636564.1/ENST00000636564.1	ENSG00000189337
chr1	14083687	14084187	501	JFCRPeaks_1694	27.4066	10.5998	22	Intron (ENST00000636564.1/ENST00000636564.1	ENSG00000189337
chr1	14084731	14085231	501	JFCRPeaks_1695	5.97978	6.06698	3	Intron (ENST00000636564.1/ENST00000636564.1	ENSG00000189337
chr1	14099648	14100148	501	JFCRPeaks_1696	13.1662	5.09216	4	Intron (ENST00000636564.1/ENST00000636564.1	ENSG00000189337
chr1	14108805	14109305	501	JFCRPeaks_1697	69.8529	27.0163	22	Intron (ENST00000636564.1/ENST00000636564.1	ENSG00000189337
chr1	14113780	14114280	501	JFCRPeaks_1698	15.5466	6.90467	19	Intron (ENST00000636564.1/ENST00000636564.1	ENSG00000189337
chr1	14117638	14118138	501	JFCRPeaks_1699	20.006	7.73752	6	Intron (ENST00000636564.1/ENST00000636564.1	ENSG00000189337
chr1	14134988	14135488	501	JFCRPeaks_1700	32.0661	12.4019	9	Intron (ENST00000636564.1/ENST00000636564.1	ENSG00000234593
chr1	14138006	14138506	501	JFCRPeaks_1701	15.5466	6.90467	22	Intron (ENST00000636564.1/ENST00000636564.1	ENSG00000234593
chr1	14140742	14141242	501	JFCRPeaks_1702	12.6392	6.87036	16	Intron (ENST00000636564.1/ENST00000636564.1	ENSG00000234593
chr1	14142308	14142808	501	JFCRPeaks_1703	15.7489	6.94565	10	Intron (ENST00000636564.1/ENST00000636564.1	ENSG00000234593
chr1	14167779	14168279	501	JFCRPeaks_1704	17.1943	6.65007	7	Intron (ENST00000636564.1/ENST00000636564.1	ENSG00000234593
chr1	14168668	14169168	501	JFCRPeaks_1705	13.1662	5.09216	7	Intron (ENST00000636564.1/ENST00000636564.1	ENSG00000234593
chr1	14171101	14171601	501	JFCRPeaks_1706	6.01066	6.07474	2	Intron (ENST00000636564.1/ENST00000636564.1	ENSG00000234593
chr1	14267953	14268453	501	JFCRPeaks_1707	41.7076	18.5235	23	Intron (ENST00000636564.1/ENST00000636564.1	ENSG00000234593
chr1	14282178	14282678	501	JFCRPeaks_1708	6.01066	6.07474	8	Exon (ENST00000449215.2/ENST00000449215.2	ENSG00000234593
chr1	14282786	14283286	501	JFCRPeaks_1709	15.7921	6.90814	20	Exon (ENST00000449215.2/ENST00000449215.2	ENSG00000234593
chr1	14291131	14291631	501	JFCRPeaks_1710	38.579	15.2452	23	Intron (ENST00000636564.1/ENST00000636564.1	ENSG00000234593
chr1	14301271	14301771	501	JFCRPeaks_1711	11.45	5.00872	14	Intron (ENST00000636564.1/ENST00000636564.1	ENSG00000234593
chr1	14319117	14319617	501	JFCRPeaks_1712	8.81843	6.96699	17	Intron (ENST00000636203.1/23254	ENSG00000234593
chr1	14320528	14321028	501	JFCRPeaks_1713	21.712	9.30119	21	Intron (ENST00000636203.1/23254	ENSG00000234593
chr1	14360952	14361452	501	JFCRPeaks_1714	13.8402	10.9344	27	Intron (ENST00000636203.1/23254	ENSG00000234593
chr1	14392162	14392662	501	JFCRPeaks_1715	5.97978	6.06698	4	Intron (ENST00000636203.1/23254	ENSG00000234593
chr1	14422061	14422561	501	JFCRPeaks_1716	32.165	10.0624	25	Promoter (2-3kb)	KAZN-AS1
chr1	14426775	14427275	501	JFCRPeaks_1717	42.5803	10.4585	23	Intron (ENST00000636203.1/23254	ENSG00000234593
chr1	14465906	14466406	501	JFCRPeaks_1718	15.9432	5.52025	18	Intron (ENST00000636203.1/23254	ENSG00000234593
chr1	14486580	14487080	501	JFCRPeaks_1719	16.9476	6.73049	25	Intron (ENST00000636203.1/23254	ENSG00000234593
chr1	14498893	14499393	501	JFCRPeaks_1720	13.8402	10.9344	24	Intron (ENST00000636203.1/23254	ENSG00000234593
chr1	14499967	14500467	501	JFCRPeaks_1721	21.9933	9.62081	16	Intron (ENST00000636203.1/23254	ENSG00000234593
chr1	14517369	14517869	501	JFCRPeaks_1722	17.1943	6.65007	21	Intron (ENST00000636203.1/23254	ENSG00000189337
chr1	14536774	14537274	501	JFCRPeaks_1723	18.599	7.34972	5	Intron (ENST00000636203.1/23254	ENSG00000189337
chr1	14555514	14556014	501	JFCRPeaks_1724	19.2058	5.22219	4	Intron (ENST00000636203.1/23254	ENSG00000189337
chr1	14568306	14568806	501	JFCRPeaks_1725	5.97978	6.06698	3	Intron (ENST00000636203.1/23254	ENSG00000189337
chr1	14598456	14598956	501	JFCRPeaks_1726	12.1189	9.57453	30	Promoter (<=1kb)	KAZN
chr1	14607362	14607862	501	JFCRPeaks_1727	11.6307	5.12942	3	Intron (ENST00000636203.1/23254	ENSG00000189337
chr1	14677483	14677983	501	JFCRPeaks_1728	5.97978	6.06698	5	Intron (ENST00000636203.1/23254	ENSG00000189337
chr1	14700247	14700747	501	JFCRPeaks_1729	37.2255	16.284	24	Intron (ENST00000636203.1/23254	ENSG00000189337
chr1	14706741	14707241	501	JFCRPeaks_1730	9.28047	7.02336	4	Intron (ENST00000636203.1/23254	ENSG00000189337
chr1	14708002	14708502	501	JFCRPeaks_1731	6.06589	5.63158	6	Intron (ENST00000636203.1/23254	ENSG00000189337
chr1	14731805	14732305	501	JFCRPeaks_1732	31.981	13.9899	34	Intron (ENST00000636203.1/23254	ENSG00000189337
chr1	14738141	14738641	501	JFCRPeaks_1733	41.7974	16.1656	29	Intron (ENST00000636203.1/23254	ENSG00000189337
chr1	14742045	14742545	501	JFCRPeaks_1734	36.0625	15.9044	23	Intron (ENST00000636203.1/23254	ENSG00000189337
chr1	14784157	14784657	501	JFCRPeaks_1735	6.01066	6.07474	2	Intron (ENST00000636203.1/23254	ENSG00000189337
chr1	14789655	14790155	501	JFCRPeaks_1736	13.9859	7.6024	20	Intron (ENST00000636203.1/23254	ENSG00000189337
chr1	14791513	14792013	501	JFCRPeaks_1737	11.6307	5.12942	11	Intron (ENST00000636203.1/23254	ENSG00000189337
chr1	14833584	14834084	501	JFCRPeaks_1738	20.006	7.73752	26	Intron (ENST00000636203.1/23254	ENSG00000189337
chr1	14851588	14852088	501	JFCRPeaks_1739	6.9821	5.28398	5	Intron (ENST00000636203.1/23254	ENSG00000189337
chr1	14853822	14854322	501	JFCRPeaks_1740	6.01066	6.07474	2	Intron (ENST00000636203.1/23254	ENSG00000189337
chr1	14879159	14879659	501	JFCRPeaks_1741	8.81843	6.96699	16	Intron (ENST00000636203.1/23254	ENSG00000189337
chr1	14889795	14890295	501	JFCRPeaks_1742	17.18	7.5768	2	Intron (ENST00000636203.1/23254	ENSG00000189337
chr1	14894783	14895283	501	JFCRPeaks_1743	29.4655	12.995	28	Intron (ENST00000636203.1/23254	ENSG00000189337
chr1	14898225	14898725	501	JFCRPeaks_1744	5.97978	6.06698	7	Intron (ENST00000636203.1/23254	ENSG00000189337
chr1	14899576	14900076	501	JFCRPeaks_1745	44.7233	7.8068	11	Intron (ENST00000636203.1/23254	ENSG00000189337
chr1	14911133	14911633	501	JFCRPeaks_1746	39.5935	16.9614	35	Intron (ENST00000636203.1/23254	ENSG00000189337
chr1	14912737	14913237	501	JFCRPeaks_1747	17.2529	7.39096	12	Intron (ENST00000636203.1/23254	ENSG00000189337
chr1	14915298	14915798	501	JFCRPeaks_1748	18.1051	6.79238	20	Intron (ENST00000636203.1/23254	ENSG00000189337
chr1	14923885	14924385	501	JFCRPeaks_1749	121.135	21.1451	42	Promoter (<=1kb)	KAZN
chr1	14924386	14924886	501	JFCRPeaks_1750	33.753	9.56383	35	Promoter (<=1kb)	KAZN
chr1	14925023	14925523	501	JFCRPeaks_1751	9.28047	7.02336	18	Promoter (<=1kb)	KAZN
chr1	14926091	14926591	501	JFCRPeaks_1752	117.72	22.7018	27	Promoter (1-2kb)	KAZN
chr1	14929420	14929920	501	JFCRPeaks_1753	135.335	23.6238	31	Promoter (<=1kb)	KAZN
chr1	14945429	14945929	501	JFCRPeaks_1754	29.4655	12.995	28	Promoter (<=1kb)	KAZN
chr1	14946814	14947314	501	JFCRPeaks_1755	26.3716	11.2973	21	Promoter (<=1kb)	KAZN
chr1	14954233	14954733	501	JFCRPeaks_1756	26.207	12.3767	31	Intron (ENST00000636203.1/23254	ENSG00000189337
chr1	14955371	14955871	501	JFCRPeaks_1757	46.4378	16.0788	27	Intron (ENST00000636203.1/23254	ENSG00000189337
chr1	14955887	14956387	501	JFCRPeaks_1758	36.8677	14.259	26	Intron (ENST00000636203.1/23254	ENSG00000189337
chr1	14956436	14956936	501	JFCRPeaks_1759	37.7513	16.6492	15	Intron (ENST00000636203.1/23254	ENSG00000189337
chr1	14968438	14968938	501	JFCRPeaks_1760	103.965	27.7231	35	Intron (ENST00000636203.1/23254	ENSG00000189337
chr1	14968958	14969458	501	JFCRPeaks_1761	14.3118	6.2606	16	Intron (ENST00000636203.1/23254	ENSG00000189337
chr1	14970182	14970682	501	JFCRPeaks_1762	27.5062	10.3193	23	Intron (ENST00000636203.1/23254	ENSG00000189337
chr1	14977235	14977735	501	JFCRPeaks_1763	36.8923	12.7738	21	Intron (ENST00000636203.1/23254	ENSG00000189337
chr1	14996077	14996577	501	JFCRPeaks_1764	6.73089	6.09909	24	Intron (ENST00000636203.1/23254	ENSG00000189337
chr1	15005062	15005562	501	JFCRPeaks_1765	20.1477	7.96172	20	Intron (ENST00000636203.1/23254	ENSG00000189337
chr1	15007782	15008282	501	JFCRPeaks_1766	6.73089	6.09909	17	Intron (ENST00000636203.1/23254	ENSG00000189337
chr1	15014427	15014927	501	JFCRPeaks_1767	20.8584	7.22211	25	Intron (ENST00000636203.1/23254	ENSG00000189337
chr1	15015855	15016355	501	JFCRPeaks_1768	75.4394	20.1165	26	Intron (ENST00000636203.1/23254	ENSG00000189337
chr1	15016627	15017127	501	JFCRPeaks_1769	71.7913	22.4335	31	Intron (ENST00000636203.1/23254	ENSG00000189337
chr1	15017141	15017641	501	JFCRPeaks_1770	24.2697	8.40326	22	Intron (ENST00000636203.1/23254	ENSG00000189337
chr1	15021277	15021777	501	JFCRPeaks_1771	13.0023	9.84	21	Intron (ENST00000636203.1/23254	ENSG00000189337
chr1	15023183	15023683	501	JFCRPeaks_1772	19.5991	9.77871	13	Intron (ENST00000636203.1/23254	ENSG00000189337
chr1	15025448	15025948	501	JFCRPeaks_1773	17.5524	6.07743	21	Intron (ENST00000636203.1/23254	ENSG00000189337
chr1	15027434	15027934	501	JFCRPeaks_1774	23.1018	11.6073	33	Intron (ENST00000636203.1/23254	ENSG00000189337
chr1	15028024	15028524	501	JFCRPeaks_1775	23.2987	6.33508	24	Intron (ENST00000636203.1/23254	ENSG00000189337
chr1	15047887	15048387	501	JFCRPeaks_1776	6.01066	6.07474	3	Intron (ENST00000636203.1/23254	ENSG00000189337
chr1	15056827	15057327	501	JFCRPeaks_1777	65.9541	17.9334	9	Intron (ENST00000636203.1/23254	ENSG00000175147
chr1	15089193	15089693	501	JFCRPeaks_1778	26.0499	6.39836	18	Intron (ENST00000636203.1/23254	ENSG00000175147
chr1	15090327	15090827	501	JFCRPeaks_1779	111.457	21.494	36	Intron (ENST00000636203.1/23254	ENSG00000175147
chr1	15094417	15094917	501	JFCRPeaks_1780	6.01066	6.07474	3	Exon (ENST00000636203.1/23254	ENSG00000175147
chr1	15100338	15100838	501	JFCRPeaks_1781	14.0008	6.21814	29	Intron (ENST00000636203.1/23254	ENSG00000175147
chr1	15128431	15128931	501	JFCRPeaks_1782	42.9038	18.9216	40	Intron (ENST00000310916.6/200197	ENSG00000175147
chr1	15137769	15138269	501	JFCRPeaks_1783	30.722	12.2008	12	Intron (ENST00000310916.6/200197	ENSG00000175147
chr1	15139592	15140092	501	JFCRPeaks_1784	34.9762	9.51028	19	Intron (ENST00000310916.6/200197	ENSG00000175147
chr1	15146126	15146626	501	JFCRPeaks_1785	7.25129	5.72888	15	Intron (ENST00000310916.6/200197	ENSG00000175147
chr1	15146919	15147419	501	JFCRPeaks_1786	13.1662	5.09216	24	Intron (ENST00000310916.6/200197	ENSG00000175147
chr1	15148411	15148911	501	JFCRPeaks_1787	36.8677	14.259	8	Intron (ENST00000310916.6/200197	ENSG00000175147
chr1	15152259	15152759	501	JFCRPeaks_1788	81.4195	21.7112	38	Promoter (<=1kb)	TMEM51-AS1
chr1	15152967	15153467	501	JFCRPeaks_1789	45.1494	17.462	37	Promoter (<=1kb)	TMEM51-AS1
chr1	15153488	15153988	501	JFCRPeaks_1790	46.5277	23.3775	39	Promoter (<=1kb)	TMEM51-AS1
chr1	15153996	15154496	501	JFCRPeaks_1791	6.73089	6.09909	27	Promoter (<=1kb)	TMEM51
chr1	15154629	15155129	501	JFCRPeaks_1792	18.2419	5.1688	28	Promoter (<=1kb)	TMEM51
chr1	15168414	15168914	501	JFCRPeaks_1793	101.15	19.5064	37	Promoter (2-3kb)	C1orf195
chr1	15172310	15172810	501	JFCRPeaks_1794	26.689	5.09672	19	Promoter (<=1kb)	C1orf195
chr1	15178758	15179258	501	JFCRPeaks_1795	30.722	12.2008	33	Intron (ENST00000428417.5/55092	NA
chr1	15181084	15181584	501	JFCRPeaks_1796	35.0318	12.1296	25	Intron (ENST00000428417.5/55092	NA
chr1	15197056	15197556	501	JFCRPeaks_1797	11.1015	5.57787	16	Intron (ENST00000428417.5/55092	NA
chr1	15198630	15199130	501	JFCRPeaks_1798	21.3137	5.68348	15	Intron (ENST00000428417.5/55092	NA
chr1	15200692	15201192	501	JFCRPeaks_1799	79.1533	27.4064	37	Intron (ENST00000428417.5/55092	NA
chr1	15206359	15206859	501	JFCRPeaks_1800	16.0762	7.59224	27	Intron (ENST00000428417.5/55092	NA
chr1	15207835	15208335	501	JFCRPeaks_1801	21.7212	8.58352	25	Intron (ENST00000428417.5/55092	NA
chr1	15218384	15218884	501	JFCRPeaks_1802	24.4678	7.65446	21	Intron (ENST00000428417.5/55092	ENSG00000142621
chr1	15221728	15222228	501	JFCRPeaks_1803	5.97978	6.06698	5	Distal Intergenic	FHAD1
chr1	15229786	15230286	501	JFCRPeaks_1804	73.2651	14.1289	27	Distal Intergenic	FHAD1
chr1	15246893	15247393	501	JFCRPeaks_1805	36.9779	11.5681	36	Promoter (<=1kb)	FHAD1
chr1	15248943	15249443	501	JFCRPeaks_1806	25.4326	11.9716	23	Promoter (1-2kb)	FHAD1
chr1	15258108	15258608	501	JFCRPeaks_1807	24.7015	10.894	12	Intron (ENST00000358897.8/114827	ENSG00000142621
chr1	15258836	15259336	501	JFCRPeaks_1808	11.554	5.43868	12	Intron (ENST00000358897.8/114827	ENSG00000142621
chr1	15261128	15261628	501	JFCRPeaks_1809	34.7094	13.0217	36	Intron (ENST00000358897.8/114827	ENSG00000142621
chr1	15272445	15272945	501	JFCRPeaks_1810	33.6515	13.0151	35	Exon (ENST00000358897.8/114827	ENSG00000142621
chr1	15281988	15282488	501	JFCRPeaks_1811	17.18	7.5768	16	Intron (ENST00000358897.8/114827	ENSG00000142621
chr1	15282730	15283230	501	JFCRPeaks_1812	15.7489	6.94565	10	Intron (ENST00000358897.8/114827	ENSG00000142621
chr1	15283448	15283948	501	JFCRPeaks_1813	79.1078	15.2556	28	Intron (ENST00000358897.8/114827	ENSG00000142621
chr1	15284900	15285400	501	JFCRPeaks_1814	83.4299	22.2473	31	Promoter (1-2kb)	FHAD1
chr1	15290334	15290834	501	JFCRPeaks_1815	12.5365	12.7193	14	Intron (ENST00000358897.8/114827	ENSG00000142621
chr1	15295708	15296208	501	JFCRPeaks_1816	27.8587	12.2864	5	Intron (ENST00000358897.8/114827	ENSG00000142621
chr1	15299675	15300175	501	JFCRPeaks_1817	6.73089	6.09909	9	Intron (ENST00000358897.8/114827	ENSG00000142621
chr1	15304606	15305106	501	JFCRPeaks_1818	5.97978	6.06698	28	Promoter (<=1kb)	FHAD1
chr1	15323458	15323958	501	JFCRPeaks_1819	25.1128	8.53016	37	Promoter (<=1kb)	FHAD1
chr1	15328691	15329191	501	JFCRPeaks_1820	19.3918	7.27511	21	Promoter (1-2kb)	FHAD1
chr1	15337631	15338131	501	JFCRPeaks_1821	30.3438	11.3839	25	Intron (ENST00000358897.8/114827	ENSG00000142621
chr1	15341939	15342439	501	JFCRPeaks_1822	12.9774	6.1087	18	Promoter (<=1kb)	FHAD1
chr1	15345840	15346340	501	JFCRPeaks_1823	49.4258	19.6287	30	Promoter (<=1kb)	FHAD1
chr1	15347144	15347644	501	JFCRPeaks_1824	6.06589	5.63158	7	Promoter (1-2kb)	FHAD1
chr1	15352376	15352876	501	JFCRPeaks_1825	25.9718	8.12497	37	Intron (ENST00000358897.8/114827	ENSG00000142621
chr1	15356162	15356662	501	JFCRPeaks_1826	18.3899	7.30328	3	Promoter (1-2kb)	FHAD1
chr1	15356817	15357317	501	JFCRPeaks_1827	15.5314	6.16807	3	Promoter (<=1kb)	FHAD1
chr1	15405015	15405515	501	JFCRPeaks_1828	24.4912	6.01551	16	Exon (ENST00000427824.1/ENST00000427824.1	ENSG00000142634
chr1	15407120	15407620	501	JFCRPeaks_1829	33.2403	12.4706	26	Promoter (2-3kb)	EFHD2
chr1	15408933	15409433	501	JFCRPeaks_1830	19.9703	6.24037	24	Promoter (<=1kb)	EFHD2
chr1	15409616	15410116	501	JFCRPeaks_1831	146.088	49.6223	42	Promoter (<=1kb)	EFHD2
chr1	15411575	15412075	501	JFCRPeaks_1832	39.5964	10.7665	29	Promoter (1-2kb)	EFHD2
chr1	15412085	15412585	501	JFCRPeaks_1833	98.8034	25.9632	39	Promoter (1-2kb)	EFHD2
chr1	15416177	15416677	501	JFCRPeaks_1834	38.579	15.2452	39	Intron (ENST00000375980.9/79180	ENSG00000142634
chr1	15416903	15417403	501	JFCRPeaks_1835	14.3456	6.32676	21	Intron (ENST00000375980.9/79180	ENSG00000142634
chr1	15417422	15417922	501	JFCRPeaks_1836	68.2026	21.3364	41	Intron (ENST00000375980.9/79180	ENSG00000142634
chr1	15426899	15427399	501	JFCRPeaks_1837	19.238	15.199	20	Exon (ENST00000375980.9/79180	ENSG00000162438
chr1	15429752	15430252	501	JFCRPeaks_1838	5.97978	6.06698	22	3' UTR	CTRC
chr1	15431083	15431583	501	JFCRPeaks_1839	20.4283	6.12175	35	Distal Intergenic	CTRC
chr1	15432868	15433368	501	JFCRPeaks_1840	15.8248	6.1204	27	Distal Intergenic	CTRC
chr1	15457501	15458001	501	JFCRPeaks_1841	35.7802	8.78831	22	Promoter (<=1kb)	CELA2A
chr1	15458324	15458824	501	JFCRPeaks_1842	12.7702	6.37152	7	Promoter (1-2kb)	CELA2A
chr1	15459853	15460353	501	JFCRPeaks_1843	43.6118	8.41036	31	Intron (ENST00000459653.1/63036	ENSG00000142615
chr1	15463417	15463917	501	JFCRPeaks_1844	194.376	37.4846	17	Promoter (1-2kb)	CELA2B
chr1	15501358	15501858	501	JFCRPeaks_1845	21.5184	6.73177	22	Intron (ENST00000546424.5/842	ENSG00000132906
chr1	15510586	15511086	501	JFCRPeaks_1846	21.4457	8.29434	7	Intron (ENST00000546424.5/842	ENSG00000132906
chr1	15523709	15524209	501	JFCRPeaks_1847	23.7848	7.12759	28	Promoter (<=1kb)	CASP9
chr1	15524267	15524767	501	JFCRPeaks_1848	115.187	62.0724	42	Promoter (<=1kb)	CASP9
chr1	15524825	15525325	501	JFCRPeaks_1849	172.693	51.7509	40	Promoter (<=1kb)	CASP9
chr1	15526481	15526981	501	JFCRPeaks_1850	255.454	87.2358	42	Promoter (<=1kb)	CASP9
chr1	15527727	15528227	501	JFCRPeaks_1851	6.06589	5.63158	10	Promoter (<=1kb)	DNAJC16
chr1	15559470	15559970	501	JFCRPeaks_1852	50.5313	13.4746	20	Promoter (<=1kb)	DNAJC16
chr1	15568313	15568813	501	JFCRPeaks_1853	6.01066	6.07474	2	Promoter (1-2kb)	DNAJC16
chr1	15584646	15585146	501	JFCRPeaks_1854	9.24008	8.5785	37	Promoter (<=1kb)	AGMAT
chr1	15601404	15601904	501	JFCRPeaks_1855	117.72	22.7018	28	Intron (ENST00000428945.1/ENST00000428945.1	ENSG00000197312
chr1	15602343	15602843	501	JFCRPeaks_1856	26.1004	6.95989	22	Intron (ENST00000428945.1/ENST00000428945.1	ENSG00000197312
chr1	15603363	15603863	501	JFCRPeaks_1857	76.6221	41.6499	42	Exon (ENST00000428945.1/ENST00000428945.1	ENSG00000197312
chr1	15605493	15605993	501	JFCRPeaks_1858	107.314	20.6951	26	Distal Intergenic	DDI2
chr1	15610149	15610649	501	JFCRPeaks_1859	20.7104	7.84956	14	Distal Intergenic	DDI2
chr1	15615724	15616224	501	JFCRPeaks_1860	17.2173	9.3488	24	Promoter (1-2kb)	DDI2
chr1	15616616	15617116	501	JFCRPeaks_1861	26.1107	9.79579	38	Promoter (<=1kb)	DDI2
chr1	15617241	15617741	501	JFCRPeaks_1862	191.261	64.9664	42	Promoter (<=1kb)	DDI2
chr1	15617911	15618411	501	JFCRPeaks_1863	50.3592	17.4366	36	Promoter (<=1kb)	DDI2
chr1	15618656	15619156	501	JFCRPeaks_1864	45.0536	12.0139	30	Promoter (1-2kb)	DDI2
chr1	15620134	15620634	501	JFCRPeaks_1865	65.601	12.6509	35	Promoter (2-3kb)	DDI2
chr1	15627566	15628066	501	JFCRPeaks_1866	20.4242	5.367	8	Promoter (2-3kb)	DDI2
chr1	15630313	15630813	501	JFCRPeaks_1867	34.389	15.1664	8	Promoter (<=1kb)	DDI2
chr1	15663609	15664109	501	JFCRPeaks_1868	6.06589	5.63158	2	3' UTR	RSC1A1
chr1	15678563	15679063	501	JFCRPeaks_1869	14.3456	6.32676	22	Distal Intergenic	PLEKHM2
chr1	15680602	15681102	501	JFCRPeaks_1870	22.8601	9.07855	27	Distal Intergenic	PLEKHM2
chr1	15681875	15682375	501	JFCRPeaks_1871	27.6466	7.41529	22	Promoter (1-2kb)	PLEKHM2
chr1	15684077	15684577	501	JFCRPeaks_1872	70.3989	24.0407	41	Promoter (<=1kb)	PLEKHM2
chr1	15684769	15685269	501	JFCRPeaks_1873	30.8809	9.64974	38	Promoter (<=1kb)	PLEKHM2
chr1	15690835	15691335	501	JFCRPeaks_1874	5.97978	6.06698	2	Intron (ENST00000375799.8/23207	ENSG00000116786
chr1	15696865	15697365	501	JFCRPeaks_1875	81.3689	21.8245	25	Intron (ENST00000375799.8/23207	ENSG00000116786
chr1	15703515	15704015	501	JFCRPeaks_1876	54.7984	21.7624	30	Intron (ENST00000375799.8/23207	ENSG00000116786
chr1	15722759	15723259	501	JFCRPeaks_1877	12.9722	5.72106	9	Exon (ENST00000623689.3/ENST00000623689.3	ENSG00000116786
chr1	15741326	15741826	501	JFCRPeaks_1878	37.8199	20.5358	41	Promoter (<=1kb)	TMEM82
chr1	15743867	15744367	501	JFCRPeaks_1879	6.01066	6.07474	4	Promoter (1-2kb)	TMEM82
chr1	15749570	15750070	501	JFCRPeaks_1880	16.7669	9.11408	12	Promoter (<=1kb)	SLC25A34-AS1
chr1	15756319	15756819	501	JFCRPeaks_1881	85.0264	16.397	32	Promoter (<=1kb)	FBLIM1
chr1	15756931	15757431	501	JFCRPeaks_1882	22.8874	6.10312	14	Promoter (<=1kb)	FBLIM1
chr1	15757507	15758007	501	JFCRPeaks_1883	26.9121	13.4274	38	Promoter (<=1kb)	FBLIM1
chr1	15758528	15759028	501	JFCRPeaks_1884	12.9722	5.72106	33	Promoter (<=1kb)	FBLIM1
chr1	15760431	15760931	501	JFCRPeaks_1885	16.8394	6.31754	22	Promoter (1-2kb)	FBLIM1
chr1	15788553	15789053	501	JFCRPeaks_1886	18.4968	5.77993	27	Distal Intergenic	FBLIM1
chr1	15791953	15792453	501	JFCRPeaks_1887	18.0484	7.97388	34	Distal Intergenic	FBLIM1
chr1	15795046	15795546	501	JFCRPeaks_1888	123.147	21.4963	39	Distal Intergenic	UQCRHL
chr1	15796504	15797004	501	JFCRPeaks_1889	44.6486	19.6911	31	Distal Intergenic	UQCRHL
chr1	15798943	15799443	501	JFCRPeaks_1890	39.4547	17.4005	38	Distal Intergenic	UQCRHL
chr1	15799961	15800461	501	JFCRPeaks_1891	143.965	39.8732	40	Distal Intergenic	UQCRHL
chr1	15800667	15801167	501	JFCRPeaks_1892	24.2697	8.40326	27	Distal Intergenic	UQCRHL
chr1	15803249	15803749	501	JFCRPeaks_1893	6.06589	5.63158	17	Distal Intergenic	UQCRHL
chr1	15815452	15815952	501	JFCRPeaks_1894	19.5466	6.63947	31	Distal Intergenic	UQCRHL
chr1	15820423	15820923	501	JFCRPeaks_1895	8.47925	8.56964	9	Distal Intergenic	UQCRHL
chr1	15825694	15826194	501	JFCRPeaks_1896	15.5314	6.16807	20	Distal Intergenic	UQCRHL
chr1	15829716	15830216	501	JFCRPeaks_1897	21.6041	7.37765	20	Distal Intergenic	SPEN
chr1	15830585	15831085	501	JFCRPeaks_1898	18.9245	6.46259	16	Distal Intergenic	SPEN
chr1	15831728	15832228	501	JFCRPeaks_1899	17.2173	9.3488	29	Downstream (2-3kb)	SPEN
chr1	15833226	15833726	501	JFCRPeaks_1900	39.1089	13.3554	40	Downstream (<1kb)	SPEN
chr1	15834202	15834702	501	JFCRPeaks_1901	60.3156	32.5031	40	Exon (ENST00000317122.2/729614	ENSG00000065526
chr1	15834729	15835229	501	JFCRPeaks_1902	129.431	44.1998	39	Exon (ENST00000317122.2/729614	ENSG00000065526
chr1	15835705	15836205	501	JFCRPeaks_1903	144.085	48.9419	42	Exon (ENST00000317122.2/729614	ENSG00000065526
chr1	15836822	15837322	501	JFCRPeaks_1904	54.1082	25.4697	35	Exon (ENST00000317122.2/729614	ENSG00000065526
chr1	15837377	15837877	501	JFCRPeaks_1905	8.20895	7.43842	17	Intron (ENST00000317122.2/729614	ENSG00000065526
chr1	15839158	15839658	501	JFCRPeaks_1906	6.06589	5.63158	3	Intron (ENST00000317122.2/729614	ENSG00000065526
chr1	15843710	15844210	501	JFCRPeaks_1907	16.4177	5.37184	4	Intron (ENST00000317122.2/729614	ENSG00000065526
chr1	15847322	15847822	501	JFCRPeaks_1908	155.042	52.9458	42	Promoter (<=1kb)	SPEN
chr1	15848342	15848842	501	JFCRPeaks_1909	44.9733	15.2763	38	Promoter (<=1kb)	FLJ37453
chr1	15849118	15849618	501	JFCRPeaks_1910	54.8964	20.5952	38	Promoter (<=1kb)	FLJ37453
chr1	15849660	15850160	501	JFCRPeaks_1911	29.1127	11.5617	38	Promoter (1-2kb)	FLJ37453
chr1	15851989	15852489	501	JFCRPeaks_1912	29.4655	12.995	13	Intron (ENST00000375759.8/23013	ENSG00000179743
chr1	15882584	15883084	501	JFCRPeaks_1913	17.18	7.5768	16	Intron (ENST00000375759.8/23013	ENSG00000065526
chr1	15886241	15886741	501	JFCRPeaks_1914	73.2708	27.4886	42	Intron (ENST00000375759.8/23013	ENSG00000065526
chr1	15886769	15887269	501	JFCRPeaks_1915	29.2243	7.17805	15	Intron (ENST00000375759.8/23013	ENSG00000065526
chr1	15902837	15903337	501	JFCRPeaks_1916	26.207	12.3767	28	Intron (ENST00000375759.8/23013	ENSG00000065526
chr1	15912025	15912525	501	JFCRPeaks_1917	6.01066	6.07474	10	Intron (ENST00000375759.8/23013	ENSG00000065526
chr1	15916810	15917310	501	JFCRPeaks_1918	18.9931	8.9404	9	Intron (ENST00000375759.8/23013	ENSG00000065526
chr1	15919250	15919750	501	JFCRPeaks_1919	78.8527	20.7207	27	Exon (ENST00000375759.8/23013	ENSG00000065526
chr1	15937827	15938327	501	JFCRPeaks_1920	5.97978	6.06698	9	Promoter (<=1kb)	SPEN
chr1	15939336	15939836	501	JFCRPeaks_1921	38.4158	19.3017	35	Promoter (<=1kb)	SPEN
chr1	15948452	15948952	501	JFCRPeaks_1922	6.06589	5.63158	8	Promoter (1-2kb)	ZBTB17
chr1	15949489	15949989	501	JFCRPeaks_1923	394.309	118.163	42	Promoter (2-3kb)	ZBTB17
chr1	15950186	15950686	501	JFCRPeaks_1924	17.4453	8.21182	24	Promoter (2-3kb)	ZBTB17
chr1	15950877	15951377	501	JFCRPeaks_1925	48.778	12.8177	31	Promoter (1-2kb)	ZBTB17
chr1	15952679	15953179	501	JFCRPeaks_1926	52.9962	21.0467	30	Promoter (<=1kb)	ZBTB17
chr1	15953650	15954150	501	JFCRPeaks_1927	6.9821	5.28398	15	Promoter (<=1kb)	ZBTB17
chr1	15963972	15964472	501	JFCRPeaks_1928	12.7985	6.8969	12	Intron (ENST00000375743.8/7709	ENSG00000116809
chr1	15965216	15965716	501	JFCRPeaks_1929	18.9931	8.9404	28	Intron (ENST00000375743.8/7709	ENSG00000116809
chr1	15966222	15966722	501	JFCRPeaks_1930	56.0195	26.3694	33	Intron (ENST00000375743.8/7709	ENSG00000116809
chr1	15974793	15975293	501	JFCRPeaks_1931	12.9774	6.1087	19	Promoter (<=1kb)	ZBTB17
chr1	15975351	15975851	501	JFCRPeaks_1932	19.0742	17.7085	34	Promoter (<=1kb)	ZBTB17
chr1	15975860	15976360	501	JFCRPeaks_1933	69.0685	64.1233	42	Promoter (<=1kb)	ZBTB17
chr1	15994472	15994972	501	JFCRPeaks_1934	17.7591	8.92293	33	Exon (ENST00000505954.1/ENST00000505954.1	ENSG00000183888
chr1	15997220	15997720	501	JFCRPeaks_1935	6.01066	6.07474	5	Distal Intergenic	SRARP
chr1	16003888	16004388	501	JFCRPeaks_1936	56.2564	15.9401	21	Promoter (<=1kb)	SRARP
chr1	16007121	16007621	501	JFCRPeaks_1937	59.9013	15.9732	28	Promoter (2-3kb)	SRARP
chr1	16008955	16009455	501	JFCRPeaks_1938	22.9066	8.85936	35	Distal Intergenic	SRARP
chr1	16012848	16013348	501	JFCRPeaks_1939	56.7994	13.951	40	Downstream (<1kb)	HSPB7
chr1	16013371	16013871	501	JFCRPeaks_1940	26.0499	6.39836	37	Downstream (<1kb)	HSPB7
chr1	16017460	16017960	501	JFCRPeaks_1941	12.9722	5.72106	27	Promoter (<=1kb)	HSPB7
chr1	16017984	16018484	501	JFCRPeaks_1942	26.2705	11.5859	27	Promoter (<=1kb)	HSPB7
chr1	16026727	16027227	501	JFCRPeaks_1943	17.18	7.5768	30	Promoter (<=1kb)	CLCNKA
chr1	16032755	16033255	501	JFCRPeaks_1944	32.1193	9.10092	39	Exon (ENST00000464764.5/1187	ENSG00000186510
chr1	16048670	16049170	501	JFCRPeaks_1945	53.2494	9.2951	32	Promoter (<=1kb)	CLCNKB
chr1	16051824	16052324	501	JFCRPeaks_1946	6.01066	6.07474	5	Promoter (<=1kb)	CLCNKB
chr1	16056020	16056520	501	JFCRPeaks_1947	25.675	26.0494	40	Exon (ENST00000375679.8/1188	ENSG00000184908
chr1	16067096	16067596	501	JFCRPeaks_1948	21.9149	5.95882	13	Intron (ENST00000375662.5/348487	ENSG00000185519
chr1	16068243	16068743	501	JFCRPeaks_1949	13.8402	10.9344	33	Intron (ENST00000375662.5/348487	ENSG00000185519
chr1	16073407	16073907	501	JFCRPeaks_1950	23.8112	9.02481	35	Promoter (<=1kb)	FAM131C
chr1	16075916	16076416	501	JFCRPeaks_1951	13.1662	5.09216	18	Promoter (2-3kb)	FAM131C
chr1	16076832	16077332	501	JFCRPeaks_1952	43.4671	16.8113	30	Distal Intergenic	FAM131C
chr1	16078824	16079324	501	JFCRPeaks_1953	17.7577	16.4863	40	Distal Intergenic	FAM131C
chr1	16079346	16079846	501	JFCRPeaks_1954	14.3456	6.32676	20	Distal Intergenic	FAM131C
chr1	16082262	16082762	501	JFCRPeaks_1955	14.3547	7.21241	30	Distal Intergenic	FAM131C
chr1	16091199	16091699	501	JFCRPeaks_1956	70.7109	24.4833	28	Distal Intergenic	FAM131C
chr1	16093484	16093984	501	JFCRPeaks_1957	41.8579	8.07212	25	Distal Intergenic	FAM131C
chr1	16104581	16105081	501	JFCRPeaks_1958	12.9722	5.72106	16	Distal Intergenic	EPHA2
chr1	16109373	16109873	501	JFCRPeaks_1959	6.01066	6.07474	9	Distal Intergenic	EPHA2
chr1	16111589	16112089	501	JFCRPeaks_1960	13.3943	5.07664	15	Distal Intergenic	EPHA2
chr1	16120942	16121442	501	JFCRPeaks_1961	47.5384	18.0178	30	Downstream (2-3kb)	EPHA2
chr1	16122743	16123243	501	JFCRPeaks_1962	17.18	7.5768	32	Downstream (1-2kb)	EPHA2
chr1	16135147	16135647	501	JFCRPeaks_1963	6.9821	5.28398	4	Promoter (1-2kb)	EPHA2
chr1	16138687	16139187	501	JFCRPeaks_1964	156.384	30.158	38	Intron (ENST00000358432.8/1969	ENSG00000142627
chr1	16139454	16139954	501	JFCRPeaks_1965	16.8394	6.31754	18	Intron (ENST00000358432.8/1969	ENSG00000142627
chr1	16143323	16143823	501	JFCRPeaks_1966	38.3917	7.40368	23	Promoter (2-3kb)	EPHA2
chr1	16145013	16145513	501	JFCRPeaks_1967	9.7446	8.82992	31	Promoter (<=1kb)	EPHA2
chr1	16145538	16146038	501	JFCRPeaks_1968	97.9877	36.7615	37	Promoter (<=1kb)	EPHA2
chr1	16146219	16146719	501	JFCRPeaks_1969	11.5336	10.7078	29	Promoter (<=1kb)	EPHA2
chr1	16151254	16151754	501	JFCRPeaks_1970	12.7702	6.37152	25	Intron (ENST00000358432.8/1969	ENSG00000142627
chr1	16154891	16155391	501	JFCRPeaks_1971	76.4949	33.7959	42	Promoter (<=1kb)	EPHA2
chr1	16155880	16156380	501	JFCRPeaks_1972	77.424	20.6458	40	Promoter (<=1kb)	EPHA2
chr1	16158874	16159374	501	JFCRPeaks_1973	48.9522	9.44023	19	Promoter (2-3kb)	EPHA2
chr1	16162035	16162535	501	JFCRPeaks_1974	14.158	7.62951	15	Distal Intergenic	EPHA2
chr1	16164201	16164701	501	JFCRPeaks_1975	322.235	62.1417	38	Distal Intergenic	EPHA2
chr1	16164866	16165366	501	JFCRPeaks_1976	17.18	7.5768	13	Distal Intergenic	EPHA2
chr1	16165415	16165915	501	JFCRPeaks_1977	17.18	7.5768	12	Distal Intergenic	EPHA2
chr1	16167282	16167782	501	JFCRPeaks_1978	21.387	10.6708	32	Distal Intergenic	EPHA2
chr1	16167792	16168292	501	JFCRPeaks_1979	47.55	14.2493	37	Distal Intergenic	EPHA2
chr1	16173412	16173912	501	JFCRPeaks_1980	109.383	21.0941	40	Distal Intergenic	EPHA2
chr1	16175813	16176313	501	JFCRPeaks_1981	40.7153	15.2749	37	Distal Intergenic	EPHA2
chr1	16179075	16179575	501	JFCRPeaks_1982	69.4144	13.3863	26	Distal Intergenic	EPHA2
chr1	16181820	16182320	501	JFCRPeaks_1983	157.851	38.7713	39	Distal Intergenic	ARHGEF19
chr1	16184224	16184724	501	JFCRPeaks_1984	13.0309	5.5823	14	Distal Intergenic	ARHGEF19
chr1	16187676	16188176	501	JFCRPeaks_1985	22.0248	8.26291	39	Distal Intergenic	ARHGEF19
chr1	16188945	16189445	501	JFCRPeaks_1986	15.7921	6.90814	19	Distal Intergenic	ARHGEF19
chr1	16205887	16206387	501	JFCRPeaks_1987	7.25129	5.72888	16	Promoter (<=1kb)	ARHGEF19
chr1	16206461	16206961	501	JFCRPeaks_1988	290.892	80.5667	42	Promoter (<=1kb)	ARHGEF19
chr1	16210760	16211260	501	JFCRPeaks_1989	6.9821	5.28398	8	Promoter (1-2kb)	ARHGEF19
chr1	16212357	16212857	501	JFCRPeaks_1990	26.0606	10.1294	27	Promoter (<=1kb)	ARHGEF19
chr1	16216139	16216639	501	JFCRPeaks_1991	45.2784	14.1648	39	Exon (ENST00000442385.5/ENST00000442385.5	ENSG00000142632
chr1	16217294	16217794	501	JFCRPeaks_1992	111.005	44.084	42	Exon (ENST00000475369.1/ENST00000475369.1	ENSG00000142632
chr1	16236072	16236572	501	JFCRPeaks_1993	43.2836	34.1962	42	Promoter (<=1kb)	CPLANE2
chr1	16236985	16237485	501	JFCRPeaks_1994	82.7351	28.2535	42	Promoter (<=1kb)	CPLANE2
chr1	16237861	16238361	501	JFCRPeaks_1995	29.8748	7.8504	19	Promoter (<=1kb)	CPLANE2
chr1	16244311	16244811	501	JFCRPeaks_1996	21.2923	10.6982	33	Downstream (2-3kb)	CPLANE2
chr1	16248512	16249012	501	JFCRPeaks_1997	15.5959	5.85102	20	3' UTR	FBXO42
chr1	16250523	16251023	501	JFCRPeaks_1998	12.7848	5.07729	3	Promoter (2-3kb)	FBXO42
[truncated: 193,223 more rows]

## Sheet: STable2
Supplementary Table 2. Top 20 GREAT GO enrichment of overlapped CREs with TME-specific peaks (related to Figure 2b)
	Term Name	Binom Rank	Binom Raw P-Value	Binom FDR Q-Val	Binom Fold Enrichment	Binom Observed Region Hits	Binom Region Set Coverage	Hyper Rank	Hyper FDR Q-Val	Hyper Fold Enrichment	Hyper Observed Gene Hits	Hyper Total Genes	Hyper Gene Set Coverage
Endothelial	cardiovascular system development	1	1.0943e-95	1.43999e-91	2.36229	689	0.158136	3	1.30814e-31	2.23397	215	490	0.0582972
	vasculature development	2	1.92663e-95	1.26763e-91	2.38048	678	0.155612	4	1.33926e-31	2.24402	212	481	0.0574837
	blood vessel development	3	3.90301e-93	1.71199e-89	2.38604	660	0.15148	5	1.33857e-29	2.23442	201	458	0.0545011
	blood vessel morphogenesis	4	1.91643e-76	6.30458e-73	2.37651	552	0.126693	10	9.68838e-26	2.27487	168	376	0.0455532
	angiogenesis	6	4.23176e-71	9.28095e-68	2.62123	434	0.0996098	24	3.19648e-20	2.28415	131	292	0.0355206
	regulation of angiogenesis	7	1.68078e-60	3.15963e-57	2.79965	333	0.0764287	36	2.02445e-15	2.2532	104	235	0.0281996
	regulation of vasculature development	8	9.09731e-58	1.49639e-54	2.6127	356	0.0817076	33	3.07885e-16	2.22133	113	259	0.0306399
	endothelium development	17	2.57139e-43	1.99041e-40	3.4088	179	0.0410833	79	1.19011e-11	2.83497	49	88	0.0132863
	extracellular matrix organization	20	4.98206e-42	3.27795e-39	2.32795	320	0.073445	143	9.0872e-09	1.7911	108	307	0.0292842
	extracellular structure organization	21	5.04345e-42	3.16032e-39	2.3278	320	0.073445	144	1.12468e-08	1.78529	108	308	0.0292842
	regulation of endothelial cell migration	36	4.78043e-37	1.74738e-34	2.62433	226	0.0518706	70	3.57077e-12	2.54569	63	126	0.0170824
	cell migration involved in endocardial cushion formation	39	4.24865e-36	1.43354e-33	33.4479	31	0.00711499	818	0.0239089	5.09138	4	4	0.0010846
	negative regulation of vasculature development	42	7.36864e-36	2.30866e-33	3.10052	168	0.0385586	131	3.83276e-09	2.57366	46	91	0.0124729
	negative regulation of angiogenesis	47	3.40167e-34	9.52396e-32	3.21308	152	0.0348864	157	5.61545e-08	2.54569	41	82	0.0111171
	negative regulation of blood vessel morphogenesis	48	3.59588e-34	9.85794e-32	3.18175	154	0.0353454	141	9.06004e-09	2.6063	43	84	0.0116594
	positive regulation of vasculature development	49	4.48741e-34	1.2051e-31	2.65742	203	0.0465917	134	5.48628e-09	2.17723	65	152	0.0176247
	pericyte cell differentiation	52	2.51667e-33	6.36864e-31	12.4605	45	0.0103282	764	0.0191131	3.81853	6	8	0.0016269
	endothelial cell differentiation	53	1.95086e-32	4.84365e-30	3.25994	141	0.0323617	111	5.36365e-10	2.90936	40	70	0.010846
	regulation of epithelial cell migration	54	6.75119e-32	1.64517e-29	2.18773	275	0.0631168	69	3.03792e-12	2.25672	82	185	0.0222343
	phagocytosis	64	7.51668e-30	1.5455e-27	2.60647	183	0.0420014	295	6.26401e-05	1.7624	63	182	0.0170824
Fibroblast	extracellular matrix organization	1	3.72016e-93	4.89535e-89	2.66068	563	0.0839421	168	9.99244e-13	1.72711	150	307	0.028238
	extracellular structure organization	2	3.80871e-93	2.50594e-89	2.6605	563	0.0839421	171	1.38476e-12	1.72151	150	308	0.028238
	vasculature development	3	4.78572e-83	2.09918e-79	2.00258	878	0.130908	15	2.52632e-32	1.94011	264	481	0.0496988
	blood vessel development	5	6.10901e-82	1.60777e-78	2.01268	857	0.127777	20	1.25624e-31	1.95264	253	458	0.047628
	collagen metabolic process	14	1.13218e-67	1.06417e-64	4.32247	214	0.031907	794	0.00332026	1.67904	38	80	0.00715361
	multicellular organismal macromolecule metabolic process	18	6.19184e-66	4.52658e-63	4.18386	216	0.0322052	788	0.00296012	1.66345	40	85	0.00753012
	multicellular organism metabolic process	30	5.90499e-53	2.59013e-50	3.28375	233	0.0347398	764	0.00237809	1.60068	48	106	0.00903615
	angiogenesis	34	1.69565e-49	6.56268e-47	2.02845	517	0.0770836	88	1.47109e-18	1.91268	158	292	0.029744
	protein heterotrimerization	45	2.79668e-44	8.1781e-42	13.9243	57	0.00849858	1159	0.0292006	2.44719	9	13	0.00169428
	collagen biosynthetic process	55	6.04201e-39	1.44558e-36	10.1428	60	0.00894588	968	0.0118372	3.09297	7	8	0.00131777
	collagen fibril organization	79	3.15441e-33	5.25429e-31	3.77711	120	0.0178918	565	0.000156494	2.20927	25	40	0.00470632
	cellular response to amino acid stimulus	139	8.37293e-27	7.92657e-25	2.78661	147	0.0219174	723	0.00161252	1.82443	32	62	0.0060241
	cell-substrate adhesion	142	4.47992e-26	4.1515e-24	2.15319	234	0.0348889	259	1.88026e-09	1.865	86	163	0.0161898
	phagocytosis	145	1.07711e-25	9.77497e-24	2.14659	232	0.0345907	508	5.28671e-05	1.57319	81	182	0.0152485
	response to reactive oxygen species	146	1.21545e-25	1.09549e-23	2.16119	228	0.0339943	636	0.00044317	1.50665	78	183	0.0146837
	negative regulation of intrinsic apoptotic signaling pathway	174	6.61889e-23	5.00563e-21	2.80485	123	0.018339	1014	0.0134644	1.54179	41	94	0.00771837
	response to hydrogen peroxide	175	7.67555e-23	5.77157e-21	2.4471	156	0.0232593	1145	0.0271766	1.45933	45	109	0.00847139
	platelet-derived growth factor receptor-beta signaling pathway	181	1.94306e-22	1.41264e-20	9.45497	35	0.00521843	900	0.00747983	3.53483	6	6	0.00112952
	placenta development	183	2.45232e-22	1.76339e-20	2.0888	213	0.0317579	416	4.51105e-06	1.71899	71	146	0.013366
	regulation of lymphocyte differentiation	184	2.61851e-22	1.87266e-20	2.01864	231	0.0344416	801	0.00352245	1.47862	64	153	0.0120482
B cell	immune response	2	5.26088e-97	3.4614e-93	2.1847	790	0.215729	28	9.83812e-15	1.47185	391	1489	0.116716
	immune effector process	4	1.56404e-66	5.1453e-63	2.28866	512	0.139814	42	8.78768e-12	1.55628	251	904	0.0749254
	leukocyte activation	5	4.5597e-62	1.20002e-58	2.15098	542	0.148007	10	2.43131e-19	1.74151	270	869	0.080597
	cell activation	6	6.28173e-60	1.37769e-56	2.00906	607	0.165756	12	1.40304e-18	1.66548	301	1013	0.0898507
	regulation of immune response	7	1.556e-59	2.92506e-56	2.13166	531	0.145003	35	2.81406e-13	1.58831	259	914	0.0773134
	regulation of lymphocyte activation	11	2.2551e-48	2.69771e-45	2.36095	355	0.0969416	5	1.58808e-20	2.18598	156	400	0.0465672
	regulation of leukocyte activation	12	3.91576e-48	4.29396e-45	2.25551	386	0.105407	6	4.57016e-20	2.07774	172	464	0.0513433
	regulation of cell activation	16	8.08932e-45	6.65296e-42	2.15591	395	0.107865	7	6.04909e-20	2.02904	181	500	0.0540298
	positive regulation of immune response	19	4.01323e-42	2.77948e-39	2.18609	361	0.09858	86	4.76618e-09	1.60685	170	593	0.0507463
	leukocyte activation involved in immune response	20	1.42169e-41	9.354e-39	2.24296	338	0.0922993	102	5.87348e-08	1.56161	168	603	0.0501492
	cell activation involved in immune response	21	3.65127e-40	2.28796e-37	2.20591	338	0.0922993	108	9.52814e-08	1.55132	168	607	0.0501492
	positive regulation of lymphocyte activation	22	5.90984e-40	3.53489e-37	2.54453	256	0.0699072	19	1.08118e-15	2.2891	107	262	0.0319403
	lymphocyte activation	24	4.5015e-39	2.46814e-36	2.32438	296	0.0808302	13	1.31916e-18	2.2066	137	348	0.0408955
	regulation of T cell activation	25	1.28936e-38	6.7867e-36	2.41941	271	0.0740033	18	8.42525e-16	2.18379	120	308	0.0358209
	regulation of cytokine production	26	1.35037e-38	6.83445e-36	2.04806	382	0.104315	49	6.8889e-11	1.66315	181	610	0.0540298
	regulation of leukocyte cell-cell adhesion	27	8.81374e-38	4.29555e-35	2.32934	285	0.0778263	15	1.27511e-17	2.22121	128	323	0.038209
	positive regulation of leukocyte activation	28	5.59448e-37	2.62921e-34	2.39216	265	0.0723648	25	6.80485e-15	2.1734	114	294	0.0340299
	leukocyte mediated immunity	30	1.25893e-36	5.52207e-34	2.16751	320	0.0873839	155	2.61428e-06	1.48743	164	618	0.0489552
	positive regulation of cell activation	31	2.88515e-36	1.2247e-33	2.35839	267	0.072911	29	1.2672e-14	2.13878	116	304	0.0346269
	B cell receptor signaling pathway	32	1.40331e-35	5.77068e-33	5.75425	83	0.0226652	90	7.93772e-09	3.84348	24	35	0.00716418
Plasma	immune response	2	3.14448e-19	2.06891e-15	2.22028	139	0.219243	84	0.001984	1.52995	99	1489	0.121324
	immune effector process	3	1.88921e-17	8.2867e-14	2.55609	99	0.156151	213	0.0449389	1.52728	60	904	0.0735294
	regulation of immune system process	4	4.26936e-16	1.40451e-12	2.00099	144	0.227129	6	7.60846e-06	1.76262	109	1423	0.133578
	response to other organism	6	6.96625e-15	1.52782e-11	2.50459	87	0.137224	191	0.0317328	1.59922	54	777	0.0661765
	response to external biotic stimulus	8	1.0435e-14	1.71643e-11	2.4865	87	0.137224	196	0.0338741	1.59307	54	780	0.0661765
	regulation of immune response	9	1.60284e-14	2.34353e-11	2.29555	99	0.156151	27	0.000171859	1.83786	73	914	0.0894608
	cytokine-mediated signaling pathway	12	1.80023e-12	1.9741e-09	2.69212	64	0.100946	85	0.00205167	1.94579	46	544	0.0563726
	B cell receptor signaling pathway	18	2.2395e-11	1.6372e-08	7.6084	19	0.0299685	135	0.00991305	5.25966	8	35	0.00980392
	positive regulation of immune system process	23	5.10846e-11	2.9227e-08	2.02318	96	0.15142	28	0.000165858	1.84704	72	897	0.0882353
	positive regulation of immune response	25	7.52832e-11	3.9626e-08	2.37847	68	0.107256	69	0.00115614	1.94022	50	593	0.0612745
	leukocyte activation	26	8.48313e-11	4.29344e-08	2.06305	90	0.141956	132	0.00855079	1.64175	62	869	0.0759804
	immune response-regulating cell surface receptor signaling pathway	37	1.11412e-09	3.96235e-07	2.77343	46	0.0725552	95	0.00279175	2.26458	31	315	0.0379902
	hematopoietic or lymphoid organ development	42	1.74706e-09	5.47371e-07	2.06467	78	0.123028	34	0.000439136	2.05823	50	559	0.0612745
	antigen receptor-mediated signaling pathway	43	2.09862e-09	6.42227e-07	3.4178	33	0.0520505	155	0.0153264	2.54192	19	172	0.0232843
	immune response-activating signal transduction	46	3.72362e-09	1.0652e-06	2.53759	50	0.0788643	100	0.00366332	2.10834	35	382	0.0428922
	immune response-regulating signaling pathway	48	4.16914e-09	1.14295e-06	2.42223	54	0.0851735	65	0.00103789	2.16771	39	414	0.0477941
	hemopoiesis	53	5.97474e-09	1.48343e-06	2.09222	71	0.111987	68	0.00113389	2.02641	45	511	0.0551471
	immune response-activating cell surface receptor signaling pathway	55	6.53354e-09	1.56318e-06	2.85273	40	0.0630915	167	0.0230533	2.10664	26	284	0.0318628
	multi-organism cellular process	72	1.07235e-08	1.95987e-06	2.17891	63	0.0993691	130	0.00751452	1.77565	49	635	0.060049
	symbiosis, encompassing mutualism through parasitism	83	2.32814e-08	3.69109e-06	2.08769	66	0.104101	111	0.00489608	1.77008	53	689	0.064951
T cell	cell activation	2	7.62921e-68	5.01964e-64	2.38302	464	0.19661	8	1.82934e-18	1.82815	237	1013	0.0986267
	leukocyte activation	3	1.27762e-63	5.60405e-60	2.49402	405	0.17161	14	2.73459e-16	1.84335	205	869	0.08531
	immune response	4	3.43339e-63	1.1295e-59	2.18418	509	0.215678	39	2.09667e-12	1.53236	292	1489	0.121515
	lymphocyte activation	5	5.32526e-62	1.4015e-58	3.25337	267	0.113136	4	1.4396e-19	2.58221	115	348	0.0478568
	leukocyte cell-cell adhesion	6	5.44441e-55	1.19405e-51	3.51502	215	0.0911017	7	1.85777e-18	2.80579	93	259	0.0387016
	leukocyte aggregation	8	1.1142e-49	1.83272e-46	3.51975	194	0.0822034	16	7.39295e-16	2.77602	81	228	0.0337079
	lymphocyte aggregation	9	1.89683e-45	2.77338e-42	3.42021	184	0.0779661	19	1.49591e-15	2.78065	79	222	0.0328756
	leukocyte differentiation	10	4.43235e-44	5.83252e-41	2.93699	220	0.0932203	9	2.94657e-17	2.59601	100	301	0.0416147
	lymphocyte differentiation	11	9.25262e-44	1.10687e-40	3.26821	188	0.079661	15	2.55678e-16	2.84145	80	220	0.0332917
	defense response	12	1.44343e-43	1.58284e-40	2.11171	387	0.163983	173	1.90832e-05	1.39153	208	1168	0.0865585
	positive regulation of immune system process	14	6.74618e-42	6.34093e-39	2.11178	373	0.158051	38	1.47115e-12	1.71611	197	897	0.0819809
	T cell activation	15	3.08313e-41	2.70472e-38	3.28336	176	0.0745763	25	9.17377e-15	2.73489	77	220	0.0320433
	hemopoiesis	16	3.59613e-41	2.95759e-38	2.35116	297	0.125848	13	2.87059e-16	2.14082	140	511	0.0582605
	regulation of immune response	18	1.01333e-39	7.40802e-37	2.14283	344	0.145763	60	4.03156e-09	1.5987	187	914	0.0778194
	hematopoietic or lymphoid organ development	20	4.27606e-37	2.81343e-34	2.1902	308	0.130508	10	1.57143e-16	2.09678	150	559	0.062422
	regulation of lymphocyte activation	21	6.63737e-37	4.15911e-34	2.48703	241	0.102119	29	3.525e-14	2.20745	113	400	0.0470245
	regulation of leukocyte activation	22	1.59201e-36	9.52238e-34	2.36649	261	0.110593	23	8.53989e-15	2.13874	127	464	0.0528506
	regulation of cell activation	23	8.94624e-36	5.11842e-33	2.29514	271	0.114831	22	7.63941e-15	2.09415	134	500	0.0557636
	immune system development	25	1.97893e-35	1.04163e-32	2.13019	312	0.132203	20	3.40702e-15	2.0135	151	586	0.0628381
	regulation of T cell activation	26	8.35461e-35	4.2284e-32	2.71521	196	0.0830508	35	1.77898e-13	2.35942	93	308	0.0387016
Myeloid	immune response	2	1.40719e-168	9.25861e-165	2.35793	1170	0.232836	13	4.56532e-27	1.54396	525	1489	0.122435
	regulation of immune system process	3	2.73301e-121	1.19879e-117	2.03198	1159	0.230647	19	2.30908e-25	1.53864	500	1423	0.116604
	cell activation	4	1.29405e-114	4.25709e-111	2.22391	922	0.183483	22	4.89656e-25	1.64698	381	1013	0.0888526
	myeloid leukocyte activation	7	1.41118e-109	2.65281e-106	2.93635	557	0.110846	88	1.18174e-16	1.71724	220	561	0.051306
	immune effector process	9	6.09679e-106	8.91418e-103	2.4106	740	0.147264	130	1.11728e-13	1.49679	309	904	0.0720616
	leukocyte activation	10	3.54225e-105	4.66124e-102	2.30504	797	0.158607	43	1.76644e-21	1.64778	327	869	0.0762593
	leukocyte activation involved in immune response	11	1.15318e-101	1.37952e-98	2.75653	570	0.113433	118	3.0108e-14	1.63394	225	603	0.052472
	myeloid cell activation involved in immune response	12	1.20083e-100	1.31681e-97	3.01478	494	0.0983085	125	6.41498e-14	1.6862	196	509	0.045709
	cell activation involved in immune response	14	7.19426e-100	6.76209e-97	2.72051	572	0.113831	104	8.89306e-15	1.64482	228	607	0.0531716
	myeloid leukocyte mediated immunity	15	1.01526e-98	8.90655e-96	2.99257	490	0.0975124	136	4.3653e-13	1.66246	194	511	0.0452425
	leukocyte degranulation	16	1.99536e-98	1.64106e-95	3.02101	482	0.0959204	140	5.86218e-13	1.66734	190	499	0.0443097
	regulation of immune response	18	3.58168e-93	2.61841e-90	2.22633	761	0.151443	93	2.64349e-16	1.5427	322	914	0.0750933
	leukocyte mediated immunity	21	7.74078e-92	4.85052e-89	2.67543	542	0.107861	165	7.47135e-12	1.56594	221	618	0.0515392
	defense response	23	7.0928e-91	4.05801e-88	2.11424	825	0.164179	122	3.48106e-14	1.43966	384	1168	0.0895522
	positive regulation of immune system process	24	7.68179e-90	4.21186e-87	2.13251	802	0.159602	65	4.6509e-19	1.59634	327	897	0.0762593
	secretion by cell	26	1.19265e-87	6.03617e-85	2.1017	808	0.160796	97	1.34739e-15	1.5197	329	948	0.0767257
	granulocyte activation	27	1.2733e-87	6.2057e-85	2.9083	455	0.0905473	159	3.73357e-12	1.64992	185	491	0.0431437
	neutrophil activation	28	3.00192e-86	1.4108e-83	2.89128	452	0.0899502	160	4.02947e-12	1.65108	184	488	0.0429105
	regulated exocytosis	29	4.37101e-86	1.98338e-83	2.40304	612	0.121791	109	1.13226e-14	1.60347	249	680	0.058069
	neutrophil activation involved in immune response	30	2.39209e-85	1.04925e-82	2.91478	442	0.0879602	164	6.28179e-12	1.65124	181	480	0.0422108

## Sheet: STable3
Supplementary Table 3. Homer known motif enrichment of overlapped CREs with TME-specific peaks (related to Figure 2b)
Endothelial									Fibroblast									B cell									Plasma									T cell									Myeloid
Motif Name	Consensus	P-value	Log P-value	q-value (Benjamini)	# of Target Sequences with Motif(of 4157)	% of Target Sequences with Motif	# of Background Sequences with Motif(of 45364)	% of Background Sequences with Motif	Motif Name	Consensus	P-value	Log P-value	q-value (Benjamini)	# of Target Sequences with Motif(of 6277)	% of Target Sequences with Motif	# of Background Sequences with Motif(of 43070)	% of Background Sequences with Motif	Motif Name	Consensus	P-value	Log P-value	q-value (Benjamini)	# of Target Sequences with Motif(of 3207)	% of Target Sequences with Motif	# of Background Sequences with Motif(of 45498)	% of Background Sequences with Motif	Motif Name	Consensus	P-value	Log P-value	q-value (Benjamini)	# of Target Sequences with Motif(of 569)	% of Target Sequences with Motif	# of Background Sequences with Motif(of 47914)	% of Background Sequences with Motif	Motif Name	Consensus	P-value	Log P-value	q-value (Benjamini)	# of Target Sequences with Motif(of 2098)	% of Target Sequences with Motif	# of Background Sequences with Motif(of 44979)	% of Background Sequences with Motif	Motif Name	Consensus	P-value	Log P-value	q-value (Benjamini)
Atf3(bZIP)/GBM-ATF3-ChIP-Seq(GSE33912)/Homer	DATGASTCATHN	1e-417	-961.4	0	902	0.217	1605.9	0.0354	Atf3(bZIP)/GBM-ATF3-ChIP-Seq(GSE33912)/Homer	DATGASTCATHN	1e-840	-1935	0	1649	0.2627	1666.8	0.0387	PU.1(ETS)/ThioMac-PU.1-ChIP-Seq(GSE21512)/Homer	AGAGGAAGTG	1e-293	-675	0	759	0.2367	2183.9	0.048	IRF8(IRF)/BMDM-IRF8-ChIP-Seq(GSE77884)/Homer	GRAASTGAAAST	1e-50	-117.2	0	94	0.1652	1054.1	0.022	Fli1(ETS)/CD8-FLI-ChIP-Seq(GSE20898)/Homer	NRYTTCCGGH	1e-216	-499.4	0	809	0.3856	5276	0.1173	Atf3(bZIP)/GBM-ATF3-ChIP-Seq(GSE33912)/Homer	DATGASTCATHN	1e-512	-1181	0
Fra1(bZIP)/BT549-Fra1-ChIP-Seq(GSE46166)/Homer	NNATGASTCATH	1e-403	-930.2	0	814	0.1959	1313.2	0.0289	Fra1(bZIP)/BT549-Fra1-ChIP-Seq(GSE46166)/Homer	NNATGASTCATH	1e-839	-1933	0	1530	0.2438	1384.7	0.0322	SpiB(ETS)/OCILY3-SPIB-ChIP-Seq(GSE56857)/Homer	AAAGRGGAAGTG	1e-288	-665.3	0	520	0.1622	922.4	0.0203	Atf3(bZIP)/GBM-ATF3-ChIP-Seq(GSE33912)/Homer	DATGASTCATHN	1e-43	-100.2	0	113	0.1986	1946.9	0.0407	ETS1(ETS)/Jurkat-ETS1-ChIP-Seq(GSE17954)/Homer	ACAGGAAGTG	1e-200	-460.7	0	737	0.3513	4682.9	0.1041	Fra1(bZIP)/BT549-Fra1-ChIP-Seq(GSE46166)/Homer	NNATGASTCATH	1e-497	-1145	0
JunB(bZIP)/DendriticCells-Junb-ChIP-Seq(GSE36099)/Homer	RATGASTCAT	1e-403	-928.8	0	830	0.1997	1378.2	0.0304	BATF(bZIP)/Th17-BATF-ChIP-Seq(GSE39756)/Homer	DATGASTCAT	1e-820	-1889	0	1611	0.2567	1624.9	0.0377	Elf4(ETS)/BMDM-Elf4-ChIP-Seq(GSE88699)/Homer	ACTTCCKGKT	1e-238	-549.5	0	994	0.31	4500.4	0.0989	JunB(bZIP)/DendriticCells-Junb-ChIP-Seq(GSE36099)/Homer	RATGASTCAT	1e-39	-90.36	0	100	0.1757	1676.5	0.035	Etv2(ETS)/ES-ER71-ChIP-Seq(GSE59402)/Homer	NNAYTTCCTGHN	1e-193	-446.1	0	659	0.3141	3854.7	0.0857	BATF(bZIP)/Th17-BATF-ChIP-Seq(GSE39756)/Homer	DATGASTCAT	1e-490	-1130	0
AP-1(bZIP)/ThioMac-PU.1-ChIP-Seq(GSE21512)/Homer	VTGACTCATC	1e-399	-920	0	947	0.2279	1890.6	0.0417	JunB(bZIP)/DendriticCells-Junb-ChIP-Seq(GSE36099)/Homer	RATGASTCAT	1e-800	-1843	0	1514	0.2412	1440.2	0.0335	ETS1(ETS)/Jurkat-ETS1-ChIP-Seq(GSE17954)/Homer	ACAGGAAGTG	1e-225	-518.8	0	1006	0.3138	4793.4	0.1053	BATF(bZIP)/Th17-BATF-ChIP-Seq(GSE39756)/Homer	DATGASTCAT	1e-38	-88.45	0	105	0.1845	1900.1	0.0397	ETV4(ETS)/HepG2-ETV4-ChIP-Seq(ENCODE)/Homer	ACCGGAAGTG	1e-189	-437.5	0	798	0.3804	5674.7	0.1262	JunB(bZIP)/DendriticCells-Junb-ChIP-Seq(GSE36099)/Homer	RATGASTCAT	1e-476	-1097	0
BATF(bZIP)/Th17-BATF-ChIP-Seq(GSE39756)/Homer	DATGASTCAT	1e-391	-901.4	0	863	0.2077	1568	0.0346	AP-1(bZIP)/ThioMac-PU.1-ChIP-Seq(GSE21512)/Homer	VTGACTCATC	1e-777	-1789	0	1707	0.272	1998.2	0.0464	ETV1(ETS)/GIST48-ETV1-ChIP-Seq(GSE22441)/Homer	AACCGGAAGT	1e-215	-496.4	0	1166	0.3637	6420.7	0.141	Fra1(bZIP)/BT549-Fra1-ChIP-Seq(GSE46166)/Homer	NNATGASTCATH	1e-36	-84.69	0	94	0.1652	1576.7	0.0329	ERG(ETS)/VCaP-ERG-ChIP-Seq(GSE14097)/Homer	ACAGGAAGTG	1e-187	-432.7	0	899	0.4285	7142	0.1588	Fra2(bZIP)/Striatum-Fra2-ChIP-Seq(GSE43429)/Homer	GGATGACTCATC	1e-474	-1094	0
Fra2(bZIP)/Striatum-Fra2-ChIP-Seq(GSE43429)/Homer	GGATGACTCATC	1e-389	-897	0	775	0.1865	1224.4	0.027	Fra2(bZIP)/Striatum-Fra2-ChIP-Seq(GSE43429)/Homer	GGATGACTCATC	1e-774	-1783	0	1424	0.2269	1293.1	0.03	Fli1(ETS)/CD8-FLI-ChIP-Seq(GSE20898)/Homer	NRYTTCCGGH	1e-215	-496.3	0	1053	0.3284	5362.2	0.1178	Fra2(bZIP)/Striatum-Fra2-ChIP-Seq(GSE43429)/Homer	GGATGACTCATC	1e-36	-84.59	0	92	0.1617	1507.3	0.0315	ETV1(ETS)/GIST48-ETV1-ChIP-Seq(GSE22441)/Homer	AACCGGAAGT	1e-180	-415.9	0	826	0.3937	6268.8	0.1394	AP-1(bZIP)/ThioMac-PU.1-ChIP-Seq(GSE21512)/Homer	VTGACTCATC	1e-464	-1070	0
Fosl2(bZIP)/3T3L1-Fosl2-ChIP-Seq(GSE56872)/Homer	NATGASTCABNN	1e-351	-809.6	0	651	0.1566	920.3	0.0203	Fosl2(bZIP)/3T3L1-Fosl2-ChIP-Seq(GSE56872)/Homer	NATGASTCABNN	1e-693	-1597	0	1193	0.1901	966.3	0.0224	IRF8(IRF)/BMDM-IRF8-ChIP-Seq(GSE77884)/Homer	GRAASTGAAAST	1e-214	-493.8	0	483	0.1507	1143.6	0.0251	AP-1(bZIP)/ThioMac-PU.1-ChIP-Seq(GSE21512)/Homer	VTGACTCATC	1e-36	-83.31	0	113	0.1986	2339.9	0.0489	GABPA(ETS)/Jurkat-GABPa-ChIP-Seq(GSE17954)/Homer	RACCGGAAGT	1e-141	-326.1	0	601	0.2865	4132.1	0.0919	Fosl2(bZIP)/3T3L1-Fosl2-ChIP-Seq(GSE56872)/Homer	NATGASTCABNN	1e-419	-965.3	0
Jun-AP1(bZIP)/K562-cJun-ChIP-Seq(GSE31477)/Homer	GATGASTCATCN	1e-316	-729.7	0	536	0.129	657	0.0145	Jun-AP1(bZIP)/K562-cJun-ChIP-Seq(GSE31477)/Homer	GATGASTCATCN	1e-607	-1400	0	979	0.156	706	0.0164	Etv2(ETS)/ES-ER71-ChIP-Seq(GSE59402)/Homer	NNAYTTCCTGHN	1e-209	-483	0	900	0.2807	4111.7	0.0903	Fosl2(bZIP)/3T3L1-Fosl2-ChIP-Seq(GSE56872)/Homer	NATGASTCABNN	1e-33	-76.28	0	77	0.1353	1152.5	0.0241	EWS:FLI1-fusion(ETS)/SK_N_MC-EWS:FLI1-ChIP-Seq(SRA014231)/Homer	VACAGGAAAT	1e-135	-311.7	0	437	0.2083	2332.1	0.0519	Jun-AP1(bZIP)/K562-cJun-ChIP-Seq(GSE31477)/Homer	GATGASTCATCN	1e-367	-845.1	0
ERG(ETS)/VCaP-ERG-ChIP-Seq(GSE14097)/Homer	ACAGGAAGTG	1e-290	-669	0	1780	0.4283	8305.4	0.1831	Bach2(bZIP)/OCILy7-Bach2-ChIP-Seq(GSE44420)/Homer	TGCTGAGTCA	1e-355	-818.2	0	693	0.1104	646.2	0.015	ELF5(ETS)/T47D-ELF5-ChIP-Seq(GSE30407)/Homer	ACVAGGAAGT	1e-208	-481.2	0	729	0.2274	2771.9	0.0609	IRF3(IRF)/BMDM-Irf3-ChIP-Seq(GSE67343)/Homer	AGTTTCAKTTTC	1e-32	-75.88	0	66	0.116	818.2	0.0171	Ets1-distal(ETS)/CD4+-PolII-ChIP-Seq(Barski_et_al.)/Homer	MACAGGAAGT	1e-131	-303.3	0	311	0.1482	1178.4	0.0262	PU.1(ETS)/ThioMac-PU.1-ChIP-Seq(GSE21512)/Homer	AGAGGAAGTG	0	-713.3	0
Etv2(ETS)/ES-ER71-ChIP-Seq(GSE59402)/Homer	NNAYTTCCTGHN	1e-250	-577.7	0	1199	0.2885	4546.2	0.1002	NF-E2(bZIP)/K562-NFE2-ChIP-Seq(GSE31477)/Homer	GATGACTCAGCA	1e-109	-251.6	0	204	0.0325	175.5	0.0041	PU.1:IRF8(ETS:IRF)/pDC-Irf8-ChIP-Seq(GSE66899)/Homer	GGAAGTGAAAST	1e-197	-454.5	0	377	0.1176	714	0.0157	PU.1:IRF8(ETS:IRF)/pDC-Irf8-ChIP-Seq(GSE66899)/Homer	GGAAGTGAAAST	1e-30	-70.25	0	59	0.1037	697.2	0.0146	EWS:ERG-fusion(ETS)/CADO_ES1-EWS:ERG-ChIP-Seq(SRA014231)/Homer	ATTTCCTGTN	1e-129	-298.9	0	419	0.1997	2228.4	0.0496	SpiB(ETS)/OCILY3-SPIB-ChIP-Seq(GSE56857)/Homer	AAAGRGGAAGTG	1e-242	-558.7	0
EWS:ERG-fusion(ETS)/CADO_ES1-EWS:ERG-ChIP-Seq(SRA014231)/Homer	ATTTCCTGTN	1e-248	-572.3	0	875	0.2105	2555.6	0.0563	TEAD1(TEAD)/HepG2-TEAD1-ChIP-Seq(Encode)/Homer	CYRCATTCCA	1e-108	-250.2	0	947	0.1509	2991.7	0.0695	GABPA(ETS)/Jurkat-GABPa-ChIP-Seq(GSE17954)/Homer	RACCGGAAGT	1e-192	-443.9	0	888	0.277	4257.5	0.0935	SpiB(ETS)/OCILY3-SPIB-ChIP-Seq(GSE56857)/Homer	AAAGRGGAAGTG	1e-29	-68.33	0	64	0.1125	872.3	0.0182	RUNX1(Runt)/Jurkat-RUNX1-ChIP-Seq(GSE29180)/Homer	AAACCACARM	1e-127	-294.3	0	574	0.2736	4087.5	0.0909	ELF5(ETS)/T47D-ELF5-ChIP-Seq(GSE30407)/Homer	ACVAGGAAGT	1e-226	-521.1	0
Fli1(ETS)/CD8-FLI-ChIP-Seq(GSE20898)/Homer	NRYTTCCGGH	1e-234	-541.1	0	1425	0.3429	6381.5	0.1407	TEAD3(TEA)/HepG2-TEAD3-ChIP-Seq(Encode)/Homer	TRCATTCCAG	1e-106	-245.1	0	1017	0.162	3355.7	0.078	ERG(ETS)/VCaP-ERG-ChIP-Seq(GSE14097)/Homer	ACAGGAAGTG	1e-192	-443.5	0	1233	0.3846	7527.7	0.1654	IRF1(IRF)/PBMC-IRF1-ChIP-Seq(GSE43036)/Homer	GAAAGTGAAAGT	1e-28	-66.38	0	44	0.0773	365.2	0.0076	RUNX(Runt)/HPC7-Runx1-ChIP-Seq(GSE22178)/Homer	SAAACCACAG	1e-108	-249.6	0	458	0.2183	3056.6	0.068	Bach2(bZIP)/OCILy7-Bach2-ChIP-Seq(GSE44420)/Homer	TGCTGAGTCA	1e-225	-520.2	0
ETS1(ETS)/Jurkat-ETS1-ChIP-Seq(GSE17954)/Homer	ACAGGAAGTG	1e-227	-523.4	0	1258	0.3027	5261.2	0.116	MafK(bZIP)/C2C12-MafK-ChIP-Seq(GSE36030)/Homer	GCTGASTCAGCA	1e-103	-237.7	0	434	0.0692	871.6	0.0202	ETV4(ETS)/HepG2-ETV4-ChIP-Seq(ENCODE)/Homer	ACCGGAAGTG	1e-167	-384.7	0	1004	0.3132	5757.7	0.1265	Oct11(POU,Homeobox)/NCIH1048-POU2F3-ChIP-seq(GSE115123)/Homer	GATTTGCATA	1e-28	-66.38	0	48	0.0844	457.4	0.0096	RUNX-AML(Runt)/CD4+-PolII-ChIP-Seq(Barski_et_al.)/Homer	GCTGTGGTTW	1e-103	-237.2	0	447	0.2131	3035.6	0.0675	Elf4(ETS)/BMDM-Elf4-ChIP-Seq(GSE88699)/Homer	ACTTCCKGKT	1e-224	-516.9	0
ETV1(ETS)/GIST48-ETV1-ChIP-Seq(GSE22441)/Homer	AACCGGAAGT	1e-209	-482.6	0	1496	0.36	7342.4	0.1618	TEAD(TEA)/Fibroblast-PU.1-ChIP-Seq(Unpublished)/Homer	YCWGGAATGY	1e-94	-216.9	0	652	0.1039	1815.7	0.0422	EHF(ETS)/LoVo-EHF-ChIP-Seq(GSE49402)/Homer	AVCAGGAAGT	1e-158	-365.8	0	930	0.2901	5208.9	0.1144	Oct4(POU,Homeobox)/mES-Oct4-ChIP-Seq(GSE11431)/Homer	ATTTGCATAW	1e-26	-60.02	0	54	0.0949	699	0.0146	RUNX2(Runt)/PCa-RUNX2-ChIP-Seq(GSE33889)/Homer	NWAACCACADNN	1e-101	-234.2	0	463	0.2207	3262	0.0725	ETS1(ETS)/Jurkat-ETS1-ChIP-Seq(GSE17954)/Homer	ACAGGAAGTG	1e-193	-445	0
ETV4(ETS)/HepG2-ETV4-ChIP-Seq(ENCODE)/Homer	ACCGGAAGTG	1e-197	-454.8	0	1420	0.3417	6945	0.1531	TEAD4(TEA)/Tropoblast-Tead4-ChIP-Seq(GSE37350)/Homer	CCWGGAATGY	1e-86	-198.5	0	883	0.1407	2983.8	0.0693	ELF3(ETS)/PDAC-ELF3-ChIP-Seq(GSE64557)/Homer	ANCAGGAAGT	1e-157	-362.4	0	638	0.199	2705	0.0594	PU.1-IRF(ETS:IRF)/Bcell-PU.1-ChIP-Seq(GSE21512)/Homer	MGGAAGTGAAAC	1e-24	-56.04	0	146	0.2566	4964.3	0.1037	ETS:RUNX(ETS,Runt)/Jurkat-RUNX1-ChIP-Seq(GSE17954)/Homer	RCAGGATGTGGT	1e-101	-233.1	0	186	0.0887	501.2	0.0111	Etv2(ETS)/ES-ER71-ChIP-Seq(GSE59402)/Homer	NNAYTTCCTGHN	1e-178	-411.4	0
Bach2(bZIP)/OCILy7-Bach2-ChIP-Seq(GSE44420)/Homer	TGCTGAGTCA	1e-194	-447.6	0	387	0.0931	589	0.013	Nrf2(bZIP)/Lymphoblast-Nrf2-ChIP-Seq(GSE37589)/Homer	HTGCTGAGTCAT	1e-79	-182.5	0	155	0.0247	142.5	0.0033	PU.1-IRF(ETS:IRF)/Bcell-PU.1-ChIP-Seq(GSE21512)/Homer	MGGAAGTGAAAC	1e-152	-350.5	0	903	0.2817	5080.5	0.1116	IRF4(IRF)/GM12878-IRF4-ChIP-Seq(GSE32465)/Homer	ACTGAAACCA	1e-24	-55.6	0	70	0.123	1327.2	0.0277	Elk4(ETS)/Hela-Elk4-ChIP-Seq(GSE31477)/Homer	NRYTTCCGGY	1e-93	-215.9	0	424	0.2021	2953.7	0.0657	ERG(ETS)/VCaP-ERG-ChIP-Seq(GSE14097)/Homer	ACAGGAAGTG	1e-167	-384.6	0
EWS:FLI1-fusion(ETS)/SK_N_MC-EWS:FLI1-ChIP-Seq(SRA014231)/Homer	VACAGGAAAT	1e-194	-447.3	0	823	0.198	2767.8	0.061	Bach1(bZIP)/K562-Bach1-ChIP-Seq(GSE31477)/Homer	AWWNTGCTGAGTCAT	1e-78	-181.7	0	156	0.0249	145.7	0.0034	EWS:ERG-fusion(ETS)/CADO_ES1-EWS:ERG-ChIP-Seq(SRA014231)/Homer	ATTTCCTGTN	1e-148	-342.2	0	593	0.185	2471.4	0.0543	Jun-AP1(bZIP)/K562-cJun-ChIP-Seq(GSE31477)/Homer	GATGASTCATCN	1e-24	-55.36	0	55	0.0967	805.6	0.0168	Elf4(ETS)/BMDM-Elf4-ChIP-Seq(GSE88699)/Homer	ACTTCCKGKT	1e-92	-212	0	521	0.2483	4266	0.0949	ETV1(ETS)/GIST48-ETV1-ChIP-Seq(GSE22441)/Homer	AACCGGAAGT	1e-166	-383.7	0
Ets1-distal(ETS)/CD4+-PolII-ChIP-Seq(Barski_et_al.)/Homer	MACAGGAAGT	1e-156	-360.9	0	477	0.1148	1178.2	0.026	Atf7(bZIP)/3T3L1-Atf7-ChIP-Seq(GSE56872)/Homer	NGRTGACGTCAY	1e-67	-156.3	0	506	0.0806	1457.6	0.0339	Ets1-distal(ETS)/CD4+-PolII-ChIP-Seq(Barski_et_al.)/Homer	MACAGGAAGT	1e-146	-336.8	0	406	0.1266	1199.6	0.0264	Brn1(POU,Homeobox)/NPC-Brn1-ChIP-Seq(GSE35496)/Homer	TATGCWAATBAV	1e-23	-54.04	0	41	0.0721	421.6	0.0088	Elk1(ETS)/Hela-Elk1-ChIP-Seq(GSE31477)/Homer	HACTTCCGGY	1e-88	-204.1	0	416	0.1983	2969.2	0.066	ELF3(ETS)/PDAC-ELF3-ChIP-Seq(GSE64557)/Homer	ANCAGGAAGT	1e-159	-367.2	0
GABPA(ETS)/Jurkat-GABPa-ChIP-Seq(GSE17954)/Homer	RACCGGAAGT	1e-151	-348.5	0	1051	0.2529	4894.8	0.1079	TEAD2(TEA)/Py2T-Tead2-ChIP-Seq(GSE55709)/Homer	CCWGGAATGY	1e-66	-153.3	0	539	0.0859	1619.4	0.0376	IRF3(IRF)/BMDM-Irf3-ChIP-Seq(GSE67343)/Homer	AGTTTCAKTTTC	1e-133	-307.5	0	334	0.1042	876.9	0.0193	IRF2(IRF)/Erythroblas-IRF2-ChIP-Seq(GSE36985)/Homer	GAAASYGAAASY	1e-22	-51.76	0	35	0.0615	302.6	0.0063	JunB(bZIP)/DendriticCells-Junb-ChIP-Seq(GSE36099)/Homer	RATGASTCAT	1e-87	-202	0	293	0.1397	1572.2	0.035	EHF(ETS)/LoVo-EHF-ChIP-Seq(GSE49402)/Homer	AVCAGGAAGT	1e-158	-365.1	0
Elf4(ETS)/BMDM-Elf4-ChIP-Seq(GSE88699)/Homer	ACTTCCKGKT	1e-133	-307.3	0	1028	0.2474	5031.3	0.1109	c-Jun-CRE(bZIP)/K562-cJun-ChIP-Seq(GSE31477)/Homer	ATGACGTCATCY	1e-65	-151.8	0	382	0.0609	952	0.0221	IRF1(IRF)/PBMC-IRF1-ChIP-Seq(GSE43036)/Homer	GAAAGTGAAAGT	1e-97	-225.6	0	205	0.0639	430.4	0.0095	PU.1(ETS)/ThioMac-PU.1-ChIP-Seq(GSE21512)/Homer	AGAGGAAGTG	1e-21	-48.99	0	87	0.1529	2237.6	0.0467	BATF(bZIP)/Th17-BATF-ChIP-Seq(GSE39756)/Homer	DATGASTCAT	1e-86	-199.8	0	308	0.1468	1746.4	0.0388	Fli1(ETS)/CD8-FLI-ChIP-Seq(GSE20898)/Homer	NRYTTCCGGH	1e-152	-352.3	0
EHF(ETS)/LoVo-EHF-ChIP-Seq(GSE49402)/Homer	AVCAGGAAGT	1e-132	-305.1	0	1107	0.2664	5662.4	0.1248	MafA(bZIP)/Islet-MafA-ChIP-Seq(GSE30298)/Homer	TGCTGACTCA	1e-63	-146	0	871	0.1388	3284.1	0.0763	ELF1(ETS)/Jurkat-ELF1-ChIP-Seq(SRA014231)/Homer	AVCCGGAAGT	1e-92	-212.3	0	507	0.1581	2613.9	0.0574	ETS1(ETS)/Jurkat-ETS1-ChIP-Seq(GSE17954)/Homer	ACAGGAAGTG	1e-20	-47.43	0	140	0.246	5085.7	0.1062	Atf3(bZIP)/GBM-ATF3-ChIP-Seq(GSE33912)/Homer	DATGASTCATHN	1e-85	-197.8	0	316	0.1506	1848.5	0.0411	GABPA(ETS)/Jurkat-GABPa-ChIP-Seq(GSE17954)/Homer	RACCGGAAGT	1e-136	-314	0
ELF3(ETS)/PDAC-ELF3-ChIP-Seq(GSE64557)/Homer	ANCAGGAAGT	1e-116	-268.2	0	693	0.1667	2881.7	0.0635	RUNX(Runt)/HPC7-Runx1-ChIP-Seq(GSE22178)/Homer	SAAACCACAG	1e-62	-144.1	0	660	0.1052	2239.2	0.052	ETS(ETS)/Promoter/Homer	AACCGGAAGT	1e-77	-178.5	0	348	0.1085	1544.8	0.0339	Bach2(bZIP)/OCILy7-Bach2-ChIP-Seq(GSE44420)/Homer	TGCTGAGTCA	1e-19	-43.89	0	48	0.0844	786.3	0.0164	Fra1(bZIP)/BT549-Fra1-ChIP-Seq(GSE46166)/Homer	NNATGASTCATH	1e-84	-195.4	0	280	0.1335	1483	0.033	EWS:ERG-fusion(ETS)/CADO_ES1-EWS:ERG-ChIP-Seq(SRA014231)/Homer	ATTTCCTGTN	1e-125	-289.5	0
SPDEF(ETS)/VCaP-SPDEF-ChIP-Seq(SRA014231)/Homer	ASWTCCTGBT	1e-92	-213.8	0	870	0.2093	4600.4	0.1014	Pitx1:Ebox(Homeobox,bHLH)/Hindlimb-Pitx1-ChIP-Seq(GSE41591)/Homer	YTAATTRAWWCCAGATGT	1e-61	-142	0	200	0.0319	322	0.0075	EWS:FLI1-fusion(ETS)/SK_N_MC-EWS:FLI1-ChIP-Seq(SRA014231)/Homer	VACAGGAAAT	1e-74	-171.9	0	453	0.1413	2465.4	0.0542	Oct6(POU,Homeobox)/NPC-Pou3f1-ChIP-Seq(GSE35496)/Homer	WATGCAAATGAG	1e-18	-43.68	0	43	0.0756	625.9	0.0131	Fra2(bZIP)/Striatum-Fra2-ChIP-Seq(GSE43429)/Homer	GGATGACTCATC	1e-79	-183.7	0	263	0.1254	1388.1	0.0309	Ets1-distal(ETS)/CD4+-PolII-ChIP-Seq(Barski_et_al.)/Homer	MACAGGAAGT	1e-122	-282.9	0
PU.1(ETS)/ThioMac-PU.1-ChIP-Seq(GSE21512)/Homer	AGAGGAAGTG	1e-92	-212.7	0	530	0.1275	2132	0.047	Atf2(bZIP)/3T3L1-Atf2-ChIP-Seq(GSE56872)/Homer	NRRTGACGTCAT	1e-59	-137.4	0	394	0.0628	1060.2	0.0246	Oct11(POU,Homeobox)/NCIH1048-POU2F3-ChIP-seq(GSE115123)/Homer	GATTTGCATA	1e-73	-169.4	0	195	0.0608	539.8	0.0119	ISRE(IRF)/ThioMac-LPS-Expression(GSE23622)/Homer	AGTTTCASTTTC	1e-17	-41.33	0	24	0.0422	162.6	0.0034	EHF(ETS)/LoVo-EHF-ChIP-Seq(GSE49402)/Homer	AVCAGGAAGT	1e-76	-176.8	0	529	0.2521	4838.9	0.1076	ETV4(ETS)/HepG2-ETV4-ChIP-Seq(ENCODE)/Homer	ACCGGAAGTG	1e-106	-245.3	0
NF-E2(bZIP)/K562-NFE2-ChIP-Seq(GSE31477)/Homer	GATGACTCAGCA	1e-78	-180.8	0	123	0.0296	130.7	0.0029	NFE2L2(bZIP)/HepG2-NFE2L2-ChIP-Seq(Encode)/Homer	AWWWTGCTGAGTCAT	1e-58	-134.5	0	107	0.017	90.9	0.0021	IRF2(IRF)/Erythroblas-IRF2-ChIP-Seq(GSE36985)/Homer	GAAASYGAAASY	1e-72	-167.4	0	152	0.0474	318.2	0.007	HEB(bHLH)/mES-Heb-ChIP-Seq(GSE53233)/Homer	VCAGCTGBNN	1e-17	-40.82	0	263	0.4622	13838.3	0.289	AP-1(bZIP)/ThioMac-PU.1-ChIP-Seq(GSE21512)/Homer	VTGACTCATC	1e-75	-173.8	0	330	0.1573	2210.2	0.0491	PU.1:IRF8(ETS:IRF)/pDC-Irf8-ChIP-Seq(GSE66899)/Homer	GGAAGTGAAAST	1e-98	-226.5	0
ELF5(ETS)/T47D-ELF5-ChIP-Seq(GSE30407)/Homer	ACVAGGAAGT	1e-69	-159.4	0	597	0.1436	2990.5	0.0659	KLF14(Zf)/HEK293-KLF14.GFP-ChIP-Seq(GSE58341)/Homer	RGKGGGCGKGGC	1e-52	-119.9	0	2253	0.359	11659.3	0.2709	Oct4(POU,Homeobox)/mES-Oct4-ChIP-Seq(GSE11431)/Homer	ATTTGCATAW	1e-61	-142.7	0	217	0.0677	784.4	0.0172	GABPA(ETS)/Jurkat-GABPa-ChIP-Seq(GSE17954)/Homer	RACCGGAAGT	1e-17	-40.57	0	124	0.2179	4558.2	0.0952	Fosl2(bZIP)/3T3L1-Fosl2-ChIP-Seq(GSE56872)/Homer	NATGASTCABNN	1e-74	-171.2	0	221	0.1053	1053.2	0.0234	PU.1-IRF(ETS:IRF)/Bcell-PU.1-ChIP-Seq(GSE21512)/Homer	MGGAAGTGAAAC	1e-92	-213.9	0
Elk1(ETS)/Hela-Elk1-ChIP-Seq(GSE31477)/Homer	HACTTCCGGY	1e-67	-155.1	0	689	0.1658	3736.7	0.0824	BHLHA15(bHLH)/NIH3T3-BHLHB8.HA-ChIP-Seq(GSE119782)/Homer	NAMCAGCTGK	1e-51	-117.5	0	1455	0.2318	6818.2	0.1584	Oct2(POU,Homeobox)/Bcell-Oct2-ChIP-Seq(GSE21512)/Homer	ATATGCAAAT	1e-60	-140	0	166	0.0518	473.9	0.0104	Oct2(POU,Homeobox)/Bcell-Oct2-ChIP-Seq(GSE21512)/Homer	ATATGCAAAT	1e-17	-39.86	0	33	0.058	387.1	0.0081	ELF1(ETS)/Jurkat-ELF1-ChIP-Seq(SRA014231)/Homer	AVCCGGAAGT	1e-68	-157.6	0	361	0.1721	2760.4	0.0614	IRF8(IRF)/BMDM-IRF8-ChIP-Seq(GSE77884)/Homer	GRAASTGAAAST	1e-90	-209.2	0
Sox17(HMG)/Endoderm-Sox17-ChIP-Seq(GSE61475)/Homer	CCATTGTTYB	1e-63	-147.3	0	399	0.096	1672.3	0.0369	Atf1(bZIP)/K562-ATF1-ChIP-Seq(GSE31477)/Homer	GATGACGTCA	1e-50	-115.7	0	578	0.0921	2025.3	0.0471	ETS:RUNX(ETS,Runt)/Jurkat-RUNX1-ChIP-Seq(GSE17954)/Homer	RCAGGATGTGGT	1e-55	-127.7	0	151	0.0471	429.1	0.0094	Fli1(ETS)/CD8-FLI-ChIP-Seq(GSE20898)/Homer	NRYTTCCGGH	1e-17	-39.72	0	144	0.2531	5799.6	0.1211	Jun-AP1(bZIP)/K562-cJun-ChIP-Seq(GSE31477)/Homer	GATGASTCATCN	1e-67	-155.9	0	182	0.0867	780.2	0.0173	NFkB-p65(RHD)/GM12787-p65-ChIP-Seq(GSE19485)/Homer	WGGGGATTTCCC	1e-75	-173.1	0
Elk4(ETS)/Hela-Elk4-ChIP-Seq(GSE31477)/Homer	NRYTTCCGGY	1e-63	-145.9	0	671	0.1615	3686.5	0.0813	TCF4(bHLH)/SHSY5Y-TCF4-ChIP-Seq(GSE96915)/Homer	SMCATCTGKH	1e-48	-110.8	0	1471	0.2344	6998	0.1626	Elk1(ETS)/Hela-Elk1-ChIP-Seq(GSE31477)/Homer	HACTTCCGGY	1e-55	-127.4	0	451	0.1407	2866.7	0.063	ETV1(ETS)/GIST48-ETV1-ChIP-Seq(GSE22441)/Homer	AACCGGAAGT	1e-16	-38.89	0	161	0.283	6920.4	0.1445	PU.1(ETS)/ThioMac-PU.1-ChIP-Seq(GSE21512)/Homer	AGAGGAAGTG	1e-67	-154.7	0	297	0.1416	1996.4	0.0444	Nrf2(bZIP)/Lymphoblast-Nrf2-ChIP-Seq(GSE37589)/Homer	HTGCTGAGTCAT	1e-70	-162	0
MafK(bZIP)/C2C12-MafK-ChIP-Seq(GSE36030)/Homer	GCTGASTCAGCA	1e-59	-137.2	0	257	0.0618	840.5	0.0185	RUNX1(Runt)/Jurkat-RUNX1-ChIP-Seq(GSE29180)/Homer	AAACCACARM	1e-47	-108.6	0	800	0.1275	3223	0.0749	Brn1(POU,Homeobox)/NPC-Brn1-ChIP-Seq(GSE35496)/Homer	TATGCWAATBAV	1e-50	-116.3	0	153	0.0477	485	0.0107	ETV4(ETS)/HepG2-ETV4-ChIP-Seq(ENCODE)/Homer	ACCGGAAGTG	1e-16	-38.36	0	150	0.2636	6264.3	0.1308	ETS(ETS)/Promoter/Homer	AACCGGAAGT	1e-61	-141.7	0	258	0.123	1659.4	0.0369	RUNX(Runt)/HPC7-Runx1-ChIP-Seq(GSE22178)/Homer	SAAACCACAG	1e-64	-149.6	0
Sox6(HMG)/Myotubes-Sox6-ChIP-Seq(GSE32627)/Homer	CCATTGTTNY	1e-57	-133.5	0	686	0.1651	3938.9	0.0868	Tcf21(bHLH)/ArterySmoothMuscle-Tcf21-ChIP-Seq(GSE61369)/Homer	NAACAGCTGG	1e-46	-106.8	0	1187	0.1891	5390.2	0.1252	Elk4(ETS)/Hela-Elk4-ChIP-Seq(GSE31477)/Homer	NRYTTCCGGY	1e-50	-115.5	0	432	0.1347	2814.2	0.0618	Ptf1a(bHLH)/Panc1-Ptf1a-ChIP-Seq(GSE47459)/Homer	ACAGCTGTTN	1e-14	-33.9	0	297	0.522	17207.2	0.3594	ELF3(ETS)/PDAC-ELF3-ChIP-Seq(GSE64557)/Homer	ANCAGGAAGT	1e-55	-128.9	0	313	0.1492	2466.3	0.0548	NF-E2(bZIP)/K562-NFE2-ChIP-Seq(GSE31477)/Homer	GATGACTCAGCA	1e-64	-148.7	0
Bach1(bZIP)/K562-Bach1-ChIP-Seq(GSE31477)/Homer	AWWNTGCTGAGTCAT	1e-56	-130	0	92	0.0221	104.9	0.0023	NFIL3(bZIP)/HepG2-NFIL3-ChIP-Seq(Encode)/Homer	VTTACGTAAYNNNNN	1e-45	-105.3	0	347	0.0553	1005.8	0.0234	IRF4(IRF)/GM12878-IRF4-ChIP-Seq(GSE32465)/Homer	ACTGAAACCA	1e-48	-112.7	0	260	0.0811	1286.2	0.0283	ERG(ETS)/VCaP-ERG-ChIP-Seq(GSE14097)/Homer	ACAGGAAGTG	1e-14	-32.91	0	170	0.2988	7992.8	0.1669	SPDEF(ETS)/VCaP-SPDEF-ChIP-Seq(SRA014231)/Homer	ASWTCCTGBT	1e-42	-98.08	0	392	0.1868	4039.4	0.0898	CEBP(bZIP)/ThioMac-CEBPb-ChIP-Seq(GSE21512)/Homer	ATTGCGCAAC	1e-64	-148.5	0
Nrf2(bZIP)/Lymphoblast-Nrf2-ChIP-Seq(GSE37589)/Homer	HTGCTGAGTCAT	1e-54	-124.9	0	96	0.0231	123.7	0.0027	RUNX2(Runt)/PCa-RUNX2-ChIP-Seq(GSE33889)/Homer	NWAACCACADNN	1e-45	-104.3	0	631	0.1005	2374.6	0.0552	RUNX1(Runt)/Jurkat-RUNX1-ChIP-Seq(GSE29180)/Homer	AAACCACARM	1e-44	-102.5	0	536	0.1672	4039.9	0.0887	Ascl1(bHLH)/NeuralTubes-Ascl1-ChIP-Seq(GSE55840)/Homer	NNVVCAGCTGBN	1e-14	-32.36	0	213	0.3743	11030.3	0.2304	Bach2(bZIP)/OCILy7-Bach2-ChIP-Seq(GSE44420)/Homer	TGCTGAGTCA	1e-35	-82.01	0	124	0.0591	679.6	0.0151	MafK(bZIP)/C2C12-MafK-ChIP-Seq(GSE36030)/Homer	GCTGASTCAGCA	1e-64	-148.2	0
Sox15(HMG)/CPA-Sox15-ChIP-Seq(GSE62909)/Homer	RAACAATGGN	1e-50	-117.1	0	490	0.1179	2564.3	0.0565	Twist2(bHLH)/Myoblast-Twist2.Ty1-ChIP-Seq(GSE127998)/Homer	MCAGCTGBYH	1e-43	-99.97	0	1674	0.2667	8368.4	0.1944	Atf3(bZIP)/GBM-ATF3-ChIP-Seq(GSE33912)/Homer	DATGASTCATHN	1e-44	-102.3	0	321	0.1001	1905.7	0.0419	Elf4(ETS)/BMDM-Elf4-ChIP-Seq(GSE88699)/Homer	ACTTCCKGKT	1e-13	-32.2	0	119	0.2091	4794.2	0.1001	KLF14(Zf)/HEK293-KLF14.GFP-ChIP-Seq(GSE58341)/Homer	RGKGGGCGKGGC	1e-33	-77.82	0	786	0.3746	11402.3	0.2536	ELF1(ETS)/Jurkat-ELF1-ChIP-Seq(SRA014231)/Homer	AVCCGGAAGT	1e-60	-138.2	0
Sox2(HMG)/mES-Sox2-ChIP-Seq(GSE11431)/Homer	BCCATTGTTC	1e-50	-115.8	0	451	0.1085	2282.4	0.0503	RUNX-AML(Runt)/CD4+-PolII-ChIP-Seq(Barski_et_al.)/Homer	GCTGTGGTTW	1e-41	-95.74	0	581	0.0926	2186.7	0.0508	Oct6(POU,Homeobox)/NPC-Pou3f1-ChIP-Seq(GSE35496)/Homer	WATGCAAATGAG	1e-43	-99.18	0	175	0.0546	714	0.0157	Etv2(ETS)/ES-ER71-ChIP-Seq(GSE59402)/Homer	NNAYTTCCTGHN	1e-13	-31.46	0	111	0.1951	4366.3	0.0912	ELF5(ETS)/T47D-ELF5-ChIP-Seq(GSE30407)/Homer	ACVAGGAAGT	1e-31	-73.66	0	266	0.1268	2584	0.0575	IRF3(IRF)/BMDM-Irf3-ChIP-Seq(GSE67343)/Homer	AGTTTCAKTTTC	1e-59	-136.7	0
Foxo1(Forkhead)/RAW-Foxo1-ChIP-Seq(Fan_et_al.)/Homer	CTGTTTAC	1e-49	-114.2	0	935	0.225	6315.3	0.1392	Ap4(bHLH)/AML-Tfap4-ChIP-Seq(GSE45738)/Homer	NAHCAGCTGD	1e-40	-94.22	0	1411	0.2248	6864.5	0.1595	BATF(bZIP)/Th17-BATF-ChIP-Seq(GSE39756)/Homer	DATGASTCAT	1e-42	-98.07	0	307	0.0958	1818.1	0.0399	E2A(bHLH)/proBcell-E2A-ChIP-Seq(GSE21978)/Homer	DNRCAGCTGY	1e-13	-31.04	0	211	0.3708	11023.4	0.2302	Sp5(Zf)/mES-Sp5.Flag-ChIP-Seq(GSE72989)/Homer	RGKGGGCGGAGC	1e-31	-72.59	0	499	0.2378	6346.9	0.1411	Bach1(bZIP)/K562-Bach1-ChIP-Seq(GSE31477)/Homer	AWWNTGCTGAGTCAT	1e-56	-130.2	0
Sox3(HMG)/NPC-Sox3-ChIP-Seq(GSE33059)/Homer	CCWTTGTY	1e-45	-104.2	0	720	0.1732	4580.5	0.101	NeuroG2(bHLH)/Fibroblast-NeuroG2-ChIP-Seq(GSE75910)/Homer	ACCATCTGTT	1e-40	-93.87	0	1405	0.2239	6833	0.1587	Fra1(bZIP)/BT549-Fra1-ChIP-Seq(GSE46166)/Homer	NNATGASTCATH	1e-41	-95.38	0	272	0.0848	1529.5	0.0336	Sp2(Zf)/HEK293-Sp2.eGFP-ChIP-Seq(Encode)/Homer	YGGCCCCGCCCC	1e-13	-30.13	0	225	0.3954	12140.7	0.2536	Atf1(bZIP)/K562-ATF1-ChIP-Seq(GSE31477)/Homer	GATGACGTCA	1e-28	-64.73	0	236	0.1125	2298.9	0.0511	RUNX1(Runt)/Jurkat-RUNX1-ChIP-Seq(GSE29180)/Homer	AAACCACARM	1e-56	-129.4	0
ELF1(ETS)/Jurkat-ELF1-ChIP-Seq(SRA014231)/Homer	AVCCGGAAGT	1e-44	-101.7	0	574	0.1381	3390.4	0.0747	MafB(bZIP)/BMM-Mafb-ChIP-Seq(GSE75722)/Homer	WNTGCTGASTCAGCANWTTY	1e-37	-87.46	0	380	0.0605	1253.5	0.0291	JunB(bZIP)/DendriticCells-Junb-ChIP-Seq(GSE36099)/Homer	RATGASTCAT	1e-41	-95.23	0	285	0.0889	1646.6	0.0362	Ascl2(bHLH)/ESC-Ascl2-ChIP-Seq(GSE97712)/Homer	SSRGCAGCTGCH	1e-11	-26.43	0	169	0.297	8537.6	0.1783	Atf7(bZIP)/3T3L1-Atf7-ChIP-Seq(GSE56872)/Homer	NGRTGACGTCAY	1e-22	-51.93	0	177	0.0844	1664.7	0.037	RUNX2(Runt)/PCa-RUNX2-ChIP-Seq(GSE33889)/Homer	NWAACCACADNN	1e-53	-122	0
Sox10(HMG)/SciaticNerve-Sox3-ChIP-Seq(GSE35132)/Homer	CCWTTGTYYB	1e-43	-99.38	0	719	0.173	4638.4	0.1022	Sp5(Zf)/mES-Sp5.Flag-ChIP-Seq(GSE72989)/Homer	RGKGGGCGGAGC	1e-35	-81.68	0	1427	0.2274	7144.2	0.166	SPDEF(ETS)/VCaP-SPDEF-ChIP-Seq(SRA014231)/Homer	ASWTCCTGBT	1e-40	-93.41	0	538	0.1678	4198.2	0.0922	bZIP:IRF(bZIP,IRF)/Th17-BatF-ChIP-Seq(GSE39756)/Homer	NAGTTTCABTHTGACTNW	1e-11	-26.17	0	39	0.0685	874.8	0.0183	Tbx5(T-box)/HL1-Tbx5.biotin-ChIP-Seq(GSE21529)/Homer	AGGTGTCA	1e-22	-51.28	0	958	0.4566	15843.2	0.3523	ETS(ETS)/Promoter/Homer	AACCGGAAGT	1e-52	-120.4	0
Stat3+il21(Stat)/CD4-Stat3-ChIP-Seq(GSE19198)/Homer	SVYTTCCNGGAARB	1e-41	-95.33	0	505	0.1215	2906.1	0.0641	Olig2(bHLH)/Neuron-Olig2-ChIP-Seq(GSE30882)/Homer	RCCATMTGTT	1e-34	-80.01	0	1493	0.2379	7572	0.1759	RUNX(Runt)/HPC7-Runx1-ChIP-Seq(GSE22178)/Homer	SAAACCACAG	1e-39	-90.38	0	413	0.1288	2931.9	0.0644	MafK(bZIP)/C2C12-MafK-ChIP-Seq(GSE36030)/Homer	GCTGASTCAGCA	1e-10	-25.26	0	41	0.0721	987.9	0.0206	KLF5(Zf)/LoVo-KLF5-ChIP-Seq(GSE49402)/Homer	DGGGYGKGGC	1e-21	-50.47	0	592	0.2822	8719.2	0.1939	RUNX-AML(Runt)/CD4+-PolII-ChIP-Seq(Barski_et_al.)/Homer	GCTGTGGTTW	1e-52	-119.8	0
ETS:E-box(ETS,bHLH)/HPC7-Scl-ChIP-Seq(GSE22178)/Homer	AGGAARCAGCTG	1e-40	-92.97	0	139	0.0334	379.6	0.0084	NF1(CTF)/LNCAP-NF1-ChIP-Seq(Unpublished)/Homer	CYTGGCABNSTGCCAR	1e-34	-79.37	0	539	0.0859	2104.3	0.0489	AP-1(bZIP)/ThioMac-PU.1-ChIP-Seq(GSE21512)/Homer	VTGACTCATC	1e-38	-89.78	0	346	0.1079	2273.8	0.0499	IRF:BATF(IRF:bZIP)/pDC-Irf8-ChIP-Seq(GSE66899)/Homer	CTTTCANTATGACTV	1e-10	-24.56	0	19	0.0334	210.1	0.0044	Sp2(Zf)/HEK293-Sp2.eGFP-ChIP-Seq(Encode)/Homer	YGGCCCCGCCCC	1e-21	-49.55	0	679	0.3236	10399.9	0.2313	MITF(bHLH)/MastCells-MITF-ChIP-Seq(GSE48085)/Homer	RTCATGTGAC	1e-49	-114.6	0
NF1(CTF)/LNCAP-NF1-ChIP-Seq(Unpublished)/Homer	CYTGGCABNSTGCCAR	1e-37	-86.21	0	426	0.1025	2380.8	0.0525	NFAT:AP1(RHD,bZIP)/Jurkat-NFATC1-ChIP-Seq(Jolma_et_al.)/Homer	SARTGGAAAAWRTGAGTCAB	1e-32	-74.44	0	173	0.0276	412	0.0096	RUNX2(Runt)/PCa-RUNX2-ChIP-Seq(GSE33889)/Homer	NWAACCACADNN	1e-37	-85.67	0	427	0.1332	3139.5	0.069	EWS:ERG-fusion(ETS)/CADO_ES1-EWS:ERG-ChIP-Seq(SRA014231)/Homer	ATTTCCTGTN	1e-10	-23.48	0	70	0.123	2515.6	0.0525	Tbx21(T-box)/GM12878-TBX21-ChIP-Seq(Encode)/Homer	AGGTGTGAAA	1e-20	-46.31	0	291	0.1387	3535.3	0.0786	EWS:FLI1-fusion(ETS)/SK_N_MC-EWS:FLI1-ChIP-Seq(SRA014231)/Homer	VACAGGAAAT	1e-45	-105.3	0
STAT4(Stat)/CD4-Stat4-ChIP-Seq(GSE22104)/Homer	NYTTCCWGGAAR	1e-35	-81.51	0	512	0.1232	3130.1	0.069	Atoh1(bHLH)/Cerebellum-Atoh1-ChIP-Seq(GSE22111)/Homer	VNRVCAGCTGGY	1e-32	-73.71	0	1156	0.1842	5640	0.131	Fosl2(bZIP)/3T3L1-Fosl2-ChIP-Seq(GSE56872)/Homer	NATGASTCABNN	1e-36	-85.17	0	208	0.0649	1065.8	0.0234	Tcf12(bHLH)/GM12878-Tcf12-ChIP-Seq(GSE32465)/Homer	VCAGCTGYTG	1e-10	-23.46	0	143	0.2513	7059.2	0.1474	Klf4(Zf)/mES-Klf4-ChIP-Seq(GSE11431)/Homer	GCCACACCCA	1e-20	-46.19	0	215	0.1025	2329.4	0.0518	ETS:RUNX(ETS,Runt)/Jurkat-RUNX1-ChIP-Seq(GSE17954)/Homer	RCAGGATGTGGT	1e-42	-97.58	0
Atf7(bZIP)/3T3L1-Atf7-ChIP-Seq(GSE56872)/Homer	NGRTGACGTCAY	1e-32	-74.38	0	292	0.0703	1475.1	0.0325	KLF5(Zf)/LoVo-KLF5-ChIP-Seq(GSE49402)/Homer	DGGGYGKGGC	1e-31	-72.67	0	1594	0.254	8314.1	0.1932	EBF(EBF)/proBcell-EBF-ChIP-Seq(GSE21978)/Homer	DGTCCCYRGGGA	1e-36	-84.57	0	224	0.0699	1205.7	0.0265	KLF5(Zf)/LoVo-KLF5-ChIP-Seq(GSE49402)/Homer	DGGGYGKGGC	1e-09	-22.42	0	184	0.3234	10044.9	0.2098	KLF3(Zf)/MEF-Klf3-ChIP-Seq(GSE44748)/Homer	NRGCCCCRCCCHBNN	1e-19	-45.34	0	255	0.1215	2975	0.0662	Usf2(bHLH)/C2C12-Usf2-ChIP-Seq(GSE36030)/Homer	GTCACGTGGT	1e-42	-96.83	0
NFAT:AP1(RHD,bZIP)/Jurkat-NFATC1-ChIP-Seq(Jolma_et_al.)/Homer	SARTGGAAAAWRTGAGTCAB	1e-31	-73.36	0	129	0.031	403.9	0.0089	Mef2b(MADS)/HEK293-Mef2b.V5-ChIP-Seq(GSE67450)/Homer	GCTATTTTTGGM	1e-30	-70.2	0	400	0.0637	1468.6	0.0341	ISRE(IRF)/ThioMac-LPS-Expression(GSE23622)/Homer	AGTTTCASTTTC	1e-36	-84.51	0	84	0.0262	198.4	0.0044	MyoG(bHLH)/C2C12-MyoG-ChIP-Seq(GSE36024)/Homer	AACAGCTG	1e-09	-22.35	0	143	0.2513	7172.5	0.1498	Tbet(T-box)/CD8-Tbet-ChIP-Seq(GSE33802)/Homer	AGGTGTGAAM	1e-19	-44.82	0	302	0.1439	3756.3	0.0835	NFIL3(bZIP)/HepG2-NFIL3-ChIP-Seq(Encode)/Homer	VTTACGTAAYNNNNN	1e-41	-95.13	0
ETS(ETS)/Promoter/Homer	AACCGGAAGT	1e-31	-72.83	0	358	0.0861	1992.3	0.0439	Smad3(MAD)/NPC-Smad3-ChIP-Seq(GSE36673)/Homer	TWGTCTGV	1e-30	-69.11	0	2157	0.3437	11940.1	0.2774	Fra2(bZIP)/Striatum-Fra2-ChIP-Seq(GSE43429)/Homer	GGATGACTCATC	1e-35	-82.37	0	250	0.078	1453.8	0.0319	Slug(Zf)/Mesoderm-Snai2-ChIP-Seq(GSE61475)/Homer	SNGCACCTGCHS	1e-09	-22.23	0	99	0.174	4311.2	0.09	Tbx6(T-box)/ESC-Tbx6-ChIP-Seq(GSE93524)/Homer	DAGGTGTBAA	1e-18	-43.27	0	352	0.1678	4648.5	0.1034	MafA(bZIP)/Islet-MafA-ChIP-Seq(GSE30298)/Homer	TGCTGACTCA	1e-39	-91.55	0
KLF5(Zf)/LoVo-KLF5-ChIP-Seq(GSE49402)/Homer	DGGGYGKGGC	1e-30	-69.16	0	1220	0.2936	9860.2	0.2173	CTCF(Zf)/CD4+-CTCF-ChIP-Seq(Barski_et_al.)/Homer	AYAGTGCCMYCTRGTGGCCA	1e-28	-65.96	0	205	0.0327	577.2	0.0134	NFkB-p65(RHD)/GM12787-p65-ChIP-Seq(GSE19485)/Homer	WGGGGATTTCCC	1e-35	-80.74	0	326	0.1017	2185.3	0.048	EHF(ETS)/LoVo-EHF-ChIP-Seq(GSE49402)/Homer	AVCAGGAAGT	1e-09	-22.16	0	117	0.2056	5461.7	0.1141	Tgif1(Homeobox)/mES-Tgif1-ChIP-Seq(GSE55404)/Homer	YTGWCADY	1e-18	-41.64	0	735	0.3503	11833.1	0.2631	NFkB-p65-Rel(RHD)/ThioMac-LPS-Expression(GSE23622)/Homer	GGAAATTCCC	1e-38	-88.96	0
KLF14(Zf)/HEK293-KLF14.GFP-ChIP-Seq(GSE58341)/Homer	RGKGGGCGKGGC	1e-29	-67.09	0	1574	0.3787	13464.8	0.2968	Mef2c(MADS)/GM12878-Mef2c-ChIP-Seq(GSE32465)/Homer	DCYAAAAATAGM	1e-27	-62.55	0	212	0.0338	625	0.0145	Ascl1(bHLH)/NeuralTubes-Ascl1-ChIP-Seq(GSE55840)/Homer	NNVVCAGCTGBN	1e-33	-77.16	0	982	0.3063	9752.5	0.2142	ZBTB18(Zf)/HEK293-ZBTB18.GFP-ChIP-Seq(GSE58341)/Homer	AACATCTGGA	1e-09	-21.84	0	69	0.1213	2558.8	0.0534	NF-E2(bZIP)/K562-NFE2-ChIP-Seq(GSE31477)/Homer	GATGACTCAGCA	1e-17	-39.58	0	41	0.0195	158.2	0.0035	HLF(bZIP)/HSC-HLF.Flag-ChIP-Seq(GSE69817)/Homer	RTTATGYAAB	1e-35	-81.32	0
NFE2L2(bZIP)/HepG2-NFE2L2-ChIP-Seq(Encode)/Homer	AWWWTGCTGAGTCAT	1e-28	-66.19	0	57	0.0137	87.1	0.0019	Mef2d(MADS)/Retina-Mef2d-ChIP-Seq(GSE61391)/Homer	GCTATTTTTAGC	1e-26	-62.12	0	135	0.0215	308	0.0072	RUNX-AML(Runt)/CD4+-PolII-ChIP-Seq(Barski_et_al.)/Homer	GCTGTGGTTW	1e-32	-75.85	0	398	0.1241	2979.6	0.0655	BHLHA15(bHLH)/NIH3T3-BHLHB8.HA-ChIP-Seq(GSE119782)/Homer	NAMCAGCTGK	1e-09	-21.39	0	152	0.2671	7895.2	0.1649	Tgif2(Homeobox)/mES-Tgif2-ChIP-Seq(GSE55404)/Homer	TGTCANYT	1e-16	-38.66	0	806	0.3842	13388.7	0.2977	Atf7(bZIP)/3T3L1-Atf7-ChIP-Seq(GSE56872)/Homer	NGRTGACGTCAY	1e-34	-79.67	0
Stat3(Stat)/mES-Stat3-ChIP-Seq(GSE11431)/Homer	CTTCCGGGAA	1e-28	-65.56	0	401	0.0965	2421.9	0.0534	ZBTB18(Zf)/HEK293-ZBTB18.GFP-ChIP-Seq(GSE58341)/Homer	AACATCTGGA	1e-26	-61.21	0	538	0.0857	2269.2	0.0527	Jun-AP1(bZIP)/K562-cJun-ChIP-Seq(GSE31477)/Homer	GATGASTCATCN	1e-32	-75.01	0	162	0.0505	766.1	0.0168	TCF4(bHLH)/SHSY5Y-TCF4-ChIP-Seq(GSE96915)/Homer	SMCATCTGKH	1e-09	-20.99	0	155	0.2724	8149.5	0.1702	Atf2(bZIP)/3T3L1-Atf2-ChIP-Seq(GSE56872)/Homer	NRRTGACGTCAT	1e-16	-36.97	0	127	0.0605	1201.2	0.0267	IRF1(IRF)/PBMC-IRF1-ChIP-Seq(GSE43036)/Homer	GAAAGTGAAAGT	1e-33	-78.11	0
Sp2(Zf)/HEK293-Sp2.eGFP-ChIP-Seq(Encode)/Homer	YGGCCCCGCCCC	1e-28	-65.21	0	1482	0.3566	12579.9	0.2773	Rfx2(HTH)/LoVo-RFX2-ChIP-Seq(GSE49402)/Homer	GTTGCCATGGCAACM	1e-26	-61.05	0	153	0.0244	382.7	0.0089	EBF2(EBF)/BrownAdipose-EBF2-ChIP-Seq(GSE97114)/Homer	NABTCCCWDGGGAVH	1e-31	-73.39	0	580	0.1809	5014.9	0.1102	KLF14(Zf)/HEK293-KLF14.GFP-ChIP-Seq(GSE58341)/Homer	RGKGGGCGKGGC	1e-08	-20.55	0	223	0.3919	13182.2	0.2753	Maz(Zf)/HepG2-Maz-ChIP-Seq(GSE31477)/Homer	GGGGGGGG	1e-16	-36.93	0	573	0.2731	8916.9	0.1983	USF1(bHLH)/GM12878-Usf1-ChIP-Seq(GSE32465)/Homer	SGTCACGTGR	1e-33	-76.56	0
STAT1(Stat)/HelaS3-STAT1-ChIP-Seq(GSE12782)/Homer	NATTTCCNGGAAAT	1e-28	-64.62	0	188	0.0452	817.2	0.018	SCL(bHLH)/HPC7-Scl-ChIP-Seq(GSE13511)/Homer	AVCAGCTG	1e-26	-60.5	0	3644	0.5806	22092.5	0.5133	Sp5(Zf)/mES-Sp5.Flag-ChIP-Seq(GSE72989)/Homer	RGKGGGCGGAGC	1e-28	-66.69	0	691	0.2155	6452.8	0.1417	NFkB-p65-Rel(RHD)/ThioMac-LPS-Expression(GSE23622)/Homer	GGAAATTCCC	1e-08	-20.2	0	17	0.0299	215	0.0045	PU.1-IRF(ETS:IRF)/Bcell-PU.1-ChIP-Seq(GSE21512)/Homer	MGGAAGTGAAAC	1e-15	-35.65	0	329	0.1568	4492.9	0.0999	Atf1(bZIP)/K562-ATF1-ChIP-Seq(GSE31477)/Homer	GATGACGTCA	1e-31	-71.45	0
MafA(bZIP)/Islet-MafA-ChIP-Seq(GSE30298)/Homer	TGCTGACTCA	1e-27	-63.81	0	505	0.1215	3318	0.0731	HLF(bZIP)/HSC-HLF.Flag-ChIP-Seq(GSE69817)/Homer	RTTATGYAAB	1e-26	-59.93	0	333	0.0531	1211.4	0.0281	KLF5(Zf)/LoVo-KLF5-ChIP-Seq(GSE49402)/Homer	DGGGYGKGGC	1e-28	-65.48	0	871	0.2717	8675.9	0.1906	Myf5(bHLH)/GM-Myf5-ChIP-Seq(GSE24852)/Homer	BAACAGCTGT	1e-08	-20.1	0	98	0.1722	4426.5	0.0925	Tcf7(HMG)/GM12878-TCF7-ChIP-Seq(Encode)/Homer	CTTTGATGTGSB	1e-13	-30.89	0	92	0.0439	812.6	0.0181	SPDEF(ETS)/VCaP-SPDEF-ChIP-Seq(SRA014231)/Homer	ASWTCCTGBT	1e-30	-69.81	0
c-Jun-CRE(bZIP)/K562-cJun-ChIP-Seq(GSE31477)/Homer	ATGACGTCATCY	1e-26	-60.54	0	196	0.0472	902.7	0.0199	CEBP(bZIP)/ThioMac-CEBPb-ChIP-Seq(GSE21512)/Homer	ATTGCGCAAC	1e-25	-58.08	0	330	0.0526	1210.3	0.0281	NFkB-p50,p52(RHD)/Monocyte-p50-ChIP-Chip(Schreiber_et_al.)/Homer	GGGGGAATCCCC	1e-28	-65.35	0	142	0.0443	675.6	0.0148	NFkB-p65(RHD)/GM12787-p65-ChIP-Seq(GSE19485)/Homer	WGGGGATTTCCC	1e-08	-19.99	0	64	0.1125	2392.1	0.05	SpiB(ETS)/OCILY3-SPIB-ChIP-Seq(GSE56857)/Homer	AAAGRGGAAGTG	1e-12	-29.3	0	91	0.0434	822.1	0.0183	Elk1(ETS)/Hela-Elk1-ChIP-Seq(GSE31477)/Homer	HACTTCCGGY	1e-30	-69.36	0
Atf2(bZIP)/3T3L1-Atf2-ChIP-Seq(GSE56872)/Homer	NRRTGACGTCAT	1e-25	-58.72	0	217	0.0522	1066.6	0.0235	Egr1(Zf)/K562-Egr1-ChIP-Seq(GSE32465)/Homer	TGCGTGGGYG	1e-24	-56.31	0	879	0.1401	4262.7	0.099	PRDM1(Zf)/Hela-PRDM1-ChIP-Seq(GSE31477)/Homer	ACTTTCACTTTC	1e-27	-63.26	0	255	0.0795	1704	0.0374	RUNX1(Runt)/Jurkat-RUNX1-ChIP-Seq(GSE29180)/Homer	AAACCACARM	1e-08	-19.88	0	96	0.1687	4319.3	0.0902	CRE(bZIP)/Promoter/Homer	CSGTGACGTCAC	1e-12	-28.02	0	117	0.0558	1215.7	0.027	CLOCK(bHLH)/Liver-Clock-ChIP-Seq(GSE39860)/Homer	GHCACGTG	1e-27	-63.48	0
KLF6(Zf)/PDAC-KLF6-ChIP-Seq(GSE64557)/Homer	MKGGGYGTGGCC	1e-25	-57.61	0	1023	0.2462	8220.8	0.1812	X-box(HTH)/NPC-H3K4me1-ChIP-Seq(GSE16256)/Homer	GGTTGCCATGGCAA	1e-24	-56.24	0	149	0.0237	385.4	0.009	E2A(bHLH)/proBcell-E2A-ChIP-Seq(GSE21978)/Homer	DNRCAGCTGY	1e-26	-61.56	0	948	0.2957	9751.7	0.2142	Mef2d(MADS)/Retina-Mef2d-ChIP-Seq(GSE61391)/Homer	GCTATTTTTAGC	1e-08	-19.85	0	18	0.0316	249.2	0.0052	Sp1(Zf)/Promoter/Homer	GGCCCCGCCCCC	1e-11	-27.1	0	155	0.0739	1820.9	0.0405	MafB(bZIP)/BMM-Mafb-ChIP-Seq(GSE75722)/Homer	WNTGCTGASTCAGCANWTTY	1e-27	-62.51	0
TEAD(TEA)/Fibroblast-PU.1-ChIP-Seq(Unpublished)/Homer	YCWGGAATGY	1e-24	-55.88	0	309	0.0744	1797.7	0.0396	BORIS(Zf)/K562-CTCFL-ChIP-Seq(GSE32465)/Homer	CNNBRGCGCCCCCTGSTGGC	1e-24	-55.35	0	344	0.0548	1302	0.0302	Ascl2(bHLH)/ESC-Ascl2-ChIP-Seq(GSE97712)/Homer	SSRGCAGCTGCH	1e-26	-60.55	0	773	0.2411	7597	0.1669	RUNX(Runt)/HPC7-Runx1-ChIP-Seq(GSE22178)/Homer	SAAACCACAG	1e-08	-19.82	0	76	0.1336	3098.7	0.0647	Tcf3(HMG)/mES-Tcf3-ChIP-Seq(GSE11724)/Homer	ASWTCAAAGG	1e-11	-27.06	0	71	0.0338	587.8	0.0131	NFE2L2(bZIP)/HepG2-NFE2L2-ChIP-Seq(Encode)/Homer	AWWWTGCTGAGTCAT	1e-25	-58.72	0
STAT5(Stat)/mCD4+-Stat5-ChIP-Seq(GSE12346)/Homer	RTTTCTNAGAAA	1e-23	-54.61	0	201	0.0484	986.8	0.0217	RFX(HTH)/K562-RFX3-ChIP-Seq(SRA012198)/Homer	CGGTTGCCATGGCAAC	1e-23	-54.64	0	142	0.0226	363.3	0.0084	HEB(bHLH)/mES-Heb-ChIP-Seq(GSE53233)/Homer	VCAGCTGBNN	1e-26	-60.08	0	1145	0.3571	12334.7	0.2709	SCL(bHLH)/HPC7-Scl-ChIP-Seq(GSE13511)/Homer	AVCAGCTG	1e-08	-19.36	0	368	0.6467	25190.7	0.5261	KLF6(Zf)/PDAC-KLF6-ChIP-Seq(GSE64557)/Homer	MKGGGYGTGGCC	1e-11	-26.97	0	468	0.2231	7389.3	0.1643	c-Jun-CRE(bZIP)/K562-cJun-ChIP-Seq(GSE31477)/Homer	ATGACGTCATCY	1e-24	-57.44	0
Atf1(bZIP)/K562-ATF1-ChIP-Seq(GSE31477)/Homer	GATGACGTCA	1e-23	-54.02	0	336	0.0808	2038.3	0.0449	Sp2(Zf)/HEK293-Sp2.eGFP-ChIP-Seq(Encode)/Homer	YGGCCCCGCCCC	1e-22	-51.54	0	1924	0.3066	10824.5	0.2515	PAX5(Paired,Homeobox)/GM12878-PAX5-ChIP-Seq(GSE32465)/Homer	GCAGCCAAGCRTGACH	1e-26	-60.05	0	259	0.0808	1783.9	0.0392	Sp5(Zf)/mES-Sp5.Flag-ChIP-Seq(GSE72989)/Homer	RGKGGGCGGAGC	1e-08	-19.08	0	143	0.2513	7531.3	0.1573	Eomes(T-box)/H9-Eomes-ChIP-Seq(GSE26097)/Homer	ATTAACACCT	1e-11	-26.95	0	455	0.2169	7144.5	0.1589	CEBP:AP1(bZIP)/ThioMac-CEBPb-ChIP-Seq(GSE21512)/Homer	DRTGTTGCAA	1e-23	-54.41	0
TEAD1(TEAD)/HepG2-TEAD1-ChIP-Seq(Encode)/Homer	CYRCATTCCA	1e-23	-53.85	0	465	0.1119	3129.9	0.069	JunD(bZIP)/K562-JunD-ChIP-Seq/Homer	ATGACGTCATCN	1e-21	-49.98	0	126	0.0201	317.4	0.0074	Ptf1a(bHLH)/Panc1-Ptf1a-ChIP-Seq(GSE47459)/Homer	ACAGCTGTTN	1e-25	-58.69	0	1396	0.4354	15724	0.3454	ELF5(ETS)/T47D-ELF5-ChIP-Seq(GSE30407)/Homer	ACVAGGAAGT	1e-07	-18	0	71	0.1248	2934.3	0.0613	c-Jun-CRE(bZIP)/K562-cJun-ChIP-Seq(GSE31477)/Homer	ATGACGTCATCY	1e-10	-24.9	0	100	0.0477	1024.8	0.0228	Atf2(bZIP)/3T3L1-Atf2-ChIP-Seq(GSE56872)/Homer	NRRTGACGTCAT	1e-22	-52.6	0
TEAD3(TEA)/HepG2-TEAD3-ChIP-Seq(Encode)/Homer	TRCATTCCAG	1e-21	-50.07	0	489	0.1177	3403.1	0.075	Maz(Zf)/HepG2-Maz-ChIP-Seq(GSE31477)/Homer	GGGGGGGG	1e-21	-49.54	0	1734	0.2763	9653.9	0.2243	KLF14(Zf)/HEK293-KLF14.GFP-ChIP-Seq(GSE58341)/Homer	RGKGGGCGKGGC	1e-25	-58.49	0	1086	0.3387	11616.6	0.2552	CLOCK(bHLH)/Liver-Clock-ChIP-Seq(GSE39860)/Homer	GHCACGTG	1e-07	-17.96	0	67	0.1178	2700.9	0.0564	IRF3(IRF)/BMDM-Irf3-ChIP-Seq(GSE67343)/Homer	AGTTTCAKTTTC	1e-10	-24.13	0	79	0.0377	737.5	0.0164	Max(bHLH)/K562-Max-ChIP-Seq(GSE31477)/Homer	RCCACGTGGYYN	1e-22	-52.51	0
TEAD2(TEA)/Py2T-Tead2-ChIP-Seq(GSE55709)/Homer	CCWGGAATGY	1e-21	-49.75	0	281	0.0676	1648	0.0363	WT1(Zf)/Kidney-WT1-ChIP-Seq(GSE90016)/Homer	MCTCCCMCRCAB	1e-20	-48.1	0	777	0.1238	3787.2	0.088	EBF1(EBF)/Near-E2A-ChIP-Seq(GSE21512)/Homer	GTCCCCWGGGGA	1e-24	-56.07	0	728	0.2271	7164.7	0.1574	Twist2(bHLH)/Myoblast-Twist2.Ty1-ChIP-Seq(GSE127998)/Homer	MCAGCTGBYH	1e-07	-17.61	0	171	0.3005	9715.9	0.2029	IRF8(IRF)/BMDM-IRF8-ChIP-Seq(GSE77884)/Homer	GRAASTGAAAST	1e-10	-23.84	0	92	0.0439	927.5	0.0206	Atf4(bZIP)/MEF-Atf4-ChIP-Seq(GSE35681)/Homer	MTGATGCAAT	1e-22	-51.46	0
PU.1-IRF(ETS:IRF)/Bcell-PU.1-ChIP-Seq(GSE21512)/Homer	MGGAAGTGAAAC	1e-21	-49.11	0	663	0.1595	4999	0.1102	KLF6(Zf)/PDAC-KLF6-ChIP-Seq(GSE64557)/Homer	MKGGGYGTGGCC	1e-20	-46.91	0	1322	0.2106	7113.1	0.1653	Sp2(Zf)/HEK293-Sp2.eGFP-ChIP-Seq(Encode)/Homer	YGGCCCCGCCCC	1e-23	-53.6	0	987	0.3079	10493.2	0.2305	Elk1(ETS)/Hela-Elk1-ChIP-Seq(GSE31477)/Homer	HACTTCCGGY	1e-07	-17.58	0	74	0.1301	3147.2	0.0657	RFX(HTH)/K562-RFX3-ChIP-Seq(SRA012198)/Homer	CGGTTGCCATGGCAAC	1e-10	-23.64	0	52	0.0248	389.1	0.0087	KLF5(Zf)/LoVo-KLF5-ChIP-Seq(GSE49402)/Homer	DGGGYGKGGC	1e-21	-50.34	0
Sox4(HMG)/proB-Sox4-ChIP-Seq(GSE50066)/Homer	YCTTTGTTCC	1e-21	-48.48	0	376	0.0905	2449.2	0.054	Rfx1(HTH)/NPC-H3K4me1-ChIP-Seq(GSE16256)/Homer	KGTTGCCATGGCAA	1e-19	-45.56	0	221	0.0352	765.4	0.0178	KLF6(Zf)/PDAC-KLF6-ChIP-Seq(GSE64557)/Homer	MKGGGYGTGGCC	1e-20	-46.82	0	716	0.2233	7277.7	0.1599	Tcf21(bHLH)/ArterySmoothMuscle-Tcf21-ChIP-Seq(GSE61369)/Homer	NAACAGCTGG	1e-07	-17.46	0	120	0.2109	6132.6	0.1281	Klf9(Zf)/GBM-Klf9-ChIP-Seq(GSE62211)/Homer	GCCACRCCCACY	1e-10	-23.25	0	189	0.0901	2486.2	0.0553	KLF14(Zf)/HEK293-KLF14.GFP-ChIP-Seq(GSE58341)/Homer	RGKGGGCGKGGC	1e-21	-49.15	0
Bcl6(Zf)/Liver-Bcl6-ChIP-Seq(GSE31578)/Homer	NNNCTTTCCAGGAAA	1e-20	-46.71	0	699	0.1682	5388.4	0.1188	Pdx1(Homeobox)/Islet-Pdx1-ChIP-Seq(SRA008281)/Homer	YCATYAATCA	1e-19	-45.27	0	444	0.0707	1928.5	0.0448	NFkB-p65-Rel(RHD)/ThioMac-LPS-Expression(GSE23622)/Homer	GGAAATTCCC	1e-20	-46.82	0	62	0.0193	201.2	0.0044	Ap4(bHLH)/AML-Tfap4-ChIP-Seq(GSE45738)/Homer	NAHCAGCTGD	1e-07	-17.1	0	143	0.2513	7770.8	0.1623	Egr2(Zf)/Thymocytes-Egr2-ChIP-Seq(GSE34254)/Homer	NGCGTGGGCGGR	1e-10	-23.06	0	104	0.0496	1121	0.0249	c-Myc(bHLH)/LNCAP-cMyc-ChIP-Seq(Unpublished)/Homer	VCCACGTG	1e-20	-48.25	0
TEAD4(TEA)/Tropoblast-Tead4-ChIP-Seq(GSE37350)/Homer	CCWGGAATGY	1e-20	-46.27	0	435	0.1047	2994.4	0.066	STAT4(Stat)/CD4-Stat4-ChIP-Seq(GSE22104)/Homer	NYTTCCWGGAAR	1e-19	-45.21	0	594	0.0946	2769.6	0.0643	Klf9(Zf)/GBM-Klf9-ChIP-Seq(GSE62211)/Homer	GCCACRCCCACY	1e-19	-45.84	0	291	0.0908	2323.1	0.051	NFkB-p50,p52(RHD)/Monocyte-p50-ChIP-Chip(Schreiber_et_al.)/Homer	GGGGGAATCCCC	1e-07	-16.77	0	30	0.0527	794.8	0.0166	Foxo1(Forkhead)/RAW-Foxo1-ChIP-Seq(Fan_et_al.)/Homer	CTGTTTAC	1e-10	-23.04	0	415	0.1978	6582.8	0.1464	Elk4(ETS)/Hela-Elk4-ChIP-Seq(GSE31477)/Homer	NRYTTCCGGY	1e-20	-47.84	0
MafB(bZIP)/BMM-Mafb-ChIP-Seq(GSE75722)/Homer	WNTGCTGASTCAGCANWTTY	1e-20	-46.08	0	206	0.0496	1103.1	0.0243	Tcf12(bHLH)/GM12878-Tcf12-ChIP-Seq(GSE32465)/Homer	VCAGCTGYTG	1e-18	-43.32	0	1129	0.1799	5991.9	0.1392	KLF3(Zf)/MEF-Klf3-ChIP-Seq(GSE44748)/Homer	NRGCCCCRCCCHBNN	1e-19	-45.3	0	347	0.1082	2944.2	0.0647	RUNX-AML(Runt)/CD4+-PolII-ChIP-Seq(Barski_et_al.)/Homer	GCTGTGGTTW	1e-07	-16.54	0	73	0.1283	3169.9	0.0662	PU.1:IRF8(ETS:IRF)/pDC-Irf8-ChIP-Seq(GSE66899)/Homer	GGAAGTGAAAST	1e-09	-22.71	0	63	0.03	541.4	0.012	n-Myc(bHLH)/mES-nMyc-ChIP-Seq(GSE11431)/Homer	VRCCACGTGG	1e-20	-47.39	0
Mef2c(MADS)/GM12878-Mef2c-ChIP-Seq(GSE32465)/Homer	DCYAAAAATAGM	1e-19	-43.77	0	132	0.0318	588.2	0.013	Mef2a(MADS)/HL1-Mef2a.biotin-ChIP-Seq(GSE21529)/Homer	CYAAAAATAG	1e-18	-43.06	0	210	0.0335	729.4	0.0169	Tcf12(bHLH)/GM12878-Tcf12-ChIP-Seq(GSE32465)/Homer	VCAGCTGYTG	1e-18	-42.34	0	612	0.1909	6127.9	0.1346	Mef2b(MADS)/HEK293-Mef2b.V5-ChIP-Seq(GSE67450)/Homer	GCTATTTTTGGM	1e-07	-16.53	0	42	0.0738	1394.5	0.0291	Rfx2(HTH)/LoVo-RFX2-ChIP-Seq(GSE49402)/Homer	GTTGCCATGGCAACM	1e-09	-22.68	0	54	0.0257	425.7	0.0095	BMAL1(bHLH)/Liver-Bmal1-ChIP-Seq(GSE39860)/Homer	GNCACGTG	1e-20	-46.47	0
Mef2a(MADS)/HL1-Mef2a.biotin-ChIP-Seq(GSE21529)/Homer	CYAAAAATAG	1e-18	-43.12	0	143	0.0344	669.6	0.0148	Stat3+il21(Stat)/CD4-Stat3-ChIP-Seq(GSE19198)/Homer	SVYTTCCNGGAARB	1e-18	-42.97	0	542	0.0864	2503.1	0.0582	Mef2d(MADS)/Retina-Mef2d-ChIP-Seq(GSE61391)/Homer	GCTATTTTTAGC	1e-17	-41.22	0	72	0.0225	296	0.0065	ELF3(ETS)/PDAC-ELF3-ChIP-Seq(GSE64557)/Homer	ANCAGGAAGT	1e-07	-16.3	0	67	0.1178	2824.4	0.059	LEF1(HMG)/H1-LEF1-ChIP-Seq(GSE64758)/Homer	CCTTTGATST	1e-09	-22.64	0	129	0.0615	1517.3	0.0337	IRF2(IRF)/Erythroblas-IRF2-ChIP-Seq(GSE36985)/Homer	GAAASYGAAASY	1e-19	-45.98	0
Rfx2(HTH)/LoVo-RFX2-ChIP-Seq(GSE49402)/Homer	GTTGCCATGGCAACM	1e-18	-42.99	0	104	0.025	409.3	0.009	CRE(bZIP)/Promoter/Homer	CSGTGACGTCAC	1e-18	-42.95	0	261	0.0416	982.9	0.0228	Klf4(Zf)/mES-Klf4-ChIP-Seq(GSE11431)/Homer	GCCACACCCA	1e-17	-40.84	0	278	0.0867	2271.1	0.0499	KLF6(Zf)/PDAC-KLF6-ChIP-Seq(GSE64557)/Homer	MKGGGYGTGGCC	1e-07	-16.18	0	150	0.2636	8388.8	0.1752	MafK(bZIP)/C2C12-MafK-ChIP-Seq(GSE36030)/Homer	GCTGASTCAGCA	1e-09	-22.57	0	86	0.041	863.1	0.0192	Sp5(Zf)/mES-Sp5.Flag-ChIP-Seq(GSE72989)/Homer	RGKGGGCGGAGC	1e-19	-45.66	0
RFX(HTH)/K562-RFX3-ChIP-Seq(SRA012198)/Homer	CGGTTGCCATGGCAAC	1e-18	-42.86	0	97	0.0233	366.6	0.0081	Myf5(bHLH)/GM-Myf5-ChIP-Seq(GSE24852)/Homer	BAACAGCTGT	1e-18	-42.71	0	754	0.1201	3736.8	0.0868	ETS:E-box(ETS,bHLH)/HPC7-Scl-ChIP-Seq(GSE22178)/Homer	AGGAARCAGCTG	1e-17	-40.8	0	83	0.0259	381.5	0.0084	E2A(bHLH),near_PU.1/Bcell-PU.1-ChIP-Seq(GSE21512)/Homer	NVCACCTGBN	1e-06	-16.03	0	178	0.3128	10455.3	0.2184	Gata4(Zf)/Heart-Gata4-ChIP-Seq(GSE35151)/Homer	NBWGATAAGR	1e-09	-22.53	0	159	0.0758	2006.9	0.0446	NPAS(bHLH)/Liver-NPAS-ChIP-Seq(GSE39860)/Homer	NVCACGTG	1e-19	-45.36	0
FoxD3(forkhead)/ZebrafishEmbryo-Foxd3.biotin-ChIP-seq(GSE106676)/Homer	TGTTTAYTTAGC	1e-18	-41.9	0	235	0.0565	1375.6	0.0303	MyoG(bHLH)/C2C12-MyoG-ChIP-Seq(GSE36024)/Homer	AACAGCTG	1e-17	-41.41	0	1158	0.1845	6209.6	0.1443	Atf1(bZIP)/K562-ATF1-ChIP-Seq(GSE31477)/Homer	GATGACGTCA	1e-16	-38.16	0	264	0.0823	2168	0.0476	Mef2c(MADS)/GM12878-Mef2c-ChIP-Seq(GSE32465)/Homer	DCYAAAAATAGM	1e-06	-15.97	0	24	0.0422	558.9	0.0117	EKLF(Zf)/Erythrocyte-Klf1-ChIP-Seq(GSE20478)/Homer	NWGGGTGTGGCY	1e-09	-22.45	0	109	0.052	1209.9	0.0269	Sp2(Zf)/HEK293-Sp2.eGFP-ChIP-Seq(Encode)/Homer	YGGCCCCGCCCC	1e-19	-44.61	0
Sp5(Zf)/mES-Sp5.Flag-ChIP-Seq(GSE72989)/Homer	RGKGGGCGGAGC	1e-17	-40.77	0	987	0.2375	8324.2	0.1835	NFkB-p65(RHD)/GM12787-p65-ChIP-Seq(GSE19485)/Homer	WGGGGATTTCCC	1e-17	-41.06	0	498	0.0793	2279.9	0.053	Mef2c(MADS)/GM12878-Mef2c-ChIP-Seq(GSE32465)/Homer	DCYAAAAATAGM	1e-16	-37.81	0	119	0.0371	709.5	0.0156	Ets1-distal(ETS)/CD4+-PolII-ChIP-Seq(Barski_et_al.)/Homer	MACAGGAAGT	1e-06	-15.95	0	40	0.0703	1320.3	0.0276	Nrf2(bZIP)/Lymphoblast-Nrf2-ChIP-Seq(GSE37589)/Homer	HTGCTGAGTCAT	1e-09	-22.29	0	29	0.0138	146.2	0.0033	bHLHE40(bHLH)/HepG2-BHLHE40-ChIP-Seq(GSE31477)/Homer	KCACGTGMCN	1e-18	-43.29	0
Rfx5(HTH)/GM12878-Rfx5-ChIP-Seq(GSE31477)/Homer	SCCTAGCAACAG	1e-17	-40.41	0	193	0.0464	1063.8	0.0234	Rfx5(HTH)/GM12878-Rfx5-ChIP-Seq(GSE31477)/Homer	SCCTAGCAACAG	1e-17	-41.06	0	255	0.0406	967	0.0225	Tgif2(Homeobox)/mES-Tgif2-ChIP-Seq(GSE55404)/Homer	TGTCANYT	1e-15	-35.35	0	1141	0.3559	13203.1	0.29	USF1(bHLH)/GM12878-Usf1-ChIP-Seq(GSE32465)/Homer	SGTCACGTGR	1e-06	-15.51	0	58	0.1019	2348.3	0.049	Rfx5(HTH)/GM12878-Rfx5-ChIP-Seq(GSE31477)/Homer	SCCTAGCAACAG	1e-09	-21.1	0	106	0.0505	1193.7	0.0265	Chop(bZIP)/MEF-Chop-ChIP-Seq(GSE35681)/Homer	ATTGCATCAT	1e-17	-41.05	0
Mef2b(MADS)/HEK293-Mef2b.V5-ChIP-Seq(GSE67450)/Homer	GCTATTTTTGGM	1e-16	-39.07	0	232	0.0558	1386.4	0.0306	Foxo1(Forkhead)/RAW-Foxo1-ChIP-Seq(Fan_et_al.)/Homer	CTGTTTAC	1e-17	-39.93	0	1122	0.1788	6017.1	0.1398	Myf5(bHLH)/GM-Myf5-ChIP-Seq(GSE24852)/Homer	BAACAGCTGT	1e-15	-34.95	0	415	0.1294	3959.1	0.087	KLF3(Zf)/MEF-Klf3-ChIP-Seq(GSE44748)/Homer	NRGCCCCRCCCHBNN	1e-06	-15.51	0	78	0.1371	3569.6	0.0746	Smad3(MAD)/NPC-Smad3-ChIP-Seq(GSE36673)/Homer	TWGTCTGV	1e-08	-20.65	0	711	0.3389	12543.4	0.2789	KLF3(Zf)/MEF-Klf3-ChIP-Seq(GSE44748)/Homer	NRGCCCCRCCCHBNN	1e-17	-40.78	0
Mef2d(MADS)/Retina-Mef2d-ChIP-Seq(GSE61391)/Homer	GCTATTTTTAGC	1e-16	-38.47	0	75	0.018	257.3	0.0057	Foxf1(Forkhead)/Lung-Foxf1-ChIP-Seq(GSE77951)/Homer	WWATRTAAACAN	1e-17	-39.4	0	329	0.0524	1368.4	0.0318	Tbx5(T-box)/HL1-Tbx5.biotin-ChIP-Seq(GSE21529)/Homer	AGGTGTCA	1e-14	-34.2	0	1313	0.4095	15583.7	0.3423	Maz(Zf)/HepG2-Maz-ChIP-Seq(GSE31477)/Homer	GGGGGGGG	1e-06	-15.3	0	179	0.3146	10639.9	0.2222	Meis1(Homeobox)/MastCells-Meis1-ChIP-Seq(GSE48085)/Homer	VGCTGWCAVB	1e-08	-19.3	0	480	0.2288	8040.7	0.1788	MNT(bHLH)/HepG2-MNT-ChIP-Seq(Encode)/Homer	DGCACACGTG	1e-17	-39.56	0
Smad3(MAD)/NPC-Smad3-ChIP-Seq(GSE36673)/Homer	TWGTCTGV	1e-16	-38.47	0	1377	0.3313	12338.8	0.272	MITF(bHLH)/MastCells-MITF-ChIP-Seq(GSE48085)/Homer	RTCATGTGAC	1e-17	-39.2	0	651	0.1037	3186.3	0.074	PAX6(Paired,Homeobox)/Forebrain-Pax6-ChIP-Seq(GSE66961)/Homer	NGTGTTCAVTSAAGCGKAAA	1e-14	-33.22	0	67	0.0209	308.7	0.0068	Atoh1(bHLH)/Cerebellum-Atoh1-ChIP-Seq(GSE22111)/Homer	VNRVCAGCTGGY	1e-06	-15.11	0	121	0.2127	6477	0.1353	IRF4(IRF)/GM12878-IRF4-ChIP-Seq(GSE32465)/Homer	ACTGAAACCA	1e-08	-19.26	0	106	0.0505	1236.5	0.0275	IRF4(IRF)/GM12878-IRF4-ChIP-Seq(GSE32465)/Homer	ACTGAAACCA	1e-17	-39.31	0
NF1-halfsite(CTF)/LNCaP-NF1-ChIP-Seq(Unpublished)/Homer	YTGCCAAG	1e-16	-37.52	0	1051	0.2529	9062.4	0.1997	NeuroD1(bHLH)/Islet-NeuroD1-ChIP-Seq(GSE30298)/Homer	GCCATCTGTT	1e-17	-39.18	0	766	0.1221	3866.9	0.0898	Pax8(Paired,Homeobox)/Thyroid-Pax8-ChIP-Seq(GSE26938)/Homer	GTCATGCHTGRCTGS	1e-14	-32.91	0	204	0.0636	1617.7	0.0355	Usf2(bHLH)/C2C12-Usf2-ChIP-Seq(GSE36030)/Homer	GTCACGTGGT	1e-06	-14.99	0	38	0.0668	1266.5	0.0265	Gata2(Zf)/K562-GATA2-ChIP-Seq(GSE18829)/Homer	BBCTTATCTS	1e-08	-18.8	0	111	0.0529	1327.2	0.0295	CTCF(Zf)/CD4+-CTCF-ChIP-Seq(Barski_et_al.)/Homer	AYAGTGCCMYCTRGTGGCCA	1e-16	-37.72	0
Rfx1(HTH)/NPC-H3K4me1-ChIP-Seq(GSE16256)/Homer	KGTTGCCATGGCAA	1e-16	-36.93	0	156	0.0375	818.8	0.018	Rbpj1(?)/Panc1-Rbpj1-ChIP-Seq(GSE47459)/Homer	HTTTCCCASG	1e-16	-39.06	0	1150	0.1832	6209.6	0.1443	CTCF(Zf)/CD4+-CTCF-ChIP-Seq(Barski_et_al.)/Homer	AYAGTGCCMYCTRGTGGCCA	1e-13	-32.22	0	98	0.0306	576	0.0127	NF-E2(bZIP)/K562-NFE2-ChIP-Seq(GSE31477)/Homer	GATGACTCAGCA	1e-06	-14.93	0	14	0.0246	208.5	0.0044	Gata6(Zf)/HUG1N-GATA6-ChIP-Seq(GSE51936)/Homer	YCTTATCTBN	1e-07	-17.66	0	135	0.0643	1752.5	0.039	KLF6(Zf)/PDAC-KLF6-ChIP-Seq(GSE64557)/Homer	MKGGGYGTGGCC	1e-15	-36.68	0
X-box(HTH)/NPC-H3K4me1-ChIP-Seq(GSE16256)/Homer	GGTTGCCATGGCAA	1e-15	-36.27	0	92	0.0221	374.3	0.0082	Smad2(MAD)/ES-SMAD2-ChIP-Seq(GSE29422)/Homer	CTGTCTGG	1e-16	-39.06	0	1319	0.2102	7265	0.1688	Slug(Zf)/Mesoderm-Snai2-ChIP-Seq(GSE61475)/Homer	SNGCACCTGCHS	1e-13	-31.76	0	404	0.126	3914.5	0.086	Klf4(Zf)/mES-Klf4-ChIP-Seq(GSE11431)/Homer	GCCACACCCA	1e-06	-14.56	0	62	0.109	2659.1	0.0555	Tbx20(T-box)/Heart-Tbx20-ChIP-Seq(GSE29636)/Homer	GGTGYTGACAGS	1e-07	-17.61	0	86	0.041	963.5	0.0214	Mef2b(MADS)/HEK293-Mef2b.V5-ChIP-Seq(GSE67450)/Homer	GCTATTTTTGGM	1e-15	-36.44	0
SpiB(ETS)/OCILY3-SPIB-ChIP-Seq(GSE56857)/Homer	AAAGRGGAAGTG	1e-15	-36.09	0	169	0.0407	925.3	0.0204	FOXA1(Forkhead)/LNCAP-FOXA1-ChIP-Seq(GSE27824)/Homer	WAAGTAAACA	1e-15	-36.84	0	424	0.0676	1917.5	0.0445	Mef2b(MADS)/HEK293-Mef2b.V5-ChIP-Seq(GSE67450)/Homer	GCTATTTTTGGM	1e-13	-31.4	0	199	0.0621	1590.7	0.0349	ELF1(ETS)/Jurkat-ELF1-ChIP-Seq(SRA014231)/Homer	AVCCGGAAGT	1e-06	-14.14	0	66	0.116	2939.9	0.0614	WT1(Zf)/Kidney-WT1-ChIP-Seq(GSE90016)/Homer	MCTCCCMCRCAB	1e-07	-17.6	0	231	0.1101	3432	0.0763	NFkB-p50,p52(RHD)/Monocyte-p50-ChIP-Chip(Schreiber_et_al.)/Homer	GGGGGAATCCCC	1e-15	-35.51	0
NFkB-p65-Rel(RHD)/ThioMac-LPS-Expression(GSE23622)/Homer	GGAAATTCCC	1e-15	-35.38	0	71	0.0171	249.3	0.0055	NFAT(RHD)/Jurkat-NFATC1-ChIP-Seq(Jolma_et_al.)/Homer	ATTTTCCATT	1e-15	-36.83	0	542	0.0864	2588.4	0.0601	bZIP:IRF(bZIP,IRF)/Th17-BatF-ChIP-Seq(GSE39756)/Homer	NAGTTTCABTHTGACTNW	1e-13	-30.9	0	141	0.044	999.3	0.022	RUNX2(Runt)/PCa-RUNX2-ChIP-Seq(GSE33889)/Homer	NWAACCACADNN	1e-05	-13.01	0	71	0.1248	3358.5	0.0701	Egr1(Zf)/K562-Egr1-ChIP-Seq(GSE32465)/Homer	TGCGTGGGYG	1e-07	-17.59	0	290	0.1382	4514.1	0.1004	CRE(bZIP)/Promoter/Homer	CSGTGACGTCAC	1e-14	-34	0
NFkB-p65(RHD)/GM12787-p65-ChIP-Seq(GSE19485)/Homer	WGGGGATTTCCC	1e-15	-35.38	0	356	0.0857	2494	0.055	Stat3(Stat)/mES-Stat3-ChIP-Seq(GSE11431)/Homer	CTTCCGGGAA	1e-15	-36.61	0	431	0.0687	1959.1	0.0455	NeuroG2(bHLH)/Fibroblast-NeuroG2-ChIP-Seq(GSE75910)/Homer	ACCATCTGTT	1e-13	-30.11	0	668	0.2084	7230.2	0.1588	Mef2a(MADS)/HL1-Mef2a.biotin-ChIP-Seq(GSE21529)/Homer	CYAAAAATAG	1e-05	-12.69	0	25	0.0439	722.3	0.0151	Foxo3(Forkhead)/U2OS-Foxo3-ChIP-Seq(E-MTAB-2701)/Homer	DGTAAACA	1e-07	-17.38	0	123	0.0586	1561.9	0.0347	Klf4(Zf)/mES-Klf4-ChIP-Seq(GSE11431)/Homer	GCCACACCCA	1e-14	-32.26	0
Tlx?(NR)/NPC-H3K4me1-ChIP-Seq(GSE16256)/Homer	CTGGCAGSCTGCCA	1e-15	-34.88	0	337	0.0811	2335.6	0.0515	KLF3(Zf)/MEF-Klf3-ChIP-Seq(GSE44748)/Homer	NRGCCCCRCCCHBNN	1e-15	-35.35	0	615	0.098	3036.3	0.0705	Atf7(bZIP)/3T3L1-Atf7-ChIP-Seq(GSE56872)/Homer	NGRTGACGTCAY	1e-13	-30.01	0	194	0.0605	1561.8	0.0343	MafB(bZIP)/BMM-Mafb-ChIP-Seq(GSE75722)/Homer	WNTGCTGASTCAGCANWTTY	1e-05	-12.63	0	38	0.0668	1400.9	0.0293	Smad4(MAD)/ESC-SMAD4-ChIP-Seq(GSE29422)/Homer	VBSYGTCTGG	1e-07	-17.1	0	487	0.2321	8318.9	0.185	Foxo1(Forkhead)/RAW-Foxo1-ChIP-Seq(Fan_et_al.)/Homer	CTGTTTAC	1e-12	-29.65	0
Klf4(Zf)/mES-Klf4-ChIP-Seq(GSE11431)/Homer	GCCACACCCA	1e-14	-33.8	0	326	0.0784	2258.8	0.0498	MyoD(bHLH)/Myotube-MyoD-ChIP-Seq(GSE21614)/Homer	RRCAGCTGYTSY	1e-15	-34.98	0	903	0.1439	4772.4	0.1109	Tgif1(Homeobox)/mES-Tgif1-ChIP-Seq(GSE55404)/Homer	YTGWCADY	1e-12	-29.08	0	1011	0.3153	11749.3	0.2581	MyoD(bHLH)/Myotube-MyoD-ChIP-Seq(GSE21614)/Homer	RRCAGCTGYTSY	1e-05	-12.59	0	101	0.1775	5405.4	0.1129	RORgt(NR)/EL4-RORgt.Flag-ChIP-Seq(GSE56019)/Homer	AAYTAGGTCA	1e-07	-16.14	0	38	0.0181	304	0.0068	BORIS(Zf)/K562-CTCFL-ChIP-Seq(GSE32465)/Homer	CNNBRGCGCCCCCTGSTGGC	1e-12	-29.08	0
NFAT(RHD)/Jurkat-NFATC1-ChIP-Seq(Jolma_et_al.)/Homer	ATTTTCCATT	1e-13	-31.42	0	356	0.0857	2568.6	0.0566	FOXM1(Forkhead)/MCF7-FOXM1-ChIP-Seq(GSE72977)/Homer	TRTTTACTTW	1e-15	-34.89	0	371	0.0591	1646.5	0.0383	Tbet(T-box)/CD8-Tbet-ChIP-Seq(GSE33802)/Homer	AGGTGTGAAM	1e-12	-28.66	0	389	0.1213	3822.1	0.084	ETS(ETS)/Promoter/Homer	AACCGGAAGT	1e-05	-12.51	0	45	0.0791	1805.2	0.0377	RORgt(NR)/EL4-RORgt.Flag-ChIP-Seq(GSE56019)/Homer	AAYTAGGTCA	1e-07	-16.14	0	38	0.0181	304	0.0068	bHLHE41(bHLH)/proB-Bhlhe41-ChIP-Seq(GSE93764)/Homer	KCACGTGMCN	1e-12	-28.69	0
FOXK1(Forkhead)/HEK293-FOXK1-ChIP-Seq(GSE51673)/Homer	NVWTGTTTAC	1e-13	-30.49	0	275	0.0662	1872.9	0.0413	EWS:ERG-fusion(ETS)/CADO_ES1-EWS:ERG-ChIP-Seq(SRA014231)/Homer	ATTTCCTGTN	1e-15	-34.86	0	529	0.0843	2542.4	0.0591	Maz(Zf)/HepG2-Maz-ChIP-Seq(GSE31477)/Homer	GGGGGGGG	1e-12	-28.55	0	824	0.257	9305.3	0.2044	Bach1(bZIP)/K562-Bach1-ChIP-Seq(GSE31477)/Homer	AWWNTGCTGAGTCAT	1e-05	-12.47	0	11	0.0193	156.1	0.0033	Gata1(Zf)/K562-GATA1-ChIP-Seq(GSE18829)/Homer	SAGATAAGRV	1e-06	-16.11	0	100	0.0477	1221.3	0.0272	Mef2c(MADS)/GM12878-Mef2c-ChIP-Seq(GSE32465)/Homer	DCYAAAAATAGM	1e-12	-28.33	0
Klf9(Zf)/GBM-Klf9-ChIP-Seq(GSE62211)/Homer	GCCACRCCCACY	1e-13	-30.08	0	365	0.0878	2676.5	0.059	Egr2(Zf)/Thymocytes-Egr2-ChIP-Seq(GSE34254)/Homer	NGCGTGGGCGGR	1e-15	-34.62	0	266	0.0424	1081.5	0.0251	Foxo1(Forkhead)/RAW-Foxo1-ChIP-Seq(Fan_et_al.)/Homer	CTGTTTAC	1e-12	-28.26	0	648	0.2021	7046.6	0.1548	c-Jun-CRE(bZIP)/K562-cJun-ChIP-Seq(GSE31477)/Homer	ATGACGTCATCY	1e-05	-12.22	0	30	0.0527	994	0.0208	Tbr1(T-box)/Cortex-Tbr1-ChIP-Seq(GSE71384)/Homer	AAGGTGTKAA	1e-06	-16.05	0	293	0.1397	4650	0.1034	JunD(bZIP)/K562-JunD-ChIP-Seq/Homer	ATGACGTCATCN	1e-10	-24.27	0
KLF3(Zf)/MEF-Klf3-ChIP-Seq(GSE44748)/Homer	NRGCCCCRCCCHBNN	1e-12	-28.53	0	451	0.1085	3500.4	0.0772	Bcl11a(Zf)/HSPC-BCL11A-ChIP-Seq(GSE104676)/Homer	TYTGACCASWRG	1e-14	-34.37	0	606	0.0966	2999.4	0.0697	Atoh1(bHLH)/Cerebellum-Atoh1-ChIP-Seq(GSE22111)/Homer	VNRVCAGCTGGY	1e-12	-28.12	0	540	0.1684	5689.6	0.125	EWS:FLI1-fusion(ETS)/SK_N_MC-EWS:FLI1-ChIP-Seq(SRA014231)/Homer	VACAGGAAAT	1e-05	-12.14	0	59	0.1037	2680.1	0.056	Bach1(bZIP)/K562-Bach1-ChIP-Seq(GSE31477)/Homer	AWWNTGCTGAGTCAT	1e-06	-15.67	0	24	0.0114	143.2	0.0032	E-box(bHLH)/Promoter/Homer	SSGGTCACGTGA	1e-10	-23.62	0
ETS:RUNX(ETS,Runt)/Jurkat-RUNX1-ChIP-Seq(GSE17954)/Homer	RCAGGATGTGGT	1e-12	-27.96	0	103	0.0248	512.1	0.0113	FOXA1(Forkhead)/MCF7-FOXA1-ChIP-Seq(GSE26831)/Homer	WAAGTAAACA	1e-14	-33.98	0	336	0.0535	1464.5	0.034	EKLF(Zf)/Erythrocyte-Klf1-ChIP-Seq(GSE20478)/Homer	NWGGGTGTGGCY	1e-12	-27.72	0	154	0.048	1178.1	0.0259	NeuroD1(bHLH)/Islet-NeuroD1-ChIP-Seq(GSE30298)/Homer	GCCATCTGTT	1e-05	-12.1	0	89	0.1564	4645.4	0.097	FoxL2(Forkhead)/Ovary-FoxL2-ChIP-Seq(GSE60858)/Homer	WWTRTAAACAVG	1e-06	-15.64	0	113	0.0539	1447.1	0.0322	Sp1(Zf)/Promoter/Homer	GGCCCCGCCCCC	1e-09	-22.74	0
Foxf1(Forkhead)/Lung-Foxf1-ChIP-Seq(GSE77951)/Homer	WWATRTAAACAN	1e-12	-27.82	0	194	0.0467	1227.9	0.0271	STAT1(Stat)/HelaS3-STAT1-ChIP-Seq(GSE12782)/Homer	NATTTCCNGGAAAT	1e-14	-33.29	0	193	0.0308	717.3	0.0167	MyoG(bHLH)/C2C12-MyoG-ChIP-Seq(GSE36024)/Homer	AACAGCTG	1e-11	-27.43	0	598	0.1865	6443.1	0.1415	Max(bHLH)/K562-Max-ChIP-Seq(GSE31477)/Homer	RCCACGTGGYYN	1e-05	-11.88	0	66	0.116	3148.1	0.0658	Smad2(MAD)/ES-SMAD2-ChIP-Seq(GSE29422)/Homer	CTGTCTGG	1e-06	-15.46	0	456	0.2173	7820	0.1739	ISRE(IRF)/ThioMac-LPS-Expression(GSE23622)/Homer	AGTTTCASTTTC	1e-09	-22.67	0
Maz(Zf)/HepG2-Maz-ChIP-Seq(GSE31477)/Homer	GGGGGGGG	1e-10	-25.32	0	1227	0.2952	11310.5	0.2493	Bcl6(Zf)/Liver-Bcl6-ChIP-Seq(GSE31578)/Homer	NNNCTTTCCAGGAAA	1e-14	-32.74	0	928	0.1479	4972.6	0.1155	Twist2(bHLH)/Myoblast-Twist2.Ty1-ChIP-Seq(GSE127998)/Homer	MCAGCTGBYH	1e-11	-27.41	0	779	0.243	8768.5	0.1926	NPAS2(bHLH)/Liver-NPAS2-ChIP-Seq(GSE39860)/Homer	KCCACGTGAC	0.0001	-11.5	0	99	0.174	5408.4	0.113	BORIS(Zf)/K562-CTCFL-ChIP-Seq(GSE32465)/Homer	CNNBRGCGCCCCCTGSTGGC	1e-06	-15.34	0	100	0.0477	1242.1	0.0276	Egr2(Zf)/Thymocytes-Egr2-ChIP-Seq(GSE34254)/Homer	NGCGTGGGCGGR	1e-09	-22.44	0
EAR2(NR)/K562-NR2F6-ChIP-Seq(Encode)/Homer	NRBCARRGGTCA	1e-10	-25.21	0	666	0.1603	5653.2	0.1246	ERG(ETS)/VCaP-ERG-ChIP-Seq(GSE14097)/Homer	ACAGGAAGTG	1e-14	-32.59	0	1314	0.2094	7390.5	0.1717	Ap4(bHLH)/AML-Tfap4-ChIP-Seq(GSE45738)/Homer	NAHCAGCTGD	1e-11	-27.33	0	642	0.2002	7006.4	0.1539	Atf1(bZIP)/K562-ATF1-ChIP-Seq(GSE31477)/Homer	GATGACGTCA	0.0001	-11.46	0	51	0.0896	2245	0.0469	IRF2(IRF)/Erythroblas-IRF2-ChIP-Seq(GSE36985)/Homer	GAAASYGAAASY	1e-06	-14.77	0	35	0.0167	282.1	0.0063	EKLF(Zf)/Erythrocyte-Klf1-ChIP-Seq(GSE20478)/Homer	NWGGGTGTGGCY	1e-09	-21.73	0
PR(NR)/T47D-PR-ChIP-Seq(GSE31130)/Homer	VAGRACAKNCTGTBC	1e-10	-25.14	0	851	0.2048	7489.5	0.1651	FOXK1(Forkhead)/HEK293-FOXK1-ChIP-Seq(GSE51673)/Homer	NVWTGTTTAC	1e-13	-31.76	0	430	0.0685	2018.9	0.0469	Meis1(Homeobox)/MastCells-Meis1-ChIP-Seq(GSE48085)/Homer	VGCTGWCAVB	1e-11	-26.6	0	693	0.2162	7689.8	0.1689	BMAL1(bHLH)/Liver-Bmal1-ChIP-Seq(GSE39860)/Homer	GNCACGTG	0.0001	-11.45	0	133	0.2337	7843.9	0.1638	ISRE(IRF)/ThioMac-LPS-Expression(GSE23622)/Homer	AGTTTCASTTTC	1e-06	-13.83	0	24	0.0114	160	0.0036	Mef2d(MADS)/Retina-Mef2d-ChIP-Seq(GSE61391)/Homer	GCTATTTTTAGC	1e-09	-21.67	0
JunD(bZIP)/K562-JunD-ChIP-Seq/Homer	ATGACGTCATCN	1e-10	-24.96	0	71	0.0171	312.5	0.0069	Etv2(ETS)/ES-ER71-ChIP-Seq(GSE59402)/Homer	NNAYTTCCTGHN	1e-13	-31.65	0	790	0.1259	4150.1	0.0964	NFIL3(bZIP)/HepG2-NFIL3-ChIP-Seq(Encode)/Homer	VTTACGTAAYNNNNN	1e-11	-26.35	0	149	0.0465	1148.5	0.0252	Atf7(bZIP)/3T3L1-Atf7-ChIP-Seq(GSE56872)/Homer	NGRTGACGTCAY	0.0001	-11.29	0.0001	41	0.0721	1660	0.0347	NFIL3(bZIP)/HepG2-NFIL3-ChIP-Seq(Encode)/Homer	VTTACGTAAYNNNNN	1e-05	-13.34	0	92	0.0439	1168.7	0.026	Klf9(Zf)/GBM-Klf9-ChIP-Seq(GSE62211)/Homer	GCCACRCCCACY	1e-09	-21.47	0
COUP-TFII(NR)/K562-NR2F1-ChIP-Seq(Encode)/Homer	GKBCARAGGTCA	1e-10	-24.91	0	714	0.1718	6135.1	0.1352	Usf2(bHLH)/C2C12-Usf2-ChIP-Seq(GSE36030)/Homer	GTCACGTGGT	1e-13	-31.36	0	249	0.0397	1023.7	0.0238	SCL(bHLH)/HPC7-Scl-ChIP-Seq(GSE13511)/Homer	AVCAGCTG	1e-11	-25.98	0	1841	0.5742	23408.3	0.5142	ETS:RUNX(ETS,Runt)/Jurkat-RUNX1-ChIP-Seq(GSE17954)/Homer	RCAGGATGTGGT	0.0001	-11.03	0.0001	18	0.0316	462.4	0.0097	GATA3(Zf)/iTreg-Gata3-ChIP-Seq(GSE20898)/Homer	AGATAASR	1e-05	-13.18	0	193	0.092	2943.9	0.0655	TFE3(bHLH)/MEF-TFE3-ChIP-Seq(GSE75757)/Homer	GTCACGTGACYV	1e-09	-21.31	0
LXH9(Homeobox)/Hct116-LXH9.V5-ChIP-Seq(GSE116822)/Homer	NGCTAATTAG	1e-10	-24.86	0	349	0.084	2644.8	0.0583	Sp1(Zf)/Promoter/Homer	GGCCCCGCCCCC	1e-13	-31.28	0	486	0.0774	2347.2	0.0545	MyoD(bHLH)/Myotube-MyoD-ChIP-Seq(GSE21614)/Homer	RRCAGCTGYTSY	1e-11	-25.89	0	455	0.1419	4711.3	0.1035	NeuroG2(bHLH)/Fibroblast-NeuroG2-ChIP-Seq(GSE75910)/Homer	ACCATCTGTT	0.0001	-10.47	0.0001	132	0.232	7929.2	0.1656	MITF(bHLH)/MastCells-MITF-ChIP-Seq(GSE48085)/Homer	RTCATGTGAC	1e-05	-12.75	0	244	0.1163	3910.7	0.087	Mef2a(MADS)/HL1-Mef2a.biotin-ChIP-Seq(GSE21529)/Homer	CYAAAAATAG	1e-09	-21.24	0
Smad4(MAD)/ESC-SMAD4-ChIP-Seq(GSE29422)/Homer	VBSYGTCTGG	1e-10	-24.83	0	870	0.2093	7691.4	0.1695	FoxL2(Forkhead)/Ovary-FoxL2-ChIP-Seq(GSE60858)/Homer	WWTRTAAACAVG	1e-13	-30.3	0	298	0.0475	1298.7	0.0302	Tcf21(bHLH)/ArterySmoothMuscle-Tcf21-ChIP-Seq(GSE61369)/Homer	NAACAGCTGG	1e-11	-25.72	0	513	0.16	5437.1	0.1194	PRDM1(Zf)/Hela-PRDM1-ChIP-Seq(GSE31477)/Homer	ACTTTCACTTTC	0.0001	-10.21	0.0002	39	0.0685	1623.3	0.0339	Rfx6(HTH)/Min6b1-Rfx6.HA-ChIP-Seq(GSE62844)/Homer	TGTTKCCTAGCAACM	1e-05	-12.69	0	313	0.1492	5225.9	0.1162	Ap4(bHLH)/AML-Tfap4-ChIP-Seq(GSE45738)/Homer	NAHCAGCTGD	1e-08	-20.21	0
Gata1(Zf)/K562-GATA1-ChIP-Seq(GSE18829)/Homer	SAGATAAGRV	1e-10	-24.25	0	174	0.0419	1113.6	0.0245	Hoxc9(Homeobox)/Ainv15-Hoxc9-ChIP-Seq(GSE21812)/Homer	GGCCATAAATCA	1e-12	-29.9	0	218	0.0347	874.5	0.0203	Usf2(bHLH)/C2C12-Usf2-ChIP-Seq(GSE36030)/Homer	GTCACGTGGT	1e-11	-25.68	0	157	0.049	1243.3	0.0273	Nrf2(bZIP)/Lymphoblast-Nrf2-ChIP-Seq(GSE37589)/Homer	HTGCTGAGTCAT	0.0001	-10.04	0.0002	10	0.0176	168.2	0.0035	NFE2L2(bZIP)/HepG2-NFE2L2-ChIP-Seq(Encode)/Homer	AWWWTGCTGAGTCAT	1e-05	-12.38	0	17	0.0081	95.3	0.0021	Pdx1(Homeobox)/Islet-Pdx1-ChIP-Seq(SRA008281)/Homer	YCATYAATCA	1e-08	-19.85	0
CTCF(Zf)/CD4+-CTCF-ChIP-Seq(Barski_et_al.)/Homer	AYAGTGCCMYCTRGTGGCCA	1e-10	-23.95	0	117	0.0282	657.9	0.0145	Foxo3(Forkhead)/U2OS-Foxo3-ChIP-Seq(E-MTAB-2701)/Homer	DGTAAACA	1e-12	-29.44	0	310	0.0494	1374	0.0319	Atf2(bZIP)/3T3L1-Atf2-ChIP-Seq(GSE56872)/Homer	NRRTGACGTCAT	1e-11	-25.65	0	146	0.0455	1129	0.0248	n-Myc(bHLH)/mES-nMyc-ChIP-Seq(GSE11431)/Homer	VRCCACGTGG	0.0001	-10.03	0.0002	72	0.1265	3745	0.0782	TCFL2(HMG)/K562-TCF7L2-ChIP-Seq(GSE29196)/Homer	ACWTCAAAGG	1e-05	-12.26	0	26	0.0124	199.8	0.0044	NPAS2(bHLH)/Liver-NPAS2-ChIP-Seq(GSE39860)/Homer	KCCACGTGAC	1e-08	-19.41	0
EKLF(Zf)/Erythrocyte-Klf1-ChIP-Seq(GSE20478)/Homer	NWGGGTGTGGCY	1e-10	-23.74	0	163	0.0392	1029.6	0.0227	Klf4(Zf)/mES-Klf4-ChIP-Seq(GSE11431)/Homer	GCCACACCCA	1e-12	-29.34	0	417	0.0664	1978.2	0.046	WT1(Zf)/Kidney-WT1-ChIP-Seq(GSE90016)/Homer	MCTCCCMCRCAB	1e-11	-25.51	0	360	0.1123	3566.5	0.0783	Olig2(bHLH)/Neuron-Olig2-ChIP-Seq(GSE30882)/Homer	RCCATMTGTT	0.0001	-9.938	0.0002	140	0.246	8614.6	0.1799	IRF1(IRF)/PBMC-IRF1-ChIP-Seq(GSE43036)/Homer	GAAAGTGAAAGT	1e-05	-12.12	0	38	0.0181	360.3	0.008	c-Myc(bHLH)/mES-cMyc-ChIP-Seq(GSE11431)/Homer	VVCCACGTGG	1e-08	-18.81	0
Smad2(MAD)/ES-SMAD2-ChIP-Seq(GSE29422)/Homer	CTGTCTGG	1e-10	-23.63	0	845	0.2033	7486	0.165	NFkB-p65-Rel(RHD)/ThioMac-LPS-Expression(GSE23622)/Homer	GGAAATTCCC	1e-11	-27.29	0	83	0.0132	236.4	0.0055	BHLHA15(bHLH)/NIH3T3-BHLHB8.HA-ChIP-Seq(GSE119782)/Homer	NAMCAGCTGK	1e-10	-25.02	0	637	0.1987	7035.9	0.1546	NPAS(bHLH)/Liver-NPAS-ChIP-Seq(GSE39860)/Homer	NVCACGTG	0.0001	-9.903	0.0002	117	0.2056	6926	0.1447	MafB(bZIP)/BMM-Mafb-ChIP-Seq(GSE75722)/Homer	WNTGCTGASTCAGCANWTTY	1e-05	-12.04	0	96	0.0458	1275.3	0.0284	SCL(bHLH)/HPC7-Scl-ChIP-Seq(GSE13511)/Homer	AVCAGCTG	1e-07	-16.98	0
Gata4(Zf)/Heart-Gata4-ChIP-Seq(GSE35151)/Homer	NBWGATAAGR	1e-10	-23.43	0	261	0.0628	1880	0.0414	Six2(Homeobox)/NephronProgenitor-Six2-ChIP-Seq(GSE39837)/Homer	GWAAYHTGAKMC	1e-11	-27.07	0	486	0.0774	2414.9	0.0561	BMAL1(bHLH)/Liver-Bmal1-ChIP-Seq(GSE39860)/Homer	GNCACGTG	1e-10	-24.92	0	682	0.2127	7618.4	0.1673	MNT(bHLH)/HepG2-MNT-ChIP-Seq(Encode)/Homer	DGCACACGTG	0.0001	-9.796	0.0002	82	0.1441	4456.1	0.0931	Foxf1(Forkhead)/Lung-Foxf1-ChIP-Seq(GSE77951)/Homer	WWATRTAAACAN	1e-05	-12.03	0	110	0.0524	1514.8	0.0337	NFAT:AP1(RHD,bZIP)/Jurkat-NFATC1-ChIP-Seq(Jolma_et_al.)/Homer	SARTGGAAAAWRTGAGTCAB	1e-06	-16.06	0
FOXP1(Forkhead)/H9-FOXP1-ChIP-Seq(GSE31006)/Homer	NYYTGTTTACHN	1e-10	-23.08	0	123	0.0296	714.3	0.0157	Smad4(MAD)/ESC-SMAD4-ChIP-Seq(GSE29422)/Homer	VBSYGTCTGG	1e-11	-26.65	0	1293	0.206	7417	0.1723	Mef2a(MADS)/HL1-Mef2a.biotin-ChIP-Seq(GSE21529)/Homer	CYAAAAATAG	1e-10	-24.89	0	113	0.0352	803.5	0.0176	Atf2(bZIP)/3T3L1-Atf2-ChIP-Seq(GSE56872)/Homer	NRRTGACGTCAT	0.0001	-9.783	0.0002	31	0.0545	1192	0.0249	NFkB-p65-Rel(RHD)/ThioMac-LPS-Expression(GSE23622)/Homer	GGAAATTCCC	1e-05	-11.85	0	23	0.011	167.1	0.0037	Tcf21(bHLH)/ArterySmoothMuscle-Tcf21-ChIP-Seq(GSE61369)/Homer	NAACAGCTGG	1e-06	-15.61	0
Foxo3(Forkhead)/U2OS-Foxo3-ChIP-Seq(E-MTAB-2701)/Homer	DGTAAACA	1e-10	-23.08	0	186	0.0448	1232.7	0.0272	PBX2(Homeobox)/K562-PBX2-ChIP-Seq(Encode)/Homer	RTGATTKATRGN	1e-11	-26.45	0	334	0.0532	1546.4	0.0359	USF1(bHLH)/GM12878-Usf1-ChIP-Seq(GSE32465)/Homer	SGTCACGTGR	1e-10	-24.84	0	236	0.0736	2130.1	0.0468	Elk4(ETS)/Hela-Elk4-ChIP-Seq(GSE31477)/Homer	NRYTTCCGGY	0.001	-8.998	0.0005	61	0.1072	3131.4	0.0654	JunD(bZIP)/K562-JunD-ChIP-Seq/Homer	ATGACGTCATCN	1e-05	-11.75	0	36	0.0172	338.5	0.0075	PRDM1(Zf)/Hela-PRDM1-ChIP-Seq(GSE31477)/Homer	ACTTTCACTTTC	1e-06	-15.27	0
Gata2(Zf)/K562-GATA2-ChIP-Seq(GSE18829)/Homer	BBCTTATCTS	1e-09	-22.21	0	182	0.0438	1212.9	0.0267	NF1:FOXA1(CTF,Forkhead)/LNCAP-FOXA1-ChIP-Seq(GSE27824)/Homer	WNTGTTTRYTTTGGCA	1e-11	-26.41	0	42	0.0067	79.3	0.0018	Tbx21(T-box)/GM12878-TBX21-ChIP-Seq(Encode)/Homer	AGGTGTGAAA	1e-10	-24.79	0	368	0.1148	3684.1	0.0809	MITF(bHLH)/MastCells-MITF-ChIP-Seq(GSE48085)/Homer	RTCATGTGAC	0.001	-8.828	0.0006	69	0.1213	3691.5	0.0771	NFAT:AP1(RHD,bZIP)/Jurkat-NFATC1-ChIP-Seq(Jolma_et_al.)/Homer	SARTGGAAAAWRTGAGTCAB	1e-05	-11.71	0	39	0.0186	381.3	0.0085	Nkx3.1(Homeobox)/LNCaP-Nkx3.1-ChIP-Seq(GSE28264)/Homer	AAGCACTTAA	1e-06	-14.76	0
COUP-TFII(NR)/Artia-Nr2f2-ChIP-Seq(GSE46497)/Homer	AGRGGTCA	1e-09	-21.95	0	832	0.2002	7421.7	0.1636	EKLF(Zf)/Erythrocyte-Klf1-ChIP-Seq(GSE20478)/Homer	NWGGGTGTGGCY	1e-10	-24.76	0	206	0.0328	861.4	0.02	Bach2(bZIP)/OCILy7-Bach2-ChIP-Seq(GSE44420)/Homer	TGCTGAGTCA	1e-10	-23.44	0	101	0.0315	704.2	0.0155	bHLHE40(bHLH)/HepG2-BHLHE40-ChIP-Seq(GSE31477)/Homer	KCACGTGMCN	0.001	-8.803	0.0006	37	0.065	1616.1	0.0338	FOXP1(Forkhead)/H9-FOXP1-ChIP-Seq(GSE31006)/Homer	NYYTGTTTACHN	1e-05	-11.56	0	73	0.0348	908.6	0.0202	Egr1(Zf)/K562-Egr1-ChIP-Seq(GSE32465)/Homer	TGCGTGGGYG	1e-06	-14.43	0
KLF10(Zf)/HEK293-KLF10.GFP-ChIP-Seq(GSE58341)/Homer	GGGGGTGTGTCC	1e-09	-21.8	0	384	0.0924	3044.7	0.0671	Klf9(Zf)/GBM-Klf9-ChIP-Seq(GSE62211)/Homer	GCCACRCCCACY	1e-10	-24.65	0	470	0.0749	2361.5	0.0549	c-Jun-CRE(bZIP)/K562-cJun-ChIP-Seq(GSE31477)/Homer	ATGACGTCATCY	1e-10	-23.21	0	127	0.0396	970.7	0.0213	EKLF(Zf)/Erythrocyte-Klf1-ChIP-Seq(GSE20478)/Homer	NWGGGTGTGGCY	0.001	-8.614	0.0007	33	0.058	1391.8	0.0291	X-box(HTH)/NPC-H3K4me1-ChIP-Seq(GSE16256)/Homer	GGTTGCCATGGCAA	0.0001	-11.33	0	42	0.02	431.4	0.0096	PBX2(Homeobox)/K562-PBX2-ChIP-Seq(Encode)/Homer	RTGATTKATRGN	1e-06	-13.92	0
Lhx3(Homeobox)/Neuron-Lhx3-ChIP-Seq(GSE31456)/Homer	ADBTAATTAR	1e-09	-21.53	0	359	0.0864	2817.6	0.0621	PU.1(ETS)/ThioMac-PU.1-ChIP-Seq(GSE21512)/Homer	AGAGGAAGTG	1e-10	-24.61	0	392	0.0625	1905.7	0.0443	MITF(bHLH)/MastCells-MITF-ChIP-Seq(GSE48085)/Homer	RTCATGTGAC	1e-09	-22.91	0	360	0.1123	3646.5	0.0801	FOXA1(Forkhead)/LNCAP-FOXA1-ChIP-Seq(GSE27824)/Homer	WAAGTAAACA	0.001	-8.514	0.0008	47	0.0826	2268.1	0.0474	bZIP:IRF(bZIP,IRF)/Th17-BatF-ChIP-Seq(GSE39756)/Homer	NAGTTTCABTHTGACTNW	0.0001	-11.23	0.0001	69	0.0329	852.7	0.019	WT1(Zf)/Kidney-WT1-ChIP-Seq(GSE90016)/Homer	MCTCCCMCRCAB	1e-05	-13.67	0
GATA:SCL(Zf,bHLH)/Ter119-SCL-ChIP-Seq(GSE18720)/Homer	CRGCTGBNGNSNNSAGATAA	1e-09	-21.33	0	67	0.0161	312.8	0.0069	KLF10(Zf)/HEK293-KLF10.GFP-ChIP-Seq(GSE58341)/Homer	GGGGGTGTGTCC	1e-10	-24.32	0	519	0.0827	2659	0.0618	BORIS(Zf)/K562-CTCFL-ChIP-Seq(GSE32465)/Homer	CNNBRGCGCCCCCTGSTGGC	1e-09	-22.59	0	147	0.0459	1192	0.0262	SPDEF(ETS)/VCaP-SPDEF-ChIP-Seq(SRA014231)/Homer	ASWTCCTGBT	0.001	-8.43	0.0008	80	0.1406	4507.6	0.0941	KLF10(Zf)/HEK293-KLF10.GFP-ChIP-Seq(GSE58341)/Homer	GGGGGTGTGTCC	0.0001	-11.08	0.0001	233	0.1111	3799.5	0.0845	bZIP:IRF(bZIP,IRF)/Th17-BatF-ChIP-Seq(GSE39756)/Homer	NAGTTTCABTHTGACTNW	1e-05	-13.54	0
Ap4(bHLH)/AML-Tfap4-ChIP-Seq(GSE45738)/Homer	NAHCAGCTGD	1e-09	-20.93	0	784	0.1886	6979.1	0.1538	Znf263(Zf)/K562-Znf263-ChIP-Seq(GSE31477)/Homer	CVGTSCTCCC	1e-10	-23.86	0	1903	0.3032	11469.5	0.2665	TCF4(bHLH)/SHSY5Y-TCF4-ChIP-Seq(GSE96915)/Homer	SMCATCTGKH	1e-09	-21.96	0	652	0.2034	7360.1	0.1617	Tbx5(T-box)/HL1-Tbx5.biotin-ChIP-Seq(GSE21529)/Homer	AGGTGTCA	0.001	-8.361	0.0009	238	0.4183	16600.9	0.3467	IRF:BATF(IRF:bZIP)/pDC-Irf8-ChIP-Seq(GSE66899)/Homer	CTTTCANTATGACTV	0.0001	-10.74	0.0001	24	0.0114	192.2	0.0043	Brn1(POU,Homeobox)/NPC-Brn1-ChIP-Seq(GSE35496)/Homer	TATGCWAATBAV	1e-05	-13.26	0
Gata6(Zf)/HUG1N-GATA6-ChIP-Seq(GSE51936)/Homer	YCTTATCTBN	1e-09	-20.77	0	224	0.0539	1603.5	0.0353	STAT5(Stat)/mCD4+-Stat5-ChIP-Seq(GSE12346)/Homer	RTTTCTNAGAAA	1e-10	-23.47	0	202	0.0322	853.5	0.0198	CRE(bZIP)/Promoter/Homer	CSGTGACGTCAC	1e-09	-21.87	0	123	0.0384	950.4	0.0209	c-Myc(bHLH)/LNCAP-cMyc-ChIP-Seq(Unpublished)/Homer	VCCACGTG	0.001	-8.2	0.001	54	0.0949	2759.4	0.0576	CTCF(Zf)/CD4+-CTCF-ChIP-Seq(Barski_et_al.)/Homer	AYAGTGCCMYCTRGTGGCCA	0.0001	-10.39	0.0001	54	0.0257	634	0.0141	Smad3(MAD)/NPC-Smad3-ChIP-Seq(GSE36673)/Homer	TWGTCTGV	1e-05	-13.08	0
TRPS1(Zf)/MCF7-TRPS1-ChIP-Seq(GSE107013)/Homer	AGATAAGANN	1e-09	-20.77	0	439	0.1056	3594.5	0.0792	Lhx3(Homeobox)/Neuron-Lhx3-ChIP-Seq(GSE31456)/Homer	ADBTAATTAR	1e-10	-23.08	0	595	0.0948	3140.4	0.073	Smad3(MAD)/NPC-Smad3-ChIP-Seq(GSE36673)/Homer	TWGTCTGV	1e-09	-21.43	0	1058	0.33	12773.8	0.2806	Foxo1(Forkhead)/RAW-Foxo1-ChIP-Seq(Fan_et_al.)/Homer	CTGTTTAC	0.001	-7.787	0.0016	116	0.2039	7224.2	0.1509	BMYB(HTH)/Hela-BMYB-ChIP-Seq(GSE27030)/Homer	NHAACBGYYV	0.0001	-10.15	0.0001	310	0.1478	5341.3	0.1188	ETS:E-box(ETS,bHLH)/HPC7-Scl-ChIP-Seq(GSE22178)/Homer	AGGAARCAGCTG	1e-05	-12.99	0
Sp1(Zf)/Promoter/Homer	GGCCCCGCCCCC	1e-08	-20.43	0	349	0.084	2752.5	0.0607	ETS1(ETS)/Jurkat-ETS1-ChIP-Seq(GSE17954)/Homer	ACAGGAAGTG	1e-09	-22.87	0	878	0.1399	4892.7	0.1137	Sp1(Zf)/Promoter/Homer	GGCCCCGCCCCC	1e-09	-21.25	0	196	0.0611	1759.8	0.0387	Srebp1a(bHLH)/HepG2-Srebp1a-ChIP-Seq(GSE31477)/Homer	RTCACSCCAY	0.001	-7.376	0.0024	25	0.0439	1014	0.0212	MafA(bZIP)/Islet-MafA-ChIP-Seq(GSE30298)/Homer	TGCTGACTCA	0.0001	-10.01	0.0002	224	0.1068	3694.7	0.0822	IRF:BATF(IRF:bZIP)/pDC-Irf8-ChIP-Seq(GSE66899)/Homer	CTTTCANTATGACTV	1e-05	-12.77	0
Nkx6.1(Homeobox)/Islet-Nkx6.1-ChIP-Seq(GSE40975)/Homer	GKTAATGR	1e-08	-19.99	0	552	0.1328	4713	0.1039	Fox:Ebox(Forkhead,bHLH)/Panc1-Foxa2-ChIP-Seq(GSE47459)/Homer	NNNVCTGWGYAAACASN	1e-09	-22.31	0	470	0.0749	2403.4	0.0558	CLOCK(bHLH)/Liver-Clock-ChIP-Seq(GSE39860)/Homer	GHCACGTG	1e-09	-20.93	0	262	0.0817	2531.7	0.0556	FOXA1(Forkhead)/MCF7-FOXA1-ChIP-Seq(GSE26831)/Homer	WAAGTAAACA	0.001	-7.002	0.0034	36	0.0633	1719	0.0359	FOXK1(Forkhead)/HEK293-FOXK1-ChIP-Seq(GSE51673)/Homer	NVWTGTTTAC	0.0001	-9.53	0.0003	151	0.072	2354.6	0.0524	Tgif2(Homeobox)/mES-Tgif2-ChIP-Seq(GSE55404)/Homer	TGTCANYT	1e-05	-12.75	0
FOXK2(Forkhead)/U2OS-FOXK2-ChIP-Seq(E-MTAB-2204)/Homer	SCHTGTTTACAT	1e-08	-19.16	0	191	0.046	1343.3	0.0296	FoxD3(forkhead)/ZebrafishEmbryo-Foxd3.biotin-ChIP-seq(GSE106676)/Homer	TGTTTAYTTAGC	1e-09	-22.29	0	313	0.0499	1485.6	0.0345	E2A(bHLH),near_PU.1/Bcell-PU.1-ChIP-Seq(GSE21512)/Homer	NVCACCTGBN	1e-08	-20.36	0	807	0.2517	9469.1	0.208	ZEB1(Zf)/PDAC-ZEB1-ChIP-Seq(GSE64557)/Homer	VCAGGTRDRY	0.001	-6.915	0.0037	169	0.297	11471.9	0.2396	Usf2(bHLH)/C2C12-Usf2-ChIP-Seq(GSE36030)/Homer	GTCACGTGGT	0.001	-9.21	0.0004	96	0.0458	1377.7	0.0306	Stat3+il21(Stat)/CD4-Stat3-ChIP-Seq(GSE19198)/Homer	SVYTTCCNGGAARB	1e-05	-12.19	0
THRb(NR)/Liver-NR1A2-ChIP-Seq(GSE52613)/Homer	TRAGGTCA	1e-08	-18.98	0	1783	0.429	17492.4	0.3855	Foxa3(Forkhead)/Liver-Foxa3-ChIP-Seq(GSE77670)/Homer	BSNTGTTTACWYWGN	1e-09	-22.28	0	136	0.0217	519.2	0.0121	IRF:BATF(IRF:bZIP)/pDC-Irf8-ChIP-Seq(GSE66899)/Homer	CTTTCANTATGACTV	1e-08	-18.98	0	48	0.015	261.8	0.0057	Klf9(Zf)/GBM-Klf9-ChIP-Seq(GSE62211)/Homer	GCCACRCCCACY	0.01	-6.831	0.0039	52	0.0914	2793.4	0.0583	ZNF467(Zf)/HEK293-ZNF467.GFP-ChIP-Seq(GSE58341)/Homer	TGGGGAAGGGCM	0.001	-9.172	0.0004	280	0.1335	4829.5	0.1074	MyoD(bHLH)/Myotube-MyoD-ChIP-Seq(GSE21614)/Homer	RRCAGCTGYTSY	0.0001	-11.46	0
STAT6(Stat)/CD4-Stat6-ChIP-Seq(GSE22104)/Homer	ABTTCYYRRGAA	1e-08	-18.72	0	205	0.0493	1475.4	0.0325	ZNF467(Zf)/HEK293-ZNF467.GFP-ChIP-Seq(GSE58341)/Homer	TGGGGAAGGGCM	1e-09	-22.13	0	953	0.1518	5383.4	0.1251	Max(bHLH)/K562-Max-ChIP-Seq(GSE31477)/Homer	RCCACGTGGYYN	1e-07	-18.03	0	289	0.0901	2942.6	0.0646	HLF(bZIP)/HSC-HLF.Flag-ChIP-Seq(GSE69817)/Homer	RTTATGYAAB	0.01	-6.642	0.0047	29	0.051	1313.2	0.0274	FoxD3(forkhead)/ZebrafishEmbryo-Foxd3.biotin-ChIP-seq(GSE106676)/Homer	TGTTTAYTTAGC	0.001	-8.891	0.0005	112	0.0534	1675.7	0.0373	KLF10(Zf)/HEK293-KLF10.GFP-ChIP-Seq(GSE58341)/Homer	GGGGGTGTGTCC	0.0001	-11.46	0
Tcf21(bHLH)/ArterySmoothMuscle-Tcf21-ChIP-Seq(GSE61369)/Homer	NAACAGCTGG	1e-08	-18.61	0	633	0.1523	5561.9	0.1226	Tlx?(NR)/NPC-H3K4me1-ChIP-Seq(GSE16256)/Homer	CTGGCAGSCTGCCA	1e-09	-21.86	0	438	0.0698	2221	0.0516	Foxf1(Forkhead)/Lung-Foxf1-ChIP-Seq(GSE77951)/Homer	WWATRTAAACAN	1e-07	-17.06	0	180	0.0561	1677.7	0.0369	Tbet(T-box)/CD8-Tbet-ChIP-Seq(GSE33802)/Homer	AGGTGTGAAM	0.01	-6.436	0.0058	65	0.1142	3752.5	0.0784	TRPS1(Zf)/MCF7-TRPS1-ChIP-Seq(GSE107013)/Homer	AGATAAGANN	0.001	-8.876	0.0005	232	0.1106	3921.6	0.0872	LXRE(NR),DR4/RAW-LXRb.biotin-ChIP-Seq(GSE21512)/Homer	RGGTTACTANAGGTCA	0.0001	-11.46	0
BORIS(Zf)/K562-CTCFL-ChIP-Seq(GSE32465)/Homer	CNNBRGCGCCCCCTGSTGGC	1e-08	-18.49	0	214	0.0515	1560.9	0.0344	EBF2(EBF)/BrownAdipose-EBF2-ChIP-Seq(GSE97114)/Homer	NABTCCCWDGGGAVH	1e-09	-21.41	0	904	0.144	5094.1	0.1183	NPAS(bHLH)/Liver-NPAS-ChIP-Seq(GSE39860)/Homer	NVCACGTG	1e-07	-16.98	0	581	0.1812	6675	0.1466	NFE2L2(bZIP)/HepG2-NFE2L2-ChIP-Seq(Encode)/Homer	AWWWTGCTGAGTCAT	0.01	-6.42	0.0058	6	0.0105	104	0.0022	NFkB-p65(RHD)/GM12787-p65-ChIP-Seq(GSE19485)/Homer	WGGGGATTTCCC	0.001	-8.856	0.0005	126	0.0601	1930.2	0.0429	HIF-1b(HLH)/T47D-HIF1b-ChIP-Seq(GSE59937)/Homer	RTACGTGC	0.0001	-11.44	0
Atoh1(bHLH)/Cerebellum-Atoh1-ChIP-Seq(GSE22111)/Homer	VNRVCAGCTGGY	1e-07	-18.16	0	651	0.1566	5758.4	0.1269	Fli1(ETS)/CD8-FLI-ChIP-Seq(GSE20898)/Homer	NRYTTCCGGH	1e-09	-21.34	0	1004	0.16	5728.3	0.1331	NeuroD1(bHLH)/Islet-NeuroD1-ChIP-Seq(GSE30298)/Homer	GCCATCTGTT	1e-07	-16.76	0	379	0.1182	4100.4	0.0901	AR-halfsite(NR)/LNCaP-AR-ChIP-Seq(GSE27824)/Homer	CCAGGAACAG	0.01	-6.287	0.0066	265	0.4657	19382.8	0.4048	CEBP:AP1(bZIP)/ThioMac-CEBPb-ChIP-Seq(GSE21512)/Homer	DRTGTTGCAA	0.001	-8.807	0.0005	117	0.0558	1769	0.0393	Atoh1(bHLH)/Cerebellum-Atoh1-ChIP-Seq(GSE22111)/Homer	VNRVCAGCTGGY	0.0001	-11.27	0
CLOCK(bHLH)/Liver-Clock-ChIP-Seq(GSE39860)/Homer	GHCACGTG	1e-07	-17.83	0	293	0.0705	2297.6	0.0506	FOXP1(Forkhead)/H9-FOXP1-ChIP-Seq(GSE31006)/Homer	NYYTGTTTACHN	1e-09	-21.18	0	182	0.029	771	0.0179	n-Myc(bHLH)/mES-nMyc-ChIP-Seq(GSE11431)/Homer	VRCCACGTGG	1e-07	-16.5	0	323	0.1007	3412	0.0749	Sp1(Zf)/Promoter/Homer	GGCCCCGCCCCC	0.01	-6.232	0.0069	41	0.0721	2128.8	0.0445	NFkB-p50,p52(RHD)/Monocyte-p50-ChIP-Chip(Schreiber_et_al.)/Homer	GGGGGAATCCCC	0.001	-8.3	0.0009	47	0.0224	576.1	0.0128	Tgif1(Homeobox)/mES-Tgif1-ChIP-Seq(GSE55404)/Homer	YTGWCADY	0.0001	-11.23	0
RARa(NR)/K562-RARa-ChIP-Seq(Encode)/Homer	TTGAMCTTTG	1e-07	-17.63	0	1098	0.2642	10338.4	0.2279	Rfx6(HTH)/Min6b1-Rfx6.HA-ChIP-Seq(GSE62844)/Homer	TGTTKCCTAGCAACM	1e-09	-21.14	0	865	0.1378	4856.2	0.1128	Smad4(MAD)/ESC-SMAD4-ChIP-Seq(GSE29422)/Homer	VBSYGTCTGG	1e-07	-16.45	0	681	0.2124	8013.5	0.176	c-Myc(bHLH)/mES-cMyc-ChIP-Seq(GSE11431)/Homer	VVCCACGTGG	0.01	-6.151	0.0074	49	0.0861	2679.8	0.056	Atf4(bZIP)/MEF-Atf4-ChIP-Seq(GSE35681)/Homer	MTGATGCAAT	0.001	-8.296	0.0009	46	0.0219	560.4	0.0125	Oct11(POU,Homeobox)/NCIH1048-POU2F3-ChIP-seq(GSE115123)/Homer	GATTTGCATA	0.0001	-11.08	0.0001
NFIL3(bZIP)/HepG2-NFIL3-ChIP-Seq(Encode)/Homer	VTTACGTAAYNNNNN	1e-07	-17.39	0	147	0.0354	993.8	0.0219	BMAL1(bHLH)/Liver-Bmal1-ChIP-Seq(GSE39860)/Homer	GNCACGTG	1e-09	-20.97	0	1074	0.1711	6184.4	0.1437	MNT(bHLH)/HepG2-MNT-ChIP-Seq(Encode)/Homer	DGCACACGTG	1e-07	-16.34	0	388	0.121	4230.6	0.0929	Zic3(Zf)/mES-Zic3-ChIP-Seq(GSE37889)/Homer	GGCCYCCTGCTGDGH	0.01	-6.12	0.0076	84	0.1476	5177.6	0.1081	GATA(Zf),IR3/iTreg-Gata3-ChIP-Seq(GSE20898)/Homer	NNNNNBAGATAWYATCTVHN	0.001	-8.005	0.0012	22	0.0105	203.7	0.0045	BHLHA15(bHLH)/NIH3T3-BHLHB8.HA-ChIP-Seq(GSE119782)/Homer	NAMCAGCTGK	0.0001	-10.95	0.0001
FoxL2(Forkhead)/Ovary-FoxL2-ChIP-Seq(GSE60858)/Homer	WWTRTAAACAVG	1e-07	-17.29	0	170	0.0409	1194.1	0.0263	ZFX(Zf)/mES-Zfx-ChIP-Seq(GSE11431)/Homer	AGGCCTRG	1e-09	-20.9	0	1425	0.2271	8446.5	0.1962	KLF10(Zf)/HEK293-KLF10.GFP-ChIP-Seq(GSE58341)/Homer	GGGGGTGTGTCC	1e-06	-15.86	0	315	0.0983	3337.2	0.0733	MafA(bZIP)/Islet-MafA-ChIP-Seq(GSE30298)/Homer	TGCTGACTCA	0.01	-6.097	0.0077	67	0.1178	3949.9	0.0825	RORg(NR)/Liver-Rorc-ChIP-Seq(GSE101115)/Homer	WAABTAGGTCAV	0.001	-7.891	0.0013	21	0.01	191.9	0.0043	TCF4(bHLH)/SHSY5Y-TCF4-ChIP-Seq(GSE96915)/Homer	SMCATCTGKH	0.0001	-10.59	0.0001
NF1:FOXA1(CTF,Forkhead)/LNCAP-FOXA1-ChIP-Seq(GSE27824)/Homer	WNTGTTTRYTTTGGCA	1e-07	-17.01	0	28	0.0067	89.5	0.002	ZNF711(Zf)/SHSY5Y-ZNF711-ChIP-Seq(GSE20673)/Homer	AGGCCTAG	1e-09	-20.81	0	2008	0.3199	12278	0.2852	HLF(bZIP)/HSC-HLF.Flag-ChIP-Seq(GSE69817)/Homer	RTTATGYAAB	1e-06	-15.75	0	164	0.0512	1526.6	0.0335	EBF1(EBF)/Near-E2A-ChIP-Seq(GSE21512)/Homer	GTCCCCWGGGGA	0.01	-5.732	0.011	123	0.2162	8194.3	0.1711	BMAL1(bHLH)/Liver-Bmal1-ChIP-Seq(GSE39860)/Homer	GNCACGTG	0.001	-7.662	0.0016	448	0.2135	8310.5	0.1848	Maz(Zf)/HepG2-Maz-ChIP-Seq(GSE31477)/Homer	GGGGGGGG	0.0001	-10.55	0.0001
NeuroG2(bHLH)/Fibroblast-NeuroG2-ChIP-Seq(GSE75910)/Homer	ACCATCTGTT	1e-07	-16.97	0	764	0.1838	6944.2	0.1531	CEBP:AP1(bZIP)/ThioMac-CEBPb-ChIP-Seq(GSE21512)/Homer	DRTGTTGCAA	1e-08	-20.61	0	327	0.0521	1591.3	0.037	Egr1(Zf)/K562-Egr1-ChIP-Seq(GSE32465)/Homer	TGCGTGGGYG	1e-06	-15.7	0	396	0.1235	4358.8	0.0957	SCRT1(Zf)/HEK293-SCRT1.eGFP-ChIP-Seq(Encode)/Homer	GCAACAGGTG	0.01	-5.59	0.0126	29	0.051	1414.7	0.0295	Pdx1(Homeobox)/Islet-Pdx1-ChIP-Seq(SRA008281)/Homer	YCATYAATCA	0.001	-7.568	0.0017	108	0.0515	1665.2	0.037	STAT4(Stat)/CD4-Stat4-ChIP-Seq(GSE22104)/Homer	NYTTCCWGGAAR	0.0001	-10.54	0.0001
Fox:Ebox(Forkhead,bHLH)/Panc1-Foxa2-ChIP-Seq(GSE47459)/Homer	NNNVCTGWGYAAACASN	1e-07	-16.78	0	312	0.0751	2504	0.0552	RORgt(NR)/EL4-RORgt.Flag-ChIP-Seq(GSE56019)/Homer	AAYTAGGTCA	1e-08	-19.76	0	84	0.0134	282.6	0.0066	CEBP:AP1(bZIP)/ThioMac-CEBPb-ChIP-Seq(GSE21512)/Homer	DRTGTTGCAA	1e-06	-15.02	0	190	0.0593	1849.9	0.0406	AP-2gamma(AP2)/MCF7-TFAP2C-ChIP-Seq(GSE21234)/Homer	SCCTSAGGSCAW	0.01	-5.571	0.0127	132	0.232	8929	0.1865	Tbox:Smad(T-box,MAD)/ESCd5-Smad2_3-ChIP-Seq(GSE29422)/Homer	AGGTGHCAGACA	0.001	-7.427	0.002	61	0.0291	836.3	0.0186	NeuroG2(bHLH)/Fibroblast-NeuroG2-ChIP-Seq(GSE75910)/Homer	ACCATCTGTT	0.0001	-10.32	0.0001
Foxa3(Forkhead)/Liver-Foxa3-ChIP-Seq(GSE77670)/Homer	BSNTGTTTACWYWGN	1e-07	-16.59	0	86	0.0207	500.1	0.011	RORgt(NR)/EL4-RORgt.Flag-ChIP-Seq(GSE56019)/Homer	AAYTAGGTCA	1e-08	-19.76	0	84	0.0134	282.6	0.0066	Rfx5(HTH)/GM12878-Rfx5-ChIP-Seq(GSE31477)/Homer	SCCTAGCAACAG	1e-06	-14.93	0	123	0.0384	1080.9	0.0237	NFIL3(bZIP)/HepG2-NFIL3-ChIP-Seq(Encode)/Homer	VTTACGTAAYNNNNN	0.01	-5.559	0.0128	23	0.0404	1039.1	0.0217	Mef2d(MADS)/Retina-Mef2d-ChIP-Seq(GSE61391)/Homer	GCTATTTTTAGC	0.001	-7.394	0.002	23	0.011	227.2	0.0051	Twist2(bHLH)/Myoblast-Twist2.Ty1-ChIP-Seq(GSE127998)/Homer	MCAGCTGBYH	0.0001	-10.3	0.0001
GATA3(Zf)/iTreg-Gata3-ChIP-Seq(GSE20898)/Homer	AGATAASR	1e-07	-16.27	0	328	0.0789	2669.4	0.0588	NFY(CCAAT)/Promoter/Homer	RGCCAATSRG	1e-08	-19.62	0	527	0.084	2800.8	0.0651	ZNF467(Zf)/HEK293-ZNF467.GFP-ChIP-Seq(GSE58341)/Homer	TGGGGAAGGGCM	1e-06	-14.76	0	452	0.141	5116	0.1124	BORIS(Zf)/K562-CTCFL-ChIP-Seq(GSE32465)/Homer	CNNBRGCGCCCCCTGSTGGC	0.01	-5.55	0.0128	28	0.0492	1354.5	0.0283	Gfi1b(Zf)/HPC7-Gfi1b-ChIP-Seq(GSE22178)/Homer	MAATCACTGC	0.001	-7.364	0.0021	129	0.0615	2063.9	0.0459	PAX5(Paired,Homeobox),condensed/GM12878-PAX5-ChIP-Seq(GSE32465)/Homer	GTCACGCTCSCTGM	0.0001	-10.1	0.0001
HIF-1b(HLH)/T47D-HIF1b-ChIP-Seq(GSE59937)/Homer	RTACGTGC	1e-06	-16.09	0	548	0.1319	4815.9	0.1061	Gfi1b(Zf)/HPC7-Gfi1b-ChIP-Seq(GSE22178)/Homer	MAATCACTGC	1e-08	-19.58	0	387	0.0617	1960	0.0455	Foxo3(Forkhead)/U2OS-Foxo3-ChIP-Seq(E-MTAB-2701)/Homer	DGTAAACA	1e-06	-14.35	0	169	0.0527	1621	0.0356	Six2(Homeobox)/NephronProgenitor-Six2-ChIP-Seq(GSE39837)/Homer	GWAAYHTGAKMC	0.01	-5.472	0.0137	48	0.0844	2706.9	0.0565	Rfx1(HTH)/NPC-H3K4me1-ChIP-Seq(GSE16256)/Homer	KGTTGCCATGGCAA	0.001	-7.224	0.0024	60	0.0286	826.7	0.0184	Arnt:Ahr(bHLH)/MCF7-Arnt-ChIP-Seq(Lo_et_al.)/Homer	TBGCACGCAA	0.0001	-9.847	0.0002
Foxa2(Forkhead)/Liver-Foxa2-ChIP-Seq(GSE25694)/Homer	CYTGTTTACWYW	1e-06	-15.92	0	205	0.0493	1534.9	0.0338	CDX4(Homeobox)/ZebrafishEmbryos-Cdx4.Myc-ChIP-Seq(GSE48254)/Homer	NGYCATAAAWCH	1e-08	-19.42	0	297	0.0473	1436.6	0.0334	JunD(bZIP)/K562-JunD-ChIP-Seq/Homer	ATGACGTCATCN	1e-05	-13.23	0	42	0.0131	263.4	0.0058	CDX4(Homeobox)/ZebrafishEmbryos-Cdx4.Myc-ChIP-Seq(GSE48254)/Homer	NGYCATAAAWCH	0.01	-5.338	0.0156	28	0.0492	1376.7	0.0288	Foxa2(Forkhead)/Liver-Foxa2-ChIP-Seq(GSE25694)/Homer	CYTGTTTACWYW	0.01	-6.488	0.0049	114	0.0543	1833.6	0.0408	Zic3(Zf)/mES-Zic3-ChIP-Seq(GSE37889)/Homer	GGCCYCCTGCTGDGH	0.0001	-9.643	0.0002
MITF(bHLH)/MastCells-MITF-ChIP-Seq(GSE48085)/Homer	RTCATGTGAC	1e-06	-15.84	0	393	0.0946	3305.4	0.0729	Six1(Homeobox)/Myoblast-Six1-ChIP-Chip(GSE20150)/Homer	GKVTCADRTTWC	1e-08	-19.18	0	139	0.0221	562.1	0.0131	NPAS2(bHLH)/Liver-NPAS2-ChIP-Seq(GSE39860)/Homer	KCCACGTGAC	1e-05	-13.08	0	435	0.1357	4979.7	0.1094	Six1(Homeobox)/Myoblast-Six1-ChIP-Chip(GSE20150)/Homer	GKVTCADRTTWC	0.01	-5.191	0.0179	17	0.0299	707.1	0.0148	FOXA1(Forkhead)/LNCAP-FOXA1-ChIP-Seq(GSE27824)/Homer	WAAGTAAACA	0.01	-6.23	0.0063	135	0.0643	2244.6	0.0499	Bcl11a(Zf)/HSPC-BCL11A-ChIP-Seq(GSE104676)/Homer	TYTGACCASWRG	0.0001	-9.224	0.0003
Max(bHLH)/K562-Max-ChIP-Seq(GSE31477)/Homer	RCCACGTGGYYN	1e-06	-15.74	0	317	0.0763	2580.4	0.0569	Foxa2(Forkhead)/Liver-Foxa2-ChIP-Seq(GSE25694)/Homer	CYTGTTTACWYW	1e-08	-19.03	0	318	0.0507	1564.3	0.0363	Smad2(MAD)/ES-SMAD2-ChIP-Seq(GSE29422)/Homer	CTGTCTGG	1e-05	-13.02	0	640	0.1996	7670	0.1685	E-box(bHLH)/Promoter/Homer	SSGGTCACGTGA	0.01	-5.152	0.0185	11	0.0193	373.3	0.0078	Arnt:Ahr(bHLH)/MCF7-Arnt-ChIP-Seq(Lo_et_al.)/Homer	TBGCACGCAA	0.01	-6.164	0.0067	212	0.101	3737.5	0.0831	Rfx2(HTH)/LoVo-RFX2-ChIP-Seq(GSE49402)/Homer	GTTGCCATGGCAACM	0.001	-8.931	0.0004
BHLHA15(bHLH)/NIH3T3-BHLHB8.HA-ChIP-Seq(GSE119782)/Homer	NAMCAGCTGK	1e-06	-15.58	0	766	0.1843	7028.3	0.1549	CArG(MADS)/PUER-Srf-ChIP-Seq(Sullivan_et_al.)/Homer	CCATATATGGNM	1e-08	-18.74	0	163	0.026	694.6	0.0161	AP-2gamma(AP2)/MCF7-TFAP2C-ChIP-Seq(GSE21234)/Homer	SCCTSAGGSCAW	1e-05	-12.72	0	634	0.1978	7608.6	0.1671	KLF10(Zf)/HEK293-KLF10.GFP-ChIP-Seq(GSE58341)/Homer	GGGGGTGTGTCC	0.01	-4.841	0.025	62	0.109	3810.7	0.0796	SCL(bHLH)/HPC7-Scl-ChIP-Seq(GSE13511)/Homer	AVCAGCTG	0.01	-6.128	0.0069	1160	0.5529	23457.1	0.5216	ZFX(Zf)/mES-Zfx-ChIP-Seq(GSE11431)/Homer	AGGCCTRG	0.001	-8.811	0.0005
Usf2(bHLH)/C2C12-Usf2-ChIP-Seq(GSE36030)/Homer	GTCACGTGGT	1e-06	-15.28	0	153	0.0368	1083.2	0.0239	Six4(Homeobox)/MCF7-SIX4-ChIP-Seq(Encode)/Homer	TGWAAYCTGABACCB	1e-08	-18.49	0	49	0.0078	132.5	0.0031	Egr2(Zf)/Thymocytes-Egr2-ChIP-Seq(GSE34254)/Homer	NGCGTGGGCGGR	1e-05	-12.71	0	114	0.0356	1029.8	0.0226	ZNF711(Zf)/SHSY5Y-ZNF711-ChIP-Seq(GSE20673)/Homer	AGGCCTAG	0.01	-4.807	0.0257	192	0.3374	13900.8	0.2903	ZSCAN22(Zf)/HEK293-ZSCAN22.GFP-ChIP-Seq(GSE58341)/Homer	SMCAGTCWGAKGGAGGAGGC	0.01	-6.122	0.0069	29	0.0138	344.7	0.0077	MafF(bZIP)/HepG2-MafF-ChIP-Seq(GSE31477)/Homer	HWWGTCAGCAWWTTT	0.001	-8.76	0.0005
Egr1(Zf)/K562-Egr1-ChIP-Seq(GSE32465)/Homer	TGCGTGGGYG	1e-06	-15.27	0	542	0.1304	4788.6	0.1055	Hoxb4(Homeobox)/ES-Hoxb4-ChIP-Seq(GSE34014)/Homer	TGATTRATGGCY	1e-08	-18.45	0	108	0.0172	409.7	0.0095	Eomes(T-box)/H9-Eomes-ChIP-Seq(GSE26097)/Homer	ATTAACACCT	1e-05	-12.14	0	629	0.1962	7578.3	0.1665	CEBP(bZIP)/ThioMac-CEBPb-ChIP-Seq(GSE21512)/Homer	ATTGCGCAAC	0.01	-4.7	0.0284	26	0.0457	1315.5	0.0275	HIF-1b(HLH)/T47D-HIF1b-ChIP-Seq(GSE59937)/Homer	RTACGTGC	0.01	-6.113	0.0069	332	0.1582	6129.9	0.1363	GATA:SCL(Zf,bHLH)/Ter119-SCL-ChIP-Seq(GSE18720)/Homer	CRGCTGBNGNSNNSAGATAA	0.001	-8.514	0.0006
Olig2(bHLH)/Neuron-Olig2-ChIP-Seq(GSE30882)/Homer	RCCATMTGTT	1e-06	-15.01	0	834	0.2007	7750.1	0.1708	E2F6(E2F)/Hela-E2F6-ChIP-Seq(GSE31477)/Homer	GGCGGGAARN	1e-07	-17.97	0	671	0.1069	3726.1	0.0866	Olig2(bHLH)/Neuron-Olig2-ChIP-Seq(GSE30882)/Homer	RCCATMTGTT	1e-05	-11.76	0	666	0.2077	8096.3	0.1778	FOXM1(Forkhead)/MCF7-FOXM1-ChIP-Seq(GSE72977)/Homer	TRTTTACTTW	0.01	-4.662	0.0293	36	0.0633	1992.6	0.0416	GATA3(Zf),DR8/iTreg-Gata3-ChIP-Seq(GSE20898)/Homer	AGATSTNDNNDSAGATAASN	0.01	-6.095	0.007	14	0.0067	122.4	0.0027	Six1(Homeobox)/Myoblast-Six1-ChIP-Chip(GSE20150)/Homer	GKVTCADRTTWC	0.001	-8.351	0.0007
Rbpj1(?)/Panc1-Rbpj1-ChIP-Seq(GSE47459)/Homer	HTTTCCCASG	1e-06	-15	0	732	0.1761	6710.7	0.1479	PR(NR)/T47D-PR-ChIP-Seq(GSE31130)/Homer	VAGRACAKNCTGTBC	1e-07	-17.69	0	1231	0.1961	7300.2	0.1696	GLIS3(Zf)/Thyroid-Glis3.GFP-ChIP-Seq(GSE103297)/Homer	CTCCCTGGGAGGCCN	0.0001	-11.25	0	797	0.2486	9895	0.2174	Dlx3(Homeobox)/Kerainocytes-Dlx3-ChIP-Seq(GSE89884)/Homer	NDGTAATTAC	0.01	-4.633	0.03	19	0.0334	874.6	0.0183	AMYB(HTH)/Testes-AMYB-ChIP-Seq(GSE44588)/Homer	TGGCAGTTGG	0.01	-6.045	0.0073	312	0.1487	5734.4	0.1275	Nur77(NR)/K562-NR4A1-ChIP-Seq(GSE31363)/Homer	TGACCTTTNCNT	0.001	-8.342	0.0007
FOXA1(Forkhead)/LNCAP-FOXA1-ChIP-Seq(GSE27824)/Homer	WAAGTAAACA	1e-06	-14.89	0	236	0.0568	1843.3	0.0406	RORg(NR)/Liver-Rorc-ChIP-Seq(GSE101115)/Homer	WAABTAGGTCAV	1e-07	-17.33	0	59	0.0094	181.1	0.0042	Rfx2(HTH)/LoVo-RFX2-ChIP-Seq(GSE49402)/Homer	GTTGCCATGGCAACM	0.0001	-11.11	0	47	0.0147	337.2	0.0074	Tgif1(Homeobox)/mES-Tgif1-ChIP-Seq(GSE55404)/Homer	YTGWCADY	0.1	-4.558	0.0321	167	0.2935	11975.8	0.2501	ETS:E-box(ETS,bHLH)/HPC7-Scl-ChIP-Seq(GSE22178)/Homer	AGGAARCAGCTG	0.01	-5.776	0.0095	31	0.0148	385.9	0.0086	MyoG(bHLH)/C2C12-MyoG-ChIP-Seq(GSE36024)/Homer	AACAGCTG	0.001	-8.278	0.0008
SCL(bHLH)/HPC7-Scl-ChIP-Seq(GSE13511)/Homer	AVCAGCTG	1e-06	-14.79	0	2249	0.5411	22807.3	0.5027	Pitx1(Homeobox)/Chicken-Pitx1-ChIP-Seq(GSE38910)/Homer	TAATCCCN	1e-07	-17.24	0	1987	0.3166	12285.7	0.2854	RFX(HTH)/K562-RFX3-ChIP-Seq(SRA012198)/Homer	CGGTTGCCATGGCAAC	0.0001	-10.92	0.0001	43	0.0134	300.1	0.0066	AP-2alpha(AP2)/Hela-AP2alpha-ChIP-Seq(GSE31477)/Homer	ATGCCCTGAGGC	0.1	-4.517	0.0331	104	0.1828	7039	0.147	Chop(bZIP)/MEF-Chop-ChIP-Seq(GSE35681)/Homer	ATTGCATCAT	0.01	-5.745	0.0097	34	0.0162	435.2	0.0097	Six2(Homeobox)/NephronProgenitor-Six2-ChIP-Seq(GSE39837)/Homer	GWAAYHTGAKMC	0.001	-8.154	0.0009
TCF4(bHLH)/SHSY5Y-TCF4-ChIP-Seq(GSE96915)/Homer	SMCATCTGKH	1e-06	-14.47	0	782	0.1882	7245.7	0.1597	Nkx6.1(Homeobox)/Islet-Nkx6.1-ChIP-Seq(GSE40975)/Homer	GKTAATGR	1e-07	-17.23	0	906	0.1444	5228.5	0.1215	MafK(bZIP)/C2C12-MafK-ChIP-Seq(GSE36030)/Homer	GCTGASTCAGCA	0.0001	-10.64	0.0001	96	0.0299	874.4	0.0192	ZNF317(Zf)/HEK293-ZNF317.GFP-ChIP-Seq(GSE58341)/Homer	GTCWGCTGTYYCTCT	0.1	-4.472	0.0344	9	0.0158	303.8	0.0063	Tlx?(NR)/NPC-H3K4me1-ChIP-Seq(GSE16256)/Homer	CTGGCAGSCTGCCA	0.01	-5.602	0.0111	126	0.0601	2114.5	0.047	Oct4(POU,Homeobox)/mES-Oct4-ChIP-Seq(GSE11431)/Homer	ATTTGCATAW	0.001	-7.989	0.001
CRE(bZIP)/Promoter/Homer	CSGTGACGTCAC	1e-06	-14.47	0	151	0.0363	1081.3	0.0238	MNT(bHLH)/HepG2-MNT-ChIP-Seq(Encode)/Homer	DGCACACGTG	1e-07	-16.74	0	618	0.0985	3428.7	0.0797	c-Myc(bHLH)/LNCAP-cMyc-ChIP-Seq(Unpublished)/Homer	VCCACGTG	0.0001	-10.4	0.0001	229	0.0714	2482.9	0.0545	WT1(Zf)/Kidney-WT1-ChIP-Seq(GSE90016)/Homer	MCTCCCMCRCAB	0.1	-4.393	0.037	65	0.1142	4119.9	0.086	PRDM9(Zf)/Testis-DMC1-ChIP-Seq(GSE35498)/Homer	ADGGYAGYAGCATCT	0.01	-5.569	0.0114	119	0.0567	1983.1	0.0441	Rfx5(HTH)/GM12878-Rfx5-ChIP-Seq(GSE31477)/Homer	SCCTAGCAACAG	0.001	-7.821	0.0012
PGR(NR)/EndoStromal-PGR-ChIP-Seq(GSE69539)/Homer	AAGAACATWHTGTTC	1e-06	-14.28	0	75	0.018	441.3	0.0097	ETV1(ETS)/GIST48-ETV1-ChIP-Seq(GSE22441)/Homer	AACCGGAAGT	1e-07	-16.19	0	1095	0.1745	6474.3	0.1504	Nkx3.1(Homeobox)/LNCaP-Nkx3.1-ChIP-Seq(GSE28264)/Homer	AAGCACTTAA	0.0001	-10.06	0.0001	704	0.2196	8726.1	0.1917	Foxa3(Forkhead)/Liver-Foxa3-ChIP-Seq(GSE77670)/Homer	BSNTGTTTACWYWGN	0.1	-4.373	0.0375	14	0.0246	592	0.0124	Oct11(POU,Homeobox)/NCIH1048-POU2F3-ChIP-seq(GSE115123)/Homer	GATTTGCATA	0.01	-5.464	0.0126	35	0.0167	460.2	0.0102	Olig2(bHLH)/Neuron-Olig2-ChIP-Seq(GSE30882)/Homer	RCCATMTGTT	0.001	-7.342	0.0019
STAT6(Stat)/Macrophage-Stat6-ChIP-Seq(GSE38377)/Homer	TTCCKNAGAA	1e-06	-14.28	0	204	0.0491	1563.1	0.0345	PRDM10(Zf)/HEK293-PRDM10.eGFP-ChIP-Seq(Encode)/Homer	TGGTACATTCCA	1e-06	-15.82	0	443	0.0706	2372.2	0.0551	FOXP1(Forkhead)/H9-FOXP1-ChIP-Seq(GSE31006)/Homer	NYYTGTTTACHN	0.0001	-9.862	0.0002	100	0.0312	939.6	0.0206	FOXP1(Forkhead)/H9-FOXP1-ChIP-Seq(GSE31006)/Homer	NYYTGTTTACHN	0.1	-4.352	0.038	19	0.0334	901	0.0188	Six1(Homeobox)/Myoblast-Six1-ChIP-Chip(GSE20150)/Homer	GKVTCADRTTWC	0.01	-5.396	0.0134	45	0.0214	633.1	0.0141	Oct2(POU,Homeobox)/Bcell-Oct2-ChIP-Seq(GSE21512)/Homer	ATATGCAAAT	0.001	-7.282	0.002
Bcl11a(Zf)/HSPC-BCL11A-ChIP-Seq(GSE104676)/Homer	TYTGACCASWRG	1e-06	-14.24	0	370	0.089	3136.2	0.0691	Zfp809(Zf)/ES-Zfp809-ChIP-Seq(GSE70799)/Homer	GGGGCTYGKCTGGGA	1e-06	-15.67	0	311	0.0496	1581.6	0.0367	FoxL2(Forkhead)/Ovary-FoxL2-ChIP-Seq(GSE60858)/Homer	WWTRTAAACAVG	0.0001	-9.773	0.0002	154	0.048	1582.1	0.0348	Tgif2(Homeobox)/mES-Tgif2-ChIP-Seq(GSE55404)/Homer	TGTCANYT	0.1	-4.341	0.0382	187	0.3286	13654.1	0.2852	Zfp281(Zf)/ES-Zfp281-ChIP-Seq(GSE81042)/Homer	CCCCTCCCCCAC	0.01	-5.351	0.0139	63	0.03	954.3	0.0212	STAT1(Stat)/HelaS3-STAT1-ChIP-Seq(GSE12782)/Homer	NATTTCCNGGAAAT	0.001	-7.187	0.0022
FOXM1(Forkhead)/MCF7-FOXM1-ChIP-Seq(GSE72977)/Homer	TRTTTACTTW	1e-06	-13.98	0	213	0.0513	1653.8	0.0365	ZNF416(Zf)/HEK293-ZNF416.GFP-ChIP-Seq(GSE58341)/Homer	WDNCTGGGCA	1e-06	-15.64	0	1213	0.1933	7258.8	0.1686	OCT4-SOX2-TCF-NANOG(POU,Homeobox,HMG)/mES-Oct4-ChIP-Seq(GSE11431)/Homer	ATTTGCATAACAATG	0.0001	-9.655	0.0002	33	0.0103	219.9	0.0048	LXH9(Homeobox)/Hct116-LXH9.V5-ChIP-Seq(GSE116822)/Homer	NGCTAATTAG	0.1	-4.165	0.0452	48	0.0844	2920	0.061	FOXK2(Forkhead)/U2OS-FOXK2-ChIP-Seq(E-MTAB-2204)/Homer	SCHTGTTTACAT	0.01	-5.334	0.014	103	0.0491	1695.2	0.0377	ZNF467(Zf)/HEK293-ZNF467.GFP-ChIP-Seq(GSE58341)/Homer	TGGGGAAGGGCM	0.001	-7.061	0.0025
Rfx6(HTH)/Min6b1-Rfx6.HA-ChIP-Seq(GSE62844)/Homer	TGTTKCCTAGCAACM	1e-05	-13.71	0	593	0.1427	5364.5	0.1182	NPAS(bHLH)/Liver-NPAS-ChIP-Seq(GSE39860)/Homer	NVCACGTG	1e-06	-15.5	0	935	0.149	5470	0.1271	bHLHE40(bHLH)/HepG2-BHLHE40-ChIP-Seq(GSE31477)/Homer	KCACGTGMCN	0.0001	-9.513	0.0002	146	0.0455	1495	0.0328	CTCF(Zf)/CD4+-CTCF-ChIP-Seq(Barski_et_al.)/Homer	AYAGTGCCMYCTRGTGGCCA	0.1	-4.151	0.0455	15	0.0264	669.7	0.014	Brn1(POU,Homeobox)/NPC-Brn1-ChIP-Seq(GSE35496)/Homer	TATGCWAATBAV	0.01	-5.331	0.014	32	0.0153	414.1	0.0092	LXH9(Homeobox)/Hct116-LXH9.V5-ChIP-Seq(GSE116822)/Homer	NGCTAATTAG	0.01	-6.841	0.0031
USF1(bHLH)/GM12878-Usf1-ChIP-Seq(GSE32465)/Homer	SGTCACGTGR	1e-05	-13.69	0	251	0.0604	2015.4	0.0444	RORa(NR)/Liver-Rora-ChIP-Seq(GSE101115)/Homer	AAWCTAGGTCARDNN	1e-06	-15.39	0	82	0.0131	303.3	0.007	AP-2alpha(AP2)/Hela-AP2alpha-ChIP-Seq(GSE31477)/Homer	ATGCCCTGAGGC	0.0001	-9.414	0.0002	488	0.1522	5883.6	0.1292	ZNF467(Zf)/HEK293-ZNF467.GFP-ChIP-Seq(GSE58341)/Homer	TGGGGAAGGGCM	0.1	-4.144	0.0456	89	0.1564	5985.7	0.125	Oct4(POU,Homeobox)/mES-Oct4-ChIP-Seq(GSE11431)/Homer	ATTTGCATAW	0.01	-5.163	0.0164	49	0.0234	712.2	0.0158	Lhx3(Homeobox)/Neuron-Lhx3-ChIP-Seq(GSE31456)/Homer	ADBTAATTAR	0.01	-6.75	0.0034
PRDM10(Zf)/HEK293-PRDM10.eGFP-ChIP-Seq(Encode)/Homer	TGGTACATTCCA	1e-05	-13.51	0	303	0.0729	2514.6	0.0554	Pit1+1bp(Homeobox)/GCrat-Pit1-ChIP-Seq(GSE58009)/Homer	ATGCATAATTCA	1e-06	-14.76	0	94	0.015	369.2	0.0086	Rfx6(HTH)/Min6b1-Rfx6.HA-ChIP-Seq(GSE62844)/Homer	TGTTKCCTAGCAACM	0.0001	-9.299	0.0003	431	0.1344	5138.2	0.1129	CRE(bZIP)/Promoter/Homer	CSGTGACGTCAC	0.1	-4.052	0.0496	22	0.0387	1125.7	0.0235	RORa(NR)/Liver-Rora-ChIP-Seq(GSE101115)/Homer	AAWCTAGGTCARDNN	0.01	-5.107	0.0173	27	0.0129	338.9	0.0075	Myf5(bHLH)/GM-Myf5-ChIP-Seq(GSE24852)/Homer	BAACAGCTGT	0.01	-6.726	0.0034
Sox9(HMG)/Limb-SOX9-ChIP-Seq(GSE73225)/Homer	AGGVNCCTTTGT	1e-05	-13.22	0	325	0.0782	2735	0.0603	PAX3:FKHR-fusion(Paired,Homeobox)/Rh4-PAX3:FKHR-ChIP-Seq(GSE19063)/Homer	ACCRTGACTAATTNN	1e-06	-14.65	0	86	0.0137	329.1	0.0076	MafA(bZIP)/Islet-MafA-ChIP-Seq(GSE30298)/Homer	TGCTGACTCA	0.0001	-9.298	0.0003	309	0.0964	3549.8	0.078	Gfi1b(Zf)/HPC7-Gfi1b-ChIP-Seq(GSE22178)/Homer	MAATCACTGC	0.1	-4.045	0.0497	38	0.0668	2224.4	0.0465	Max(bHLH)/K562-Max-ChIP-Seq(GSE31477)/Homer	RCCACGTGGYYN	0.01	-4.976	0.0196	191	0.091	3427.5	0.0762	Nkx6.1(Homeobox)/Islet-Nkx6.1-ChIP-Seq(GSE40975)/Homer	GKTAATGR	0.01	-6.665	0.0036
GRE(NR),IR3/RAW264.7-GRE-ChIP-Seq(Unpublished)/Homer	VAGRACAKWCTGTYC	1e-05	-13.15	0	105	0.0253	705.3	0.0155	LXH9(Homeobox)/Hct116-LXH9.V5-ChIP-Seq(GSE116822)/Homer	NGCTAATTAG	1e-06	-14.36	0	543	0.0865	3024.9	0.0703	ZBTB18(Zf)/HEK293-ZBTB18.GFP-ChIP-Seq(GSE58341)/Homer	AACATCTGGA	0.0001	-9.271	0.0003	218	0.068	2392.8	0.0526	Foxf1(Forkhead)/Lung-Foxf1-ChIP-Seq(GSE77951)/Homer	WWATRTAAACAN	0.1	-3.987	0.0522	28	0.0492	1536.5	0.0321	GATA3(Zf),DR4/iTreg-Gata3-ChIP-Seq(GSE20898)/Homer	AGATGKDGAGATAAG	0.01	-4.899	0.021	13	0.0062	126.7	0.0028	Zic(Zf)/Cerebellum-ZIC1.2-ChIP-Seq(GSE60731)/Homer	CCTGCTGAGH	0.01	-6.519	0.0042
Twist2(bHLH)/Myoblast-Twist2.Ty1-ChIP-Seq(GSE127998)/Homer	MCAGCTGBYH	1e-05	-13.01	0	903	0.2173	8567.2	0.1888	Max(bHLH)/K562-Max-ChIP-Seq(GSE31477)/Homer	RCCACGTGGYYN	1e-06	-14.27	0	451	0.0719	2457.6	0.0571	c-Myc(bHLH)/mES-cMyc-ChIP-Seq(GSE11431)/Homer	VVCCACGTGG	0.001	-8.996	0.0003	223	0.0696	2467.3	0.0542	THRb(NR)/HepG2-THRb.Flag-ChIP-Seq(Encode)/Homer	GGTCACCTGAGGTCA	0.1	-3.963	0.0532	60	0.1054	3839.6	0.0802	ZNF692(Zf)/HEK293-ZNF692.GFP-ChIP-Seq(GSE58341)/Homer	GTGGGCCCCA	0.01	-4.899	0.021	65	0.031	1012.5	0.0225	THRb(NR)/HepG2-THRb.Flag-ChIP-Seq(Encode)/Homer	GGTCACCTGAGGTCA	0.01	-6.503	0.0042
BMAL1(bHLH)/Liver-Bmal1-ChIP-Seq(GSE39860)/Homer	GNCACGTG	1e-05	-12.92	0	692	0.1665	6404.1	0.1412	Hoxa11(Homeobox)/ChickenMSG-Hoxa11.Flag-ChIP-Seq(GSE86088)/Homer	TTTTATGGCM	1e-06	-14.12	0	834	0.1329	4869.9	0.1131	Chop(bZIP)/MEF-Chop-ChIP-Seq(GSE35681)/Homer	ATTGCATCAT	0.001	-8.619	0.0005	56	0.0175	472.6	0.0104	PBX1(Homeobox)/MCF7-PBX1-ChIP-Seq(GSE28007)/Homer	GSCTGTCACTCA	0.1	-3.961	0.0532	10	0.0176	387.1	0.0081	Unknown-ESC-element(?)/mES-Nanog-ChIP-Seq(GSE11724)/Homer	CACAGCAGGGGG	0.01	-4.713	0.0249	208	0.0991	3790	0.0843	ZNF317(Zf)/HEK293-ZNF317.GFP-ChIP-Seq(GSE58341)/Homer	GTCWGCTGTYYCTCT	0.01	-6.474	0.0043
Lhx2(Homeobox)/HFSC-Lhx2-ChIP-Seq(GSE48068)/Homer	TAATTAGN	1e-05	-12.49	0	211	0.0508	1673.2	0.0369	NF1-halfsite(CTF)/LNCaP-NF1-ChIP-Seq(Unpublished)/Homer	YTGCCAAG	1e-06	-14.11	0	1413	0.2251	8626.2	0.2004	Pit1(Homeobox)/GCrat-Pit1-ChIP-Seq(GSE58009)/Homer	ATGMATATDC	0.001	-8.276	0.0007	154	0.048	1636.2	0.0359	ETS:E-box(ETS,bHLH)/HPC7-Scl-ChIP-Seq(GSE22178)/Homer	AGGAARCAGCTG	0.1	-3.868	0.0577	10	0.0176	393.7	0.0082	PAX5(Paired,Homeobox),condensed/GM12878-PAX5-ChIP-Seq(GSE32465)/Homer	GTCACGCTCSCTGM	0.01	-4.657	0.0262	39	0.0186	556.6	0.0124	PRDM10(Zf)/HEK293-PRDM10.eGFP-ChIP-Seq(Encode)/Homer	TGGTACATTCCA	0.01	-6.424	0.0045
NeuroD1(bHLH)/Islet-NeuroD1-ChIP-Seq(GSE30298)/Homer	GCCATCTGTT	1e-05	-12.43	0	459	0.1104	4079.7	0.0899	ZNF189(Zf)/HEK293-ZNF189.GFP-ChIP-Seq(GSE58341)/Homer	TGGAACAGMA	1e-06	-14.01	0	601	0.0958	3396.2	0.0789	X-box(HTH)/NPC-H3K4me1-ChIP-Seq(GSE16256)/Homer	GGTTGCCATGGCAA	0.001	-7.792	0.0011	44	0.0137	358.1	0.0079	Lhx2(Homeobox)/HFSC-Lhx2-ChIP-Seq(GSE48068)/Homer	TAATTAGN	0.1	-3.851	0.0583	32	0.0562	1832.9	0.0383	Oct2(POU,Homeobox)/Bcell-Oct2-ChIP-Seq(GSE21512)/Homer	ATATGCAAAT	0.1	-4.597	0.0277	30	0.0143	403.7	0.009	T1ISRE(IRF)/ThioMac-Ifnb-Expression/Homer	ACTTTCGTTTCT	0.01	-6.328	0.0049
Lhx1(Homeobox)/EmbryoCarcinoma-Lhx1-ChIP-Seq(GSE70957)/Homer	NNYTAATTAR	1e-05	-12.07	0	210	0.0505	1675.6	0.0369	Chop(bZIP)/MEF-Chop-ChIP-Seq(GSE35681)/Homer	ATTGCATCAT	1e-06	-13.97	0	102	0.0163	418.8	0.0097	Hoxa10(Homeobox)/ChickenMSG-Hoxa10.Flag-ChIP-Seq(GSE86088)/Homer	GGYAATGAAA	0.001	-7.703	0.0012	127	0.0396	1326.8	0.0291	Foxa2(Forkhead)/Liver-Foxa2-ChIP-Seq(GSE25694)/Homer	CYTGTTTACWYW	0.1	-3.832	0.0591	33	0.058	1905	0.0398	GATA(Zf),IR4/iTreg-Gata3-ChIP-Seq(GSE20898)/Homer	NAGATWNBNATCTNN	0.1	-4.575	0.0281	12	0.0057	117.2	0.0026	RFX(HTH)/K562-RFX3-ChIP-Seq(SRA012198)/Homer	CGGTTGCCATGGCAAC	0.01	-6.242	0.0053
ZNF416(Zf)/HEK293-ZNF416.GFP-ChIP-Seq(GSE58341)/Homer	WDNCTGGGCA	1e-05	-11.95	0	853	0.2052	8110.4	0.1788	OCT:OCT-short(POU,Homeobox)/NPC-OCT6-ChIP-Seq(GSE43916)/Homer	ATGCATWATGCATRW	1e-06	-13.92	0	222	0.0354	1089	0.0253	Gfi1b(Zf)/HPC7-Gfi1b-ChIP-Seq(GSE22178)/Homer	MAATCACTGC	0.001	-7.516	0.0015	189	0.059	2105.7	0.0463	RBPJ:Ebox(?,bHLH)/Panc1-Rbpj1-ChIP-Seq(GSE47459)/Homer	GGGRAARRGRMCAGMTG	0.1	-3.761	0.063	33	0.058	1916.9	0.04	MYB(HTH)/ERMYB-Myb-ChIPSeq(GSE22095)/Homer	GGCVGTTR	0.1	-4.506	0.0299	355	0.1692	6784.1	0.1509	Tcf12(bHLH)/GM12878-Tcf12-ChIP-Seq(GSE32465)/Homer	VCAGCTGYTG	0.01	-6.206	0.0055
GRE(NR),IR3/A549-GR-ChIP-Seq(GSE32465)/Homer	NRGVACABNVTGTYCY	1e-05	-11.73	0	71	0.0171	442.8	0.0098	E-box(bHLH)/Promoter/Homer	SSGGTCACGTGA	1e-06	-13.85	0	87	0.0139	341.2	0.0079	HIF-1b(HLH)/T47D-HIF1b-ChIP-Seq(GSE59937)/Homer	RTACGTGC	0.001	-7.245	0.0019	431	0.1344	5276.2	0.1159	bHLHE41(bHLH)/proB-Bhlhe41-ChIP-Seq(GSE93764)/Homer	KCACGTGMCN	0.1	-3.721	0.0652	94	0.1652	6484.7	0.1354	Srebp2(bHLH)/HepG2-Srebp2-ChIP-Seq(GSE31477)/Homer	CGGTCACSCCAC	0.1	-4.435	0.0319	48	0.0229	725.4	0.0161	RORgt(NR)/EL4-RORgt.Flag-ChIP-Seq(GSE56019)/Homer	AAYTAGGTCA	0.01	-6.112	0.0059
Egr2(Zf)/Thymocytes-Egr2-ChIP-Seq(GSE34254)/Homer	NGCGTGGGCGGR	0.0001	-11.51	0	165	0.0397	1272.6	0.028	Ascl1(bHLH)/NeuralTubes-Ascl1-ChIP-Seq(GSE55840)/Homer	NNVVCAGCTGBN	1e-05	-13.69	0	1464	0.2333	8980.1	0.2086	ZEB1(Zf)/PDAC-ZEB1-ChIP-Seq(GSE64557)/Homer	VCAGGTRDRY	0.001	-7.094	0.0022	807	0.2517	10380.3	0.228	HIF-1b(HLH)/T47D-HIF1b-ChIP-Seq(GSE59937)/Homer	RTACGTGC	0.1	-3.709	0.0655	83	0.1459	5639.3	0.1178	NFAT(RHD)/Jurkat-NFATC1-ChIP-Seq(Jolma_et_al.)/Homer	ATTTTCCATT	0.1	-4.29	0.0367	132	0.0629	2328	0.0518	RORgt(NR)/EL4-RORgt.Flag-ChIP-Seq(GSE56019)/Homer	AAYTAGGTCA	0.01	-6.112	0.0059
OCT:OCT-short(POU,Homeobox)/NPC-OCT6-ChIP-Seq(GSE43916)/Homer	ATGCATWATGCATRW	0.0001	-11.37	0	121	0.0291	877.8	0.0193	E2F3(E2F)/MEF-E2F3-ChIP-Seq(GSE71376)/Homer	BTKGGCGGGAAA	1e-05	-13.6	0	724	0.1154	4185.6	0.0972	bHLHE41(bHLH)/proB-Bhlhe41-ChIP-Seq(GSE93764)/Homer	KCACGTGMCN	0.001	-7.081	0.0022	473	0.1475	5849.1	0.1285	Lhx3(Homeobox)/Neuron-Lhx3-ChIP-Seq(GSE31456)/Homer	ADBTAATTAR	0.1	-3.645	0.0694	48	0.0844	3018.2	0.063	Brn2(POU,Homeobox)/NPC-Brn2-ChIP-Seq(GSE35496)/Homer	ATGAATATTC	0.1	-4.234	0.0385	10	0.0048	94.5	0.0021	Smad2(MAD)/ES-SMAD2-ChIP-Seq(GSE29422)/Homer	CTGTCTGG	0.01	-6.099	0.006
ZNF341(Zf)/EBV-ZNF341-ChIP-Seq(GSE113194)/Homer	GGAACAGCCG	0.0001	-11.1	0	424	0.102	3787.9	0.0835	EBF1(EBF)/Near-E2A-ChIP-Seq(GSE21512)/Homer	GTCCCCWGGGGA	1e-05	-13.4	0	1207	0.1923	7307.7	0.1698	Atf4(bZIP)/MEF-Atf4-ChIP-Seq(GSE35681)/Homer	MTGATGCAAT	0.001	-7.019	0.0024	68	0.0212	643.9	0.0141	Lhx1(Homeobox)/EmbryoCarcinoma-Lhx1-ChIP-Seq(GSE70957)/Homer	NNYTAATTAR	0.1	-3.57	0.0744	31	0.0545	1805.2	0.0377	Mef2c(MADS)/GM12878-Mef2c-ChIP-Seq(GSE32465)/Homer	DCYAAAAATAGM	0.1	-4.229	0.0385	38	0.0181	555.4	0.0124	Lhx2(Homeobox)/HFSC-Lhx2-ChIP-Seq(GSE48068)/Homer	TAATTAGN	0.01	-5.929	0.007
EBNA1(EBV-virus)/Raji-EBNA1-ChIP-Seq(GSE30709)/Homer	GGYAGCAYDTGCTDCCCNNN	0.0001	-11.05	0	20	0.0048	71.8	0.0016	Atf4(bZIP)/MEF-Atf4-ChIP-Seq(GSE35681)/Homer	MTGATGCAAT	1e-05	-13.23	0	126	0.0201	555.5	0.0129	Tbx6(T-box)/ESC-Tbx6-ChIP-Seq(GSE93524)/Homer	DAGGTGTBAA	0.01	-6.89	0.0027	388	0.121	4730.3	0.1039	Fox:Ebox(Forkhead,bHLH)/Panc1-Foxa2-ChIP-Seq(GSE47459)/Homer	NNNVCTGWGYAAACASN	0.1	-3.546	0.0758	51	0.0896	3260.8	0.0681	Srebp1a(bHLH)/HepG2-Srebp1a-ChIP-Seq(GSE31477)/Homer	RTCACSCCAY	0.1	-4.08	0.0444	61	0.0291	981.4	0.0218	TATA-Box(TBP)/Promoter/Homer	CCTTTTAWAGSC	0.01	-5.777	0.0081
bHLHE40(bHLH)/HepG2-BHLHE40-ChIP-Seq(GSE31477)/Homer	KCACGTGMCN	0.0001	-10.6	0.0001	178	0.0428	1416.9	0.0312	USF1(bHLH)/GM12878-Usf1-ChIP-Seq(GSE32465)/Homer	SGTCACGTGR	1e-05	-12.93	0	356	0.0567	1907.5	0.0443	Zic3(Zf)/mES-Zic3-ChIP-Seq(GSE37889)/Homer	GGCCYCCTGCTGDGH	0.01	-6.838	0.0028	366	0.1142	4442.2	0.0976	CEBP:AP1(bZIP)/ThioMac-CEBPb-ChIP-Seq(GSE21512)/Homer	DRTGTTGCAA	0.1	-3.37	0.0897	31	0.0545	1837.9	0.0384	Hoxa13(Homeobox)/ChickenMSG-Hoxa13.Flag-ChIP-Seq(GSE86088)/Homer	CYHATAAAAN	0.1	-3.996	0.048	265	0.1263	5015.9	0.1115	NeuroD1(bHLH)/Islet-NeuroD1-ChIP-Seq(GSE30298)/Homer	GCCATCTGTT	0.01	-5.775	0.0081
Pax8(Paired,Homeobox)/Thyroid-Pax8-ChIP-Seq(GSE26938)/Homer	GTCATGCHTGRCTGS	0.0001	-10.58	0.0001	224	0.0539	1851.1	0.0408	EBF(EBF)/proBcell-EBF-ChIP-Seq(GSE21978)/Homer	DGTCCCYRGGGA	1e-05	-12.86	0	256	0.0408	1307.2	0.0304	Rfx1(HTH)/NPC-H3K4me1-ChIP-Seq(GSE16256)/Homer	KGTTGCCATGGCAA	0.01	-6.814	0.0028	76	0.0237	742.9	0.0163	ZNF669(Zf)/HEK293-ZNF669.GFP-ChIP-Seq(GSE58341)/Homer	GARTGGTCATCGCCC	0.1	-3.37	0.0897	10	0.0176	428.3	0.0089	Oct6(POU,Homeobox)/NPC-Pou3f1-ChIP-Seq(GSE35496)/Homer	WATGCAAATGAG	0.1	-3.896	0.0527	43	0.0205	659.8	0.0147	X-box(HTH)/NPC-H3K4me1-ChIP-Seq(GSE16256)/Homer	GGTTGCCATGGCAA	0.01	-5.71	0.0086
PAX5(Paired,Homeobox),condensed/GM12878-PAX5-ChIP-Seq(GSE32465)/Homer	GTCACGCTCSCTGM	0.0001	-10.43	0.0001	74	0.0178	486.2	0.0107	PGR(NR)/EndoStromal-PGR-ChIP-Seq(GSE69539)/Homer	AAGAACATWHTGTTC	1e-05	-12.79	0	115	0.0183	500.8	0.0116	Six2(Homeobox)/NephronProgenitor-Six2-ChIP-Seq(GSE39837)/Homer	GWAAYHTGAKMC	0.01	-6.628	0.0034	232	0.0724	2700.6	0.0593	ZEB2(Zf)/SNU398-ZEB2-ChIP-Seq(GSE103048)/Homer	GNMCAGGTGTGC	0.1	-3.237	0.1012	100	0.1757	7098.3	0.1483	bHLHE41(bHLH)/proB-Bhlhe41-ChIP-Seq(GSE93764)/Homer	KCACGTGMCN	0.1	-3.872	0.0537	334	0.1592	6440.8	0.1432	GATA(Zf),IR4/iTreg-Gata3-ChIP-Seq(GSE20898)/Homer	NAGATWNBNATCTNN	0.01	-5.688	0.0087
NPAS(bHLH)/Liver-NPAS-ChIP-Seq(GSE39860)/Homer	NVCACGTG	0.0001	-10.42	0.0001	602	0.1449	5616.1	0.1238	ETV4(ETS)/HepG2-ETV4-ChIP-Seq(ENCODE)/Homer	ACCGGAAGTG	1e-05	-12.75	0	1004	0.16	6013.7	0.1397	Hoxd12(Homeobox)/ChickenMSG-Hoxd12.Flag-ChIP-Seq(GSE86088)/Homer	HDGYAATGAAAN	0.01	-6.548	0.0037	339	0.1057	4105.7	0.0902	Meis1(Homeobox)/MastCells-Meis1-ChIP-Seq(GSE48085)/Homer	VGCTGWCAVB	0.1	-3.222	0.1022	114	0.2004	8207.4	0.1714	CArG(MADS)/PUER-Srf-ChIP-Seq(Sullivan_et_al.)/Homer	CCATATATGGNM	0.1	-3.763	0.0595	42	0.02	648	0.0144	Foxa2(Forkhead)/Liver-Foxa2-ChIP-Seq(GSE25694)/Homer	CYTGTTTACWYW	0.01	-5.591	0.0096
Erra(NR)/HepG2-Erra-ChIP-Seq(GSE31477)/Homer	CAAAGGTCAG	0.0001	-10.03	0.0001	1079	0.2596	10593.8	0.2335	EWS:FLI1-fusion(ETS)/SK_N_MC-EWS:FLI1-ChIP-Seq(SRA014231)/Homer	VACAGGAAAT	1e-05	-12.71	0	461	0.0735	2558.5	0.0594	Unknown-ESC-element(?)/mES-Nanog-ChIP-Seq(GSE11724)/Homer	CACAGCAGGGGG	0.01	-6.527	0.0037	316	0.0986	3803.2	0.0835	Nkx6.1(Homeobox)/Islet-Nkx6.1-ChIP-Seq(GSE40975)/Homer	GKTAATGR	0.1	-3.19	0.1049	72	0.1265	4935.1	0.1031	FOXA1(Forkhead)/MCF7-FOXA1-ChIP-Seq(GSE26831)/Homer	WAAGTAAACA	0.1	-3.751	0.0599	96	0.0458	1669.9	0.0371	PR(NR)/T47D-PR-ChIP-Seq(GSE31130)/Homer	VAGRACAKNCTGTBC	0.01	-5.576	0.0096
FOXA1(Forkhead)/MCF7-FOXA1-ChIP-Seq(GSE26831)/Homer	WAAGTAAACA	0.0001	-9.905	0.0001	175	0.0421	1407.8	0.031	CLOCK(bHLH)/Liver-Clock-ChIP-Seq(GSE39860)/Homer	GHCACGTG	1e-05	-12.36	0	380	0.0605	2067.2	0.048	TFE3(bHLH)/MEF-TFE3-ChIP-Seq(GSE75757)/Homer	GTCACGTGACYV	0.01	-6.413	0.0042	33	0.0103	265.6	0.0058	Tbox:Smad(T-box,MAD)/ESCd5-Smad2_3-ChIP-Seq(GSE29422)/Homer	AGGTGHCAGACA	0.1	-3.188	0.1049	16	0.0281	826.1	0.0173	Hoxa10(Homeobox)/ChickenMSG-Hoxa10.Flag-ChIP-Seq(GSE86088)/Homer	GGYAATGAAA	0.1	-3.733	0.0606	73	0.0348	1228.1	0.0273	Hoxb4(Homeobox)/ES-Hoxb4-ChIP-Seq(GSE34014)/Homer	TGATTRATGGCY	0.01	-5.57	0.0096
MNT(bHLH)/HepG2-MNT-ChIP-Seq(Encode)/Homer	DGCACACGTG	0.0001	-9.774	0.0001	395	0.095	3556.2	0.0784	Nkx3.1(Homeobox)/LNCaP-Nkx3.1-ChIP-Seq(GSE28264)/Homer	AAGCACTTAA	1e-05	-11.98	0	1195	0.1904	7289.8	0.1694	GATA:SCL(Zf,bHLH)/Ter119-SCL-ChIP-Seq(GSE18720)/Homer	CRGCTGBNGNSNNSAGATAA	0.01	-6.097	0.0057	42	0.0131	369.4	0.0081	Nur77(NR)/K562-NR4A1-ChIP-Seq(GSE31363)/Homer	TGACCTTTNCNT	0.1	-3.177	0.105	10	0.0176	443.2	0.0093	Hoxa11(Homeobox)/ChickenMSG-Hoxa11.Flag-ChIP-Seq(GSE86088)/Homer	TTTTATGGCM	0.1	-3.695	0.0625	256	0.122	4870.6	0.1083	Unknown-ESC-element(?)/mES-Nanog-ChIP-Seq(GSE11724)/Homer	CACAGCAGGGGG	0.01	-5.569	0.0096
WT1(Zf)/Kidney-WT1-ChIP-Seq(GSE90016)/Homer	MCTCCCMCRCAB	0.0001	-9.657	0.0002	470	0.1131	4315.9	0.0951	ZNF341(Zf)/EBV-ZNF341-ChIP-Seq(GSE113194)/Homer	GGAACAGCCG	1e-05	-11.82	0	629	0.1002	3639	0.0845	MafB(bZIP)/BMM-Mafb-ChIP-Seq(GSE75722)/Homer	WNTGCTGASTCAGCANWTTY	0.01	-5.881	0.007	124	0.0387	1360.6	0.0299	CEBP:CEBP(bZIP)/MEF-Chop-ChIP-Seq(GSE35681)/Homer	NTNATGCAAYMNNHTGMAAY	0.1	-3.109	0.1118	7	0.0123	270.2	0.0056	T1ISRE(IRF)/ThioMac-Ifnb-Expression/Homer	ACTTTCGTTTCT	0.1	-3.67	0.0638	5	0.0024	35.5	0.0008	CEBP:CEBP(bZIP)/MEF-Chop-ChIP-Seq(GSE35681)/Homer	NTNATGCAAYMNNHTGMAAY	0.01	-5.553	0.0097
CArG(MADS)/PUER-Srf-ChIP-Seq(Sullivan_et_al.)/Homer	CCATATATGGNM	0.0001	-9.6	0.0002	95	0.0229	682.8	0.015	Zfp281(Zf)/ES-Zfp281-ChIP-Seq(GSE81042)/Homer	CCCCTCCCCCAC	0.0001	-11.49	0	211	0.0336	1066	0.0248	FOXK2(Forkhead)/U2OS-FOXK2-ChIP-Seq(E-MTAB-2204)/Homer	SCHTGTTTACAT	0.01	-5.366	0.0116	150	0.0468	1713.2	0.0376	Rfx1(HTH)/NPC-H3K4me1-ChIP-Seq(GSE16256)/Homer	KGTTGCCATGGCAA	0.1	-3.04	0.119	16	0.0281	843.3	0.0176	CLOCK(bHLH)/Liver-Clock-ChIP-Seq(GSE39860)/Homer	GHCACGTG	0.1	-3.62	0.0666	160	0.0763	2942.5	0.0654	Hoxa10(Homeobox)/ChickenMSG-Hoxa10.Flag-ChIP-Seq(GSE86088)/Homer	GGYAATGAAA	0.01	-5.54	0.0098
ZBTB18(Zf)/HEK293-ZBTB18.GFP-ChIP-Seq(GSE58341)/Homer	AACATCTGGA	0.0001	-9.491	0.0002	266	0.064	2293.7	0.0506	ETS:RUNX(ETS,Runt)/Jurkat-RUNX1-ChIP-Seq(GSE17954)/Homer	RCAGGATGTGGT	0.0001	-11.32	0	90	0.0143	382	0.0089	Foxa3(Forkhead)/Liver-Foxa3-ChIP-Seq(GSE77670)/Homer	BSNTGTTTACWYWGN	0.01	-5.349	0.0118	66	0.0206	668	0.0147	RORg(NR)/Liver-Rorc-ChIP-Seq(GSE101115)/Homer	WAABTAGGTCAV	0.1	-3.02	0.1208	6	0.0105	219.7	0.0046	STAT4(Stat)/CD4-Stat4-ChIP-Seq(GSE22104)/Homer	NYTTCCWGGAAR	0.1	-3.576	0.0692	150	0.0715	2747	0.0611	Smad4(MAD)/ESC-SMAD4-ChIP-Seq(GSE29422)/Homer	VBSYGTCTGG	0.01	-5.462	0.0105
ARE(NR)/LNCAP-AR-ChIP-Seq(GSE27824)/Homer	RGRACASNSTGTYCYB	0.0001	-9.343	0.0002	120	0.0289	913	0.0201	GRE(NR),IR3/A549-GR-ChIP-Seq(GSE32465)/Homer	NRGVACABNVTGTYCY	0.0001	-10.72	0.0001	98	0.0156	431.4	0.01	RBPJ:Ebox(?,bHLH)/Panc1-Rbpj1-ChIP-Seq(GSE47459)/Homer	GGGRAARRGRMCAGMTG	0.01	-5.315	0.0121	148	0.0462	1690.2	0.0371	MYNN(Zf)/HEK293-MYNN.eGFP-ChIP-Seq(Encode)/Homer	TTCAAAWTAAAAGTC	0.1	-2.994	0.1232	8	0.0141	336.3	0.007	FOXM1(Forkhead)/MCF7-FOXM1-ChIP-Seq(GSE72977)/Homer	TRTTTACTTW	0.1	-3.522	0.0727	109	0.052	1941.1	0.0432	Rfx1(HTH)/NPC-H3K4me1-ChIP-Seq(GSE16256)/Homer	KGTTGCCATGGCAA	0.01	-5.415	0.0109
Nkx3.1(Homeobox)/LNCaP-Nkx3.1-ChIP-Seq(GSE28264)/Homer	AAGCACTTAA	0.0001	-9.318	0.0002	790	0.1901	7618.8	0.1679	Ets1-distal(ETS)/CD4+-PolII-ChIP-Seq(Barski_et_al.)/Homer	MACAGGAAGT	0.0001	-10.33	0.0001	231	0.0368	1207.9	0.0281	Tbx20(T-box)/Heart-Tbx20-ChIP-Seq(GSE29636)/Homer	GGTGYTGACAGS	0.01	-5.225	0.0132	81	0.0253	853.6	0.0188	FoxD3(forkhead)/ZebrafishEmbryo-Foxd3.biotin-ChIP-seq(GSE106676)/Homer	TGTTTAYTTAGC	0.1	-2.973	0.1251	28	0.0492	1689.4	0.0353	HIC1(Zf)/Treg-ZBTB29-ChIP-Seq(GSE99889)/Homer	TGCCAGCB	0.1	-3.478	0.0755	605	0.2884	12139.3	0.2699	Lhx1(Homeobox)/EmbryoCarcinoma-Lhx1-ChIP-Seq(GSE70957)/Homer	NNYTAATTAR	0.01	-5.414	0.0109
ZFX(Zf)/mES-Zfx-ChIP-Seq(GSE11431)/Homer	AGGCCTRG	0.001	-9.035	0.0003	1013	0.2437	9970.1	0.2197	Isl1(Homeobox)/Neuron-Isl1-ChIP-Seq(GSE31456)/Homer	CTAATKGV	0.0001	-10.33	0.0001	773	0.1232	4614.5	0.1072	Arnt:Ahr(bHLH)/MCF7-Arnt-ChIP-Seq(Lo_et_al.)/Homer	TBGCACGCAA	0.01	-5.185	0.0136	260	0.0811	3156.5	0.0693	Foxo3(Forkhead)/U2OS-Foxo3-ChIP-Seq(E-MTAB-2701)/Homer	DGTAAACA	0.1	-2.846	0.1412	26	0.0457	1567.7	0.0327	STAT1(Stat)/HelaS3-STAT1-ChIP-Seq(GSE12782)/Homer	NATTTCCNGGAAAT	0.1	-3.442	0.0779	43	0.0205	681.4	0.0152	Tbx20(T-box)/Heart-Tbx20-ChIP-Seq(GSE29636)/Homer	GGTGYTGACAGS	0.01	-5.408	0.0109
n-Myc(bHLH)/mES-nMyc-ChIP-Seq(GSE11431)/Homer	VRCCACGTGG	0.001	-9.005	0.0003	362	0.0871	3261	0.0719	HRE(HSF)/Striatum-HSF1-ChIP-Seq(GSE38000)/Homer	TTCTAGAABNTTCTA	0.0001	-10.08	0.0001	128	0.0204	607.6	0.0141	FOXA1(Forkhead)/MCF7-FOXA1-ChIP-Seq(GSE26831)/Homer	WAAGTAAACA	0.01	-5.119	0.0145	162	0.0505	1880.9	0.0413	EBF2(EBF)/BrownAdipose-EBF2-ChIP-Seq(GSE97114)/Homer	NABTCCCWDGGGAVH	0.1	-2.842	0.1412	79	0.1388	5580.7	0.1166	USF1(bHLH)/GM12878-Usf1-ChIP-Seq(GSE32465)/Homer	SGTCACGTGR	0.1	-3.42	0.0791	135	0.0643	2464.1	0.0548	FoxL2(Forkhead)/Ovary-FoxL2-ChIP-Seq(GSE60858)/Homer	WWTRTAAACAVG	0.01	-5.403	0.0109
Pitx1(Homeobox)/Chicken-Pitx1-ChIP-Seq(GSE38910)/Homer	TAATCCCN	0.001	-8.87	0.0003	1224	0.2945	12213.6	0.2692	IRF:BATF(IRF:bZIP)/pDC-Irf8-ChIP-Seq(GSE66899)/Homer	CTTTCANTATGACTV	0.0001	-9.776	0.0001	53	0.0084	202.7	0.0047	T1ISRE(IRF)/ThioMac-Ifnb-Expression/Homer	ACTTTCGTTTCT	0.01	-5.072	0.0151	8	0.0025	38.2	0.0008	ZNF768(Zf)/Rajj-ZNF768-ChIP-Seq(GSE111879)/Homer	RHHCAGAGAGGB	0.1	-2.817	0.1438	5	0.0088	175.8	0.0037	Duxbl(Homeobox)/NIH3T3-Duxbl.HA-ChIP-Seq(GSE119782)/Homer	TAAYCYAATCAA	0.1	-3.408	0.0796	9	0.0043	93.9	0.0021	Foxa3(Forkhead)/Liver-Foxa3-ChIP-Seq(GSE77670)/Homer	BSNTGTTTACWYWGN	0.01	-5.351	0.0114
bZIP:IRF(bZIP,IRF)/Th17-BatF-ChIP-Seq(GSE39756)/Homer	NAGTTTCABTHTGACTNW	0.001	-8.85	0.0003	101	0.0243	751.7	0.0166	Cdx2(Homeobox)/mES-Cdx2-ChIP-Seq(GSE14586)/Homer	GYMATAAAAH	0.0001	-9.725	0.0001	180	0.0287	915.7	0.0213	GATA3(Zf)/iTreg-Gata3-ChIP-Seq(GSE20898)/Homer	AGATAASR	0.01	-5.012	0.0159	259	0.0808	3155.1	0.0693	HOXB13(Homeobox)/ProstateTumor-HOXB13-ChIP-Seq(GSE56288)/Homer	TTTTATKRGG	0.1	-2.798	0.1457	31	0.0545	1938.4	0.0405	NPAS(bHLH)/Liver-NPAS-ChIP-Seq(GSE39860)/Homer	NVCACGTG	0.1	-3.359	0.0831	377	0.1797	7404.1	0.1646	NFAT(RHD)/Jurkat-NFATC1-ChIP-Seq(Jolma_et_al.)/Homer	ATTTTCCATT	0.01	-5.338	0.0115
Barx1(Homeobox)/Stomach-Barx1.3xFlag-ChIP-Seq(GSE69483)/Homer	AAACMATTAN	0.001	-8.801	0.0004	87	0.0209	627.5	0.0138	Hand2(bHLH)/Mesoderm-Hand2-ChIP-Seq(GSE61475)/Homer	TGACANARRCCAGRC	0.0001	-9.594	0.0002	345	0.055	1921.2	0.0446	Pdx1(Homeobox)/Islet-Pdx1-ChIP-Seq(SRA008281)/Homer	YCATYAATCA	0.01	-5.003	0.016	156	0.0487	1809.4	0.0397	FOXK1(Forkhead)/HEK293-FOXK1-ChIP-Seq(GSE51673)/Homer	NVWTGTTTAC	0.1	-2.798	0.1457	36	0.0633	2306.1	0.0482	Pit1+1bp(Homeobox)/GCrat-Pit1-ChIP-Seq(GSE58009)/Homer	ATGCATAATTCA	0.1	-3.348	0.0836	24	0.0114	342	0.0076	Oct6(POU,Homeobox)/NPC-Pou3f1-ChIP-Seq(GSE35496)/Homer	WATGCAAATGAG	0.01	-5.324	0.0116
Six4(Homeobox)/MCF7-SIX4-ChIP-Seq(Encode)/Homer	TGWAAYCTGABACCB	0.001	-8.712	0.0004	27	0.0065	133.6	0.0029	Hoxd11(Homeobox)/ChickenMSG-Hoxd11.Flag-ChIP-Seq(GSE86088)/Homer	VGCCATAAAA	0.0001	-9.357	0.0002	917	0.1461	5589.4	0.1299	FOXA1(Forkhead)/LNCAP-FOXA1-ChIP-Seq(GSE27824)/Homer	WAAGTAAACA	0.01	-4.774	0.02	206	0.0643	2473.5	0.0543	Isl1(Homeobox)/Neuron-Isl1-ChIP-Seq(GSE31456)/Homer	CTAATKGV	0.1	-2.761	0.1495	70	0.123	4904.3	0.1024	Nkx3.1(Homeobox)/LNCaP-Nkx3.1-ChIP-Seq(GSE28264)/Homer	AAGCACTTAA	0.1	-3.151	0.1012	442	0.2107	8790.1	0.1955	Gfi1b(Zf)/HPC7-Gfi1b-ChIP-Seq(GSE22178)/Homer	MAATCACTGC	0.01	-5.299	0.0118
SF1(NR)/H295R-Nr5a1-ChIP-Seq(GSE44220)/Homer	CAAGGHCANV	0.001	-8.71	0.0004	203	0.0488	1710.4	0.0377	SPDEF(ETS)/VCaP-SPDEF-ChIP-Seq(SRA014231)/Homer	ASWTCCTGBT	0.0001	-9.27	0.0002	696	0.1109	4159.3	0.0966	Tbr1(T-box)/Cortex-Tbr1-ChIP-Seq(GSE71384)/Homer	AAGGTGTKAA	0.01	-4.747	0.0204	388	0.121	4901	0.1077	DUX4(Homeobox)/Myoblasts-DUX4.V5-ChIP-Seq(GSE75791)/Homer	NWTAAYCYAATCAWN	0.1	-2.721	0.1548	2	0.0035	35.7	0.0007	Sox10(HMG)/SciaticNerve-Sox3-ChIP-Seq(GSE35132)/Homer	CCWTTGTYYB	0.1	-2.984	0.119	253	0.1206	4906.1	0.1091	OCT:OCT-short(POU,Homeobox)/NPC-OCT6-ChIP-Seq(GSE43916)/Homer	ATGCATWATGCATRW	0.01	-5.299	0.0118
E2F4(E2F)/K562-E2F4-ChIP-Seq(GSE31477)/Homer	GGCGGGAAAH	0.001	-8.655	0.0004	393	0.0946	3588.5	0.0791	GRE(NR),IR3/RAW264.7-GRE-ChIP-Seq(Unpublished)/Homer	VAGRACAKWCTGTYC	0.0001	-9.252	0.0002	144	0.0229	712.9	0.0166	Hoxd10(Homeobox)/ChickenMSG-Hoxd10.Flag-ChIP-Seq(GSE86088)/Homer	GGCMATGAAA	0.01	-4.637	0.0227	238	0.0742	2904.2	0.0638	Hoxa10(Homeobox)/ChickenMSG-Hoxa10.Flag-ChIP-Seq(GSE86088)/Homer	GGYAATGAAA	0.1	-2.707	0.1561	21	0.0369	1233.4	0.0258	NFY(CCAAT)/Promoter/Homer	RGCCAATSRG	0.1	-2.979	0.119	134	0.0639	2489	0.0553	ZNF322(Zf)/HEK293-ZNF322.GFP-ChIP-Seq(GSE58341)/Homer	GAGCCTGGTACTGWGCCTGR	0.01	-5.08	0.0145
E2F6(E2F)/Hela-E2F6-ChIP-Seq(GSE31477)/Homer	GGCGGGAARN	0.001	-8.578	0.0004	474	0.1141	4411.8	0.0972	Hoxa13(Homeobox)/ChickenMSG-Hoxa13.Flag-ChIP-Seq(GSE86088)/Homer	CYHATAAAAN	0.001	-9.201	0.0002	849	0.1353	5153.1	0.1197	FOXK1(Forkhead)/HEK293-FOXK1-ChIP-Seq(GSE51673)/Homer	NVWTGTTTAC	0.01	-4.614	0.0231	202	0.063	2431.4	0.0534	Hoxd11(Homeobox)/ChickenMSG-Hoxd11.Flag-ChIP-Seq(GSE86088)/Homer	VGCCATAAAA	0.1	-2.666	0.1617	82	0.1441	5872.5	0.1227	NF1(CTF)/LNCAP-NF1-ChIP-Seq(Unpublished)/Homer	CYTGGCABNSTGCCAR	0.1	-2.975	0.119	112	0.0534	2050.7	0.0456	AP-2alpha(AP2)/Hela-AP2alpha-ChIP-Seq(GSE31477)/Homer	ATGCCCTGAGGC	0.01	-5.008	0.0156
Esrrb(NR)/mES-Esrrb-ChIP-Seq(GSE11431)/Homer	KTGACCTTGA	0.001	-8.513	0.0005	257	0.0618	2242.5	0.0494	Hoxd13(Homeobox)/ChickenMSG-Hoxd13.Flag-ChIP-Seq(GSE86088)/Homer	NCYAATAAAA	0.001	-9.189	0.0002	511	0.0814	2977.6	0.0692	Hoxb4(Homeobox)/ES-Hoxb4-ChIP-Seq(GSE34014)/Homer	TGATTRATGGCY	0.1	-4.552	0.0244	38	0.0119	359.7	0.0079	CHR(?)/Hela-CellCycle-Expression/Homer	SRGTTTCAAA	0.1	-2.656	0.1625	21	0.0369	1241.5	0.0259	PBX2(Homeobox)/K562-PBX2-ChIP-Seq(Encode)/Homer	RTGATTKATRGN	0.1	-2.936	0.1228	81	0.0386	1441.9	0.0321	Hoxc9(Homeobox)/Ainv15-Hoxc9-ChIP-Seq(GSE21812)/Homer	GGCCATAAATCA	0.01	-4.91	0.0171
RORgt(NR)/EL4-RORgt.Flag-ChIP-Seq(GSE56019)/Homer	AAYTAGGTCA	0.001	-8.499	0.0005	47	0.0113	290.4	0.0064	Twist(bHLH)/HMLE-TWIST1-ChIP-Seq(Chang_et_al)/Homer	VCAKCTGGNNNCCAGMTGBN	0.001	-8.931	0.0003	121	0.0193	584.5	0.0136	Srebp2(bHLH)/HepG2-Srebp2-ChIP-Seq(GSE31477)/Homer	CGGTCACSCCAC	0.1	-4.543	0.0245	62	0.0193	645.3	0.0142	TFE3(bHLH)/MEF-TFE3-ChIP-Seq(GSE75757)/Homer	GTCACGTGACYV	0.1	-2.648	0.1629	7	0.0123	301.8	0.0063	OCT:OCT(POU,Homeobox,IR1)/NPC-Brn2-ChIP-Seq(GSE35496)/Homer	ATGAATWATTCATGA	0.1	-2.932	0.1228	3	0.0014	18.6	0.0004	ZNF711(Zf)/SHSY5Y-ZNF711-ChIP-Seq(GSE20673)/Homer	AGGCCTAG	0.01	-4.838	0.0182
RORgt(NR)/EL4-RORgt.Flag-ChIP-Seq(GSE56019)/Homer	AAYTAGGTCA	0.001	-8.499	0.0005	47	0.0113	290.4	0.0064	Tcfcp2l1(CP2)/mES-Tcfcp2l1-ChIP-Seq(GSE11431)/Homer	NRAACCRGTTYRAACCRGYT	0.001	-8.837	0.0003	115	0.0183	551.5	0.0128	Gata4(Zf)/Heart-Gata4-ChIP-Seq(GSE35151)/Homer	NBWGATAAGR	0.1	-4.535	0.0246	182	0.0568	2174.1	0.0478	Oct4:Sox17(POU,Homeobox,HMG)/F9-Sox17-ChIP-Seq(GSE44553)/Homer	CCATTGTATGCAAAT	0.1	-2.632	0.1647	5	0.0088	185.6	0.0039	Sox6(HMG)/Myotubes-Sox6-ChIP-Seq(GSE32627)/Homer	CCATTGTTNY	0.1	-2.902	0.1256	214	0.102	4120	0.0916	Tlx?(NR)/NPC-H3K4me1-ChIP-Seq(GSE16256)/Homer	CTGGCAGSCTGCCA	0.01	-4.732	0.0202
PAX3:FKHR-fusion(Paired,Homeobox)/Rh4-PAX3:FKHR-ChIP-Seq(GSE19063)/Homer	ACCRTGACTAATTNN	0.001	-8.467	0.0005	50	0.012	315.7	0.007	HOXB13(Homeobox)/ProstateTumor-HOXB13-ChIP-Seq(GSE56288)/Homer	TTTTATKRGG	0.001	-8.403	0.0005	336	0.0535	1898.5	0.0441	PBX2(Homeobox)/K562-PBX2-ChIP-Seq(Encode)/Homer	RTGATTKATRGN	0.1	-4.512	0.025	129	0.0402	1488.8	0.0327	THRa(NR)/C17.2-THRa-ChIP-Seq(GSE38347)/Homer	GGTCANYTGAGGWCA	0.1	-2.614	0.1667	37	0.065	2420.6	0.0506	ZNF317(Zf)/HEK293-ZNF317.GFP-ChIP-Seq(GSE58341)/Homer	GTCWGCTGTYYCTCT	0.1	-2.806	0.1376	22	0.0105	327.9	0.0073	PAX5(Paired,Homeobox)/GM12878-PAX5-ChIP-Seq(GSE32465)/Homer	GCAGCCAAGCRTGACH	0.01	-4.614	0.0226
Tcfcp2l1(CP2)/mES-Tcfcp2l1-ChIP-Seq(GSE11431)/Homer	NRAACCRGTTYRAACCRGYT	0.001	-8.458	0.0005	86	0.0207	625.7	0.0138	Lhx1(Homeobox)/EmbryoCarcinoma-Lhx1-ChIP-Seq(GSE70957)/Homer	NNYTAATTAR	0.001	-8.351	0.0005	342	0.0545	1937.6	0.045	Six1(Homeobox)/Myoblast-Six1-ChIP-Chip(GSE20150)/Homer	GKVTCADRTTWC	0.1	-4.398	0.0279	62	0.0193	650.4	0.0143	Ronin(THAP)/ES-Thap11-ChIP-Seq(GSE51522)/Homer	RACTACAACTCCCAGVAKGC	0.1	-2.596	0.1688	5	0.0088	187.8	0.0039	Zfp57(Zf)/H1-ZFP57.HA-ChIP-Seq(GSE115387)/Homer	NANTGCSGCA	0.1	-2.8	0.1377	130	0.062	2428.4	0.054	FOXA1(Forkhead)/LNCAP-FOXA1-ChIP-Seq(GSE27824)/Homer	WAAGTAAACA	0.1	-4.533	0.0243
Brn2(POU,Homeobox)/NPC-Brn2-ChIP-Seq(GSE35496)/Homer	ATGAATATTC	0.001	-8.204	0.0006	20	0.0048	88.5	0.002	Pax8(Paired,Homeobox)/Thyroid-Pax8-ChIP-Seq(GSE26938)/Homer	GTCATGCHTGRCTGS	0.001	-7.879	0.0009	290	0.0462	1626.6	0.0378	HIF-1a(bHLH)/MCF7-HIF1a-ChIP-Seq(GSE28352)/Homer	TACGTGCV	0.1	-4.379	0.0282	105	0.0328	1189	0.0261	T1ISRE(IRF)/ThioMac-Ifnb-Expression/Homer	ACTTTCGTTTCT	0.1	-2.492	0.1864	2	0.0035	40.8	0.0009	HLF(bZIP)/HSC-HLF.Flag-ChIP-Seq(GSE69817)/Homer	RTTATGYAAB	0.1	-2.733	0.1464	78	0.0372	1399.5	0.0311	Pit1+1bp(Homeobox)/GCrat-Pit1-ChIP-Seq(GSE58009)/Homer	ATGCATAATTCA	0.1	-4.502	0.025
Hoxa11(Homeobox)/ChickenMSG-Hoxa11.Flag-ChIP-Seq(GSE86088)/Homer	TTTTATGGCM	0.001	-8.148	0.0006	497	0.1196	4669.9	0.1029	ELF3(ETS)/PDAC-ELF3-ChIP-Seq(GSE64557)/Homer	ANCAGGAAGT	0.001	-7.86	0.0009	464	0.0739	2724.8	0.0633	FoxD3(forkhead)/ZebrafishEmbryo-Foxd3.biotin-ChIP-seq(GSE106676)/Homer	TGTTTAYTTAGC	0.1	-4.303	0.0303	157	0.049	1862.4	0.0409	JunD(bZIP)/K562-JunD-ChIP-Seq/Homer	ATGACGTCATCN	0.1	-2.44	0.1954	7	0.0123	317.3	0.0066	HNF1b(Homeobox)/PDAC-HNF1B-ChIP-Seq(GSE64557)/Homer	GTTAATNATTAA	0.1	-2.684	0.1531	11	0.0052	140.2	0.0031	Phox2b(Homeobox)/CLBGA-PHOX2B-ChIP-Seq(GSE90683)/Homer	TTAATTNAATTA	0.1	-4.261	0.0316
CDX4(Homeobox)/ZebrafishEmbryos-Cdx4.Myc-ChIP-Seq(GSE48254)/Homer	NGYCATAAAWCH	0.001	-7.811	0.0009	148	0.0356	1213.6	0.0267	EHF(ETS)/LoVo-EHF-ChIP-Seq(GSE49402)/Homer	AVCAGGAAGT	0.001	-7.704	0.001	847	0.135	5209.2	0.121	TRPS1(Zf)/MCF7-TRPS1-ChIP-Seq(GSE107013)/Homer	AGATAAGANN	0.1	-4.293	0.0305	336	0.1048	4241.5	0.0932	Srebp2(bHLH)/HepG2-Srebp2-ChIP-Seq(GSE31477)/Homer	CGGTCACSCCAC	0.1	-2.433	0.1956	13	0.0228	713.8	0.0149	c-Myc(bHLH)/LNCAP-cMyc-ChIP-Seq(Unpublished)/Homer	VCCACGTG	0.1	-2.668	0.1548	157	0.0748	2989.3	0.0665	E2F3(E2F)/MEF-E2F3-ChIP-Seq(GSE71376)/Homer	BTKGGCGGGAAA	0.1	-4.202	0.0334
AR-halfsite(NR)/LNCaP-AR-ChIP-Seq(GSE27824)/Homer	CCAGGAACAG	0.001	-7.624	0.0011	1698	0.4086	17399.5	0.3835	Lhx2(Homeobox)/HFSC-Lhx2-ChIP-Seq(GSE48068)/Homer	TAATTAGN	0.001	-7.609	0.0011	341	0.0543	1953.9	0.0454	GATA(Zf),IR4/iTreg-Gata3-ChIP-Seq(GSE20898)/Homer	NAGATWNBNATCTNN	0.1	-4.227	0.0324	17	0.0053	132.2	0.0029	PBX2(Homeobox)/K562-PBX2-ChIP-Seq(Encode)/Homer	RTGATTKATRGN	0.1	-2.427	0.1958	24	0.0422	1497	0.0313	Hoxd12(Homeobox)/ChickenMSG-Hoxd12.Flag-ChIP-Seq(GSE86088)/Homer	HDGYAATGAAAN	0.1	-2.645	0.1574	185	0.0882	3562	0.0792	STAT5(Stat)/mCD4+-Stat5-ChIP-Seq(GSE12346)/Homer	RTTTCTNAGAAA	0.1	-3.992	0.0409
Dlx3(Homeobox)/Kerainocytes-Dlx3-ChIP-Seq(GSE89884)/Homer	NDGTAATTAC	0.001	-7.565	0.0011	108	0.026	845.6	0.0186	Sox2(HMG)/mES-Sox2-ChIP-Seq(GSE11431)/Homer	BCCATTGTTC	0.001	-7.379	0.0014	390	0.0621	2270.9	0.0528	PRDM9(Zf)/Testis-DMC1-ChIP-Seq(GSE35498)/Homer	ADGGYAGYAGCATCT	0.1	-4.147	0.0349	173	0.054	2081.5	0.0457	Duxbl(Homeobox)/NIH3T3-Duxbl.HA-ChIP-Seq(GSE119782)/Homer	TAAYCYAATCAA	0.1	-2.422	0.1958	3	0.0053	88.1	0.0018	MNT(bHLH)/HepG2-MNT-ChIP-Seq(Encode)/Homer	DGCACACGTG	0.1	-2.636	0.1581	243	0.1158	4753.8	0.1057	EBNA1(EBV-virus)/Raji-EBNA1-ChIP-Seq(GSE30709)/Homer	GGYAGCAYDTGCTDCCCNNN	0.1	-3.987	0.0409
E2F3(E2F)/MEF-E2F3-ChIP-Seq(GSE71376)/Homer	BTKGGCGGGAAA	0.001	-7.385	0.0014	499	0.1201	4734.7	0.1044	ARE(NR)/LNCAP-AR-ChIP-Seq(GSE27824)/Homer	RGRACASNSTGTYCYB	0.001	-7.295	0.0015	164	0.0261	867.2	0.0201	Zfp281(Zf)/ES-Zfp281-ChIP-Seq(GSE81042)/Homer	CCCCTCCCCCAC	0.1	-4.14	0.0349	96	0.0299	1085.2	0.0238	RORgt(NR)/EL4-RORgt.Flag-ChIP-Seq(GSE56019)/Homer	AAYTAGGTCA	0.1	-2.418	0.1958	8	0.0141	382	0.008	ZNF322(Zf)/HEK293-ZNF322.GFP-ChIP-Seq(GSE58341)/Homer	GAGCCTGGTACTGWGCCTGR	0.1	-2.601	0.1629	94	0.0448	1728.3	0.0384	Sox17(HMG)/Endoderm-Sox17-ChIP-Seq(GSE61475)/Homer	CCATTGTTYB	0.1	-3.986	0.0409
Tcf12(bHLH)/GM12878-Tcf12-ChIP-Seq(GSE32465)/Homer	VCAGCTGYTG	0.001	-7.371	0.0014	648	0.1559	6273.1	0.1383	bZIP:IRF(bZIP,IRF)/Th17-BatF-ChIP-Seq(GSE39756)/Homer	NAGTTTCABTHTGACTNW	0.001	-7.289	0.0015	150	0.0239	783.4	0.0182	SCRT1(Zf)/HEK293-SCRT1.eGFP-ChIP-Seq(Encode)/Homer	GCAACAGGTG	0.1	-4.135	0.035	115	0.0359	1328.3	0.0292	RORgt(NR)/EL4-RORgt.Flag-ChIP-Seq(GSE56019)/Homer	AAYTAGGTCA	0.1	-2.418	0.1958	8	0.0141	382	0.008	Pit1(Homeobox)/GCrat-Pit1-ChIP-Seq(GSE58009)/Homer	ATGMATATDC	0.1	-2.543	0.1717	81	0.0386	1475.2	0.0328	Phox2a(Homeobox)/Neuron-Phox2a-ChIP-Seq(GSE31456)/Homer	YTAATYNRATTA	0.1	-3.961	0.0416
c-Myc(bHLH)/LNCAP-cMyc-ChIP-Seq(Unpublished)/Homer	VCCACGTG	0.001	-7.34	0.0014	287	0.0691	2588.6	0.0571	TFE3(bHLH)/MEF-TFE3-ChIP-Seq(GSE75757)/Homer	GTCACGTGACYV	0.001	-7.221	0.0016	59	0.0094	258.5	0.006	ZNF519(Zf)/HEK293-ZNF519.GFP-ChIP-Seq(GSE58341)/Homer	GAGSCCGAGC	0.1	-4.005	0.0396	114	0.0356	1322.7	0.0291	Hoxd13(Homeobox)/ChickenMSG-Hoxd13.Flag-ChIP-Seq(GSE86088)/Homer	NCYAATAAAA	0.1	-2.373	0.2025	43	0.0756	2932.9	0.0613	Stat3+il21(Stat)/CD4-Stat3-ChIP-Seq(GSE19198)/Homer	SVYTTCCNGGAARB	0.1	-2.49	0.1802	128	0.061	2423.9	0.0539	ZNF416(Zf)/HEK293-ZNF416.GFP-ChIP-Seq(GSE58341)/Homer	WDNCTGGGCA	0.1	-3.956	0.0416
Unknown-ESC-element(?)/mES-Nanog-ChIP-Seq(GSE11724)/Homer	CACAGCAGGGGG	0.001	-7.129	0.0017	409	0.0984	3829.6	0.0844	n-Myc(bHLH)/mES-nMyc-ChIP-Seq(GSE11431)/Homer	VRCCACGTGG	0.001	-7.14	0.0017	506	0.0806	3020.8	0.0702	Lhx3(Homeobox)/Neuron-Lhx3-ChIP-Seq(GSE31456)/Homer	ADBTAATTAR	0.1	-3.993	0.0399	259	0.0808	3233.5	0.071	Cdx2(Homeobox)/mES-Cdx2-ChIP-Seq(GSE14586)/Homer	GYMATAAAAH	0.1	-2.363	0.2036	15	0.0264	861.4	0.018	p53(p53)/Saos-p53-ChIP-Seq(GSE15780)/Homer	RRCATGYCYRGRCATGYYYN	0.1	-2.483	0.1802	20	0.0095	304.5	0.0068	PAX3:FKHR-fusion(Paired,Homeobox)/Rh4-PAX3:FKHR-ChIP-Seq(GSE19063)/Homer	ACCRTGACTAATTNN	0.1	-3.878	0.0447
Six2(Homeobox)/NephronProgenitor-Six2-ChIP-Seq(GSE39837)/Homer	GWAAYHTGAKMC	0.001	-7.102	0.0018	281	0.0676	2539.6	0.056	GABPA(ETS)/Jurkat-GABPa-ChIP-Seq(GSE17954)/Homer	RACCGGAAGT	0.001	-7.123	0.0017	706	0.1125	4316.3	0.1003	Nrf2(bZIP)/Lymphoblast-Nrf2-ChIP-Seq(GSE37589)/Homer	HTGCTGAGTCAT	0.1	-3.942	0.0418	19	0.0059	158.5	0.0035	Smad3(MAD)/NPC-Smad3-ChIP-Seq(GSE36673)/Homer	TWGTCTGV	0.1	-2.361	0.2036	177	0.3111	13656.3	0.2852	p53(p53)/Saos-p53-ChIP-Seq/Homer	RRCATGYCYRGRCATGYYYN	0.1	-2.483	0.1802	20	0.0095	304.5	0.0068	Rfx6(HTH)/Min6b1-Rfx6.HA-ChIP-Seq(GSE62844)/Homer	TGTTKCCTAGCAACM	0.1	-3.852	0.0457
Nanog(Homeobox)/mES-Nanog-ChIP-Seq(GSE11724)/Homer	RGCCATTAAC	0.001	-6.928	0.0021	1334	0.321	13554.4	0.2988	HRE(HSF)/HepG2-HSF1-ChIP-Seq(GSE31477)/Homer	BSTTCTRGAABVTTCYAGAA	0.001	-7.07	0.0018	118	0.0188	597.1	0.0139	Dlx3(Homeobox)/Kerainocytes-Dlx3-ChIP-Seq(GSE89884)/Homer	NDGTAATTAC	0.1	-3.939	0.0418	91	0.0284	1031.6	0.0227	Zfp281(Zf)/ES-Zfp281-ChIP-Seq(GSE81042)/Homer	CCCCTCCCCCAC	0.1	-2.352	0.2036	21	0.0369	1291.9	0.027	n-Myc(bHLH)/mES-nMyc-ChIP-Seq(GSE11431)/Homer	VRCCACGTGG	0.1	-2.482	0.1802	207	0.0987	4036.7	0.0898	Foxo3(Forkhead)/U2OS-Foxo3-ChIP-Seq(E-MTAB-2701)/Homer	DGTAAACA	0.1	-3.768	0.0494
MyoD(bHLH)/Myotube-MyoD-ChIP-Seq(GSE21614)/Homer	RRCAGCTGYTSY	0.01	-6.705	0.0026	505	0.1215	4838.3	0.1066	FOXK2(Forkhead)/U2OS-FOXK2-ChIP-Seq(E-MTAB-2204)/Homer	SCHTGTTTACAT	0.001	-7.048	0.0019	267	0.0425	1506.6	0.035	GATA3(Zf),DR8/iTreg-Gata3-ChIP-Seq(GSE20898)/Homer	AGATSTNDNNDSAGATAASN	0.1	-3.741	0.0506	14	0.0044	108.8	0.0024	Hoxd10(Homeobox)/ChickenMSG-Hoxd10.Flag-ChIP-Seq(GSE86088)/Homer	GGCMATGAAA	0.1	-2.342	0.2047	40	0.0703	2711.6	0.0566	Hoxd10(Homeobox)/ChickenMSG-Hoxd10.Flag-ChIP-Seq(GSE86088)/Homer	GGCMATGAAA	0.1	-2.467	0.1806	137	0.0653	2608.6	0.058	RORg(NR)/Liver-Rorc-ChIP-Seq(GSE101115)/Homer	WAABTAGGTCAV	0.1	-3.751	0.05
ZNF711(Zf)/SHSY5Y-ZNF711-ChIP-Seq(GSE20673)/Homer	AGGCCTAG	0.01	-6.442	0.0034	1417	0.341	14491.5	0.3194	BMYB(HTH)/Hela-BMYB-ChIP-Seq(GSE27030)/Homer	NHAACBGYYV	0.001	-6.98	0.002	776	0.1236	4780.9	0.1111	E-box(bHLH)/Promoter/Homer	SSGGTCACGTGA	0.1	-3.709	0.0519	36	0.0112	358.5	0.0079	Arnt:Ahr(bHLH)/MCF7-Arnt-ChIP-Seq(Lo_et_al.)/Homer	TBGCACGCAA	0.1	-2.339	0.2047	49	0.0861	3402.6	0.0711	Cdx2(Homeobox)/mES-Cdx2-ChIP-Seq(GSE14586)/Homer	GYMATAAAAH	0.1	-2.451	0.1826	49	0.0234	854.2	0.019	AP-2gamma(AP2)/MCF7-TFAP2C-ChIP-Seq(GSE21234)/Homer	SCCTSAGGSCAW	0.1	-3.713	0.0517
ZNF467(Zf)/HEK293-ZNF467.GFP-ChIP-Seq(GSE58341)/Homer	TGGGGAAGGGCM	0.01	-6.427	0.0034	652	0.1569	6382.3	0.1407	MafF(bZIP)/HepG2-MafF-ChIP-Seq(GSE31477)/Homer	HWWGTCAGCAWWTTT	0.01	-6.727	0.0025	96	0.0153	474.5	0.011	Gata6(Zf)/HUG1N-GATA6-ChIP-Seq(GSE51936)/Homer	YCTTATCTBN	0.1	-3.687	0.0528	156	0.0487	1888.6	0.0415	Hoxa13(Homeobox)/ChickenMSG-Hoxa13.Flag-ChIP-Seq(GSE86088)/Homer	CYHATAAAAN	0.1	-2.328	0.2056	73	0.1283	5279.3	0.1103	STAT5(Stat)/mCD4+-Stat5-ChIP-Seq(GSE12346)/Homer	RTTTCTNAGAAA	0.1	-2.437	0.1843	49	0.0234	855.9	0.019	Sox10(HMG)/SciaticNerve-Sox3-ChIP-Seq(GSE35132)/Homer	CCWTTGTYYB	0.1	-3.71	0.0517
Pdx1(Homeobox)/Islet-Pdx1-ChIP-Seq(SRA008281)/Homer	YCATYAATCA	0.01	-6.373	0.0036	193	0.0464	1698.1	0.0374	MYB(HTH)/ERMYB-Myb-ChIPSeq(GSE22095)/Homer	GGCVGTTR	0.01	-6.685	0.0026	975	0.1554	6104.1	0.1418	Pitx1:Ebox(Homeobox,bHLH)/Hindlimb-Pitx1-ChIP-Seq(GSE41591)/Homer	YTAATTRAWWCCAGATGT	0.1	-3.565	0.0594	30	0.0094	291.7	0.0064	HIF-1a(bHLH)/MCF7-HIF1a-ChIP-Seq(GSE28352)/Homer	TACGTGCV	1	-2.278	0.2149	21	0.0369	1304.2	0.0272	Mef2a(MADS)/HL1-Mef2a.biotin-ChIP-Seq(GSE21529)/Homer	CYAAAAATAG	0.1	-2.364	0.1973	40	0.0191	686.6	0.0153	Meis1(Homeobox)/MastCells-Meis1-ChIP-Seq(GSE48085)/Homer	VGCTGWCAVB	0.1	-3.512	0.0626
E2F1(E2F)/Hela-E2F1-ChIP-Seq(GSE22478)/Homer	CWGGCGGGAA	0.01	-6.356	0.0036	224	0.0539	2005.2	0.0442	Sox6(HMG)/Myotubes-Sox6-ChIP-Seq(GSE32627)/Homer	CCATTGTTNY	0.01	-6.679	0.0026	650	0.1036	3973	0.0923	Lhx2(Homeobox)/HFSC-Lhx2-ChIP-Seq(GSE48068)/Homer	TAATTAGN	0.1	-3.528	0.0613	162	0.0505	1978.8	0.0435	Stat3(Stat)/mES-Stat3-ChIP-Seq(GSE11431)/Homer	CTTCCGGGAA	1	-2.264	0.217	33	0.058	2199.2	0.0459	TATA-Box(TBP)/Promoter/Homer	CCTTTTAWAGSC	0.1	-2.346	0.1999	150	0.0715	2888.8	0.0642	GATA3(Zf)/iTreg-Gata3-ChIP-Seq(GSE20898)/Homer	AGATAASR	0.1	-3.5	0.0631
HIF-1a(bHLH)/MCF7-HIF1a-ChIP-Seq(GSE28352)/Homer	TACGTGCV	0.01	-6.288	0.0039	132	0.0318	1108.2	0.0244	E2F4(E2F)/K562-E2F4-ChIP-Seq(GSE31477)/Homer	GGCGGGAAAH	0.01	-6.389	0.0035	513	0.0817	3096.1	0.0719	NF-E2(bZIP)/K562-NFE2-ChIP-Seq(GSE31477)/Homer	GATGACTCAGCA	0.1	-3.52	0.0615	20	0.0062	177.1	0.0039	ZFX(Zf)/mES-Zfx-ChIP-Seq(GSE11431)/Homer	AGGCCTRG	1	-2.244	0.2203	130	0.2285	9879.7	0.2063	GRE(NR),IR3/A549-GR-ChIP-Seq(GSE32465)/Homer	NRGVACABNVTGTYCY	0.1	-2.313	0.2055	30	0.0143	498.4	0.0111	FOXA1(Forkhead)/MCF7-FOXA1-ChIP-Seq(GSE26831)/Homer	WAAGTAAACA	0.1	-3.49	0.0634
Hoxb4(Homeobox)/ES-Hoxb4-ChIP-Seq(GSE34014)/Homer	TGATTRATGGCY	0.01	-6.157	0.0044	53	0.0128	378.7	0.0083	GSC(Homeobox)/FrogEmbryos-GSC-ChIP-Seq(DRA000576)/Homer	RGGATTAR	0.01	-6.22	0.0041	384	0.0612	2273.4	0.0528	Foxa2(Forkhead)/Liver-Foxa2-ChIP-Seq(GSE25694)/Homer	CYTGTTTACWYW	0.1	-3.464	0.0647	164	0.0512	2009.1	0.0441	Unknown(Homeobox)/Limb-p300-ChIP-Seq/Homer	SSCMATWAAA	1	-2.222	0.2241	18	0.0316	1096.5	0.0229	CEBP(bZIP)/ThioMac-CEBPb-ChIP-Seq(GSE21512)/Homer	ATTGCGCAAC	0.1	-2.313	0.2055	68	0.0324	1238.8	0.0275	FOXM1(Forkhead)/MCF7-FOXM1-ChIP-Seq(GSE72977)/Homer	TRTTTACTTW	0.1	-3.464	0.0648
MyoG(bHLH)/C2C12-MyoG-ChIP-Seq(GSE36024)/Homer	AACAGCTG	0.01	-5.833	0.006	642	0.1545	6323.2	0.1394	Unknown(Homeobox)/Limb-p300-ChIP-Seq/Homer	SSCMATWAAA	0.01	-6.2	0.0042	206	0.0328	1150.1	0.0267	NFAT:AP1(RHD,bZIP)/Jurkat-NFATC1-ChIP-Seq(Jolma_et_al.)/Homer	SARTGGAAAAWRTGAGTCAB	0.1	-3.458	0.0648	42	0.0131	438.7	0.0096	HIF2a(bHLH)/785_O-HIF2a-ChIP-Seq(GSE34871)/Homer	GCACGTACCC	1	-2.142	0.2417	27	0.0475	1775.5	0.0371	CTCF-SatelliteElement(Zf?)/CD4+-CTCF-ChIP-Seq(Barski_et_al.)/Homer	TGCAGTTCCMVNWRTGGCCA	1	-2.281	0.2102	6	0.0029	68.9	0.0015	GRE(NR),IR3/RAW264.7-GRE-ChIP-Seq(Unpublished)/Homer	VAGRACAKWCTGTYC	0.1	-3.434	0.0664
PU.1:IRF8(ETS:IRF)/pDC-Irf8-ChIP-Seq(GSE66899)/Homer	GGAAGTGAAAST	0.01	-5.735	0.0066	75	0.018	586.9	0.0129	ZNF519(Zf)/HEK293-ZNF519.GFP-ChIP-Seq(GSE58341)/Homer	GAGSCCGAGC	0.01	-6.189	0.0042	279	0.0445	1607.2	0.0373	MYB(HTH)/ERMYB-Myb-ChIPSeq(GSE22095)/Homer	GGCVGTTR	0.1	-3.457	0.0648	515	0.1606	6770.9	0.1487	GLIS3(Zf)/Thyroid-Glis3.GFP-ChIP-Seq(GSE103297)/Homer	CTCCCTGGGAGGCCN	1	-2.103	0.2501	149	0.2619	11495.2	0.2401	Oct4:Sox17(POU,Homeobox,HMG)/F9-Sox17-ChIP-Seq(GSE44553)/Homer	CCATTGTATGCAAAT	1	-2.228	0.2206	13	0.0062	188.4	0.0042	THRa(NR)/C17.2-THRa-ChIP-Seq(GSE38347)/Homer	GGTCANYTGAGGWCA	0.1	-3.43	0.0664
IRF:BATF(IRF:bZIP)/pDC-Irf8-ChIP-Seq(GSE66899)/Homer	CTTTCANTATGACTV	0.01	-5.454	0.0087	30	0.0072	192.1	0.0042	Foxh1(Forkhead)/hESC-FOXH1-ChIP-Seq(GSE29422)/Homer	NNTGTGGATTSS	0.01	-6.176	0.0042	246	0.0392	1400.1	0.0325	PBX1(Homeobox)/MCF7-PBX1-ChIP-Seq(GSE28007)/Homer	GSCTGTCACTCA	0.1	-3.438	0.0655	37	0.0115	378.7	0.0083	Hoxa11(Homeobox)/ChickenMSG-Hoxa11.Flag-ChIP-Seq(GSE86088)/Homer	TTTTATGGCM	1	-2.086	0.253	69	0.1213	5049.6	0.1055	HIF2a(bHLH)/785_O-HIF2a-ChIP-Seq(GSE34871)/Homer	GCACGTACCC	1	-2.223	0.2206	101	0.0481	1908.4	0.0424	AMYB(HTH)/Testes-AMYB-ChIP-Seq(GSE44588)/Homer	TGGCAGTTGG	0.1	-3.361	0.0707
Six1(Homeobox)/Myoblast-Six1-ChIP-Chip(GSE20150)/Homer	GKVTCADRTTWC	0.01	-5.316	0.01	76	0.0183	606.6	0.0134	c-Myc(bHLH)/LNCAP-cMyc-ChIP-Seq(Unpublished)/Homer	VCCACGTG	0.01	-6.153	0.0043	370	0.059	2186.2	0.0508	HOXB13(Homeobox)/ProstateTumor-HOXB13-ChIP-Seq(GSE56288)/Homer	TTTTATKRGG	0.1	-3.426	0.066	169	0.0527	2078.3	0.0457	OCT:OCT(POU,Homeobox)/NPC-OCT6-ChIP-Seq(GSE43916)/Homer	YATGCATATRCATRT	1	-2.034	0.2654	3	0.0053	106	0.0022	CEBP:CEBP(bZIP)/MEF-Chop-ChIP-Seq(GSE35681)/Homer	NTNATGCAAYMNNHTGMAAY	1	-2.203	0.2242	17	0.0081	261.6	0.0058	DMRT6(DM)/Testis-DMRT6-ChIP-Seq(GSE60440)/Homer	YDGHTACAWTGTADC	0.1	-3.342	0.0717
HOXB13(Homeobox)/ProstateTumor-HOXB13-ChIP-Seq(GSE56288)/Homer	TTTTATKRGG	0.01	-5.12	0.0121	190	0.0457	1722.1	0.038	E2F1(E2F)/Hela-E2F1-ChIP-Seq(GSE22478)/Homer	CWGGCGGGAA	0.01	-6.149	0.0043	291	0.0464	1684.9	0.0391	Hoxd11(Homeobox)/ChickenMSG-Hoxd11.Flag-ChIP-Seq(GSE86088)/Homer	VGCCATAAAA	0.1	-3.323	0.0728	474	0.1478	6223.4	0.1367	Pax7(Paired,Homeobox),long/Myoblast-Pax7-ChIP-Seq(GSE25064)/Homer	TAATCHGATTAC	1	-2.018	0.2684	1	0.0018	12.7	0.0003	Brachyury(T-box)/Mesoendoderm-Brachyury-ChIP-exo(GSE54963)/Homer	ANTTMRCASBNNNGTGYKAAN	1	-2.191	0.2258	41	0.0195	717.8	0.016	GATA(Zf),IR3/iTreg-Gata3-ChIP-Seq(GSE20898)/Homer	NNNNNBAGATAWYATCTVHN	0.1	-3.197	0.0826
DMRT1(DM)/Testis-DMRT1-ChIP-Seq(GSE64892)/Homer	TWGHWACAWTGTWDC	0.01	-5.051	0.0129	34	0.0082	232.5	0.0051	Dlx3(Homeobox)/Kerainocytes-Dlx3-ChIP-Seq(GSE89884)/Homer	NDGTAATTAC	0.01	-5.85	0.0058	184	0.0293	1023.9	0.0238	Hoxa13(Homeobox)/ChickenMSG-Hoxa13.Flag-ChIP-Seq(GSE86088)/Homer	CYHATAAAAN	0.1	-3.31	0.0734	443	0.1382	5799.7	0.1274	TATA-Box(TBP)/Promoter/Homer	CCTTTTAWAGSC	1	-2.015	0.2684	43	0.0756	3032	0.0633	MyoD(bHLH)/Myotube-MyoD-ChIP-Seq(GSE21614)/Homer	RRCAGCTGYTSY	1	-2.163	0.231	250	0.1192	4977.4	0.1107	Pitx1:Ebox(Homeobox,bHLH)/Hindlimb-Pitx1-ChIP-Seq(GSE41591)/Homer	YTAATTRAWWCCAGATGT	0.1	-3.17	0.0844
ERRg(NR)/Kidney-ESRRG-ChIP-Seq(GSE104905)/Homer	GTGACCTTGRVN	0.01	-4.992	0.0136	338	0.0813	3230.7	0.0712	TATA-Box(TBP)/Promoter/Homer	CCTTTTAWAGSC	0.01	-5.729	0.0065	486	0.0774	2950.7	0.0686	Hoxd13(Homeobox)/ChickenMSG-Hoxd13.Flag-ChIP-Seq(GSE86088)/Homer	NCYAATAAAA	0.1	-3.25	0.0775	256	0.0799	3258.9	0.0716	Smad4(MAD)/ESC-SMAD4-ChIP-Seq(GSE29422)/Homer	VBSYGTCTGG	1	-2.011	0.2684	114	0.2004	8691.9	0.1815	PBX1(Homeobox)/MCF7-PBX1-ChIP-Seq(GSE28007)/Homer	GSCTGTCACTCA	1	-2.163	0.231	23	0.011	374.8	0.0083	ZNF519(Zf)/HEK293-ZNF519.GFP-ChIP-Seq(GSE58341)/Homer	GAGSCCGAGC	0.1	-3.165	0.0844
HIC1(Zf)/Treg-ZBTB29-ChIP-Seq(GSE99889)/Homer	TGCCAGCB	0.01	-4.923	0.0145	1199	0.2885	12315.3	0.2714	Brn2(POU,Homeobox)/NPC-Brn2-ChIP-Seq(GSE35496)/Homer	ATGAATATTC	0.01	-5.613	0.0073	29	0.0046	114.8	0.0027	ZNF711(Zf)/SHSY5Y-ZNF711-ChIP-Seq(GSE20673)/Homer	AGGCCTAG	0.1	-3.246	0.0775	878	0.2739	11836.8	0.26	Egr1(Zf)/K562-Egr1-ChIP-Seq(GSE32465)/Homer	TGCGTGGGYG	1	-1.963	0.2795	69	0.1213	5095.6	0.1064	HOXA2(Homeobox)/mES-Hoxa2-ChIP-Seq(Donaldson_et_al.)/Homer	GYCATCMATCAT	1	-2.148	0.2323	12	0.0057	173.9	0.0039	EBF1(EBF)/Near-E2A-ChIP-Seq(GSE21512)/Homer	GTCCCCWGGGGA	0.1	-3.103	0.0894
Myf5(bHLH)/GM-Myf5-ChIP-Seq(GSE24852)/Homer	BAACAGCTGT	0.01	-4.861	0.0153	386	0.0929	3733.4	0.0823	Oct2(POU,Homeobox)/Bcell-Oct2-ChIP-Seq(GSE21512)/Homer	ATATGCAAAT	0.01	-5.582	0.0075	83	0.0132	417.9	0.0097	Bach1(bZIP)/K562-Bach1-ChIP-Seq(GSE31477)/Homer	AWWNTGCTGAGTCAT	0.1	-3.217	0.0794	19	0.0059	173	0.0038	RORa(NR)/Liver-Rora-ChIP-Seq(GSE101115)/Homer	AAWCTAGGTCARDNN	1	-1.96	0.2795	7	0.0123	360.8	0.0075	E2F3(E2F)/MEF-E2F3-ChIP-Seq(GSE71376)/Homer	BTKGGCGGGAAA	1	-2.126	0.2363	175	0.0834	3432.4	0.0763	Pax7(Paired,Homeobox),long/Myoblast-Pax7-ChIP-Seq(GSE25064)/Homer	TAATCHGATTAC	0.1	-3.072	0.0918
CRX(Homeobox)/Retina-Crx-ChIP-Seq(GSE20012)/Homer	GCTAATCC	0.01	-4.808	0.0161	573	0.1379	5684.5	0.1253	c-Myc(bHLH)/mES-cMyc-ChIP-Seq(GSE11431)/Homer	VVCCACGTGG	0.01	-5.537	0.0078	347	0.0553	2063	0.0479	NFY(CCAAT)/Promoter/Homer	RGCCAATSRG	0.1	-3.165	0.0833	200	0.0624	2512	0.0552	ZNF692(Zf)/HEK293-ZNF692.GFP-ChIP-Seq(GSE58341)/Homer	GTGGGCCCCA	1	-1.948	0.2812	19	0.0334	1218.5	0.0254	DMRT6(DM)/Testis-DMRT6-ChIP-Seq(GSE60440)/Homer	YDGHTACAWTGTADC	1	-2.117	0.2373	18	0.0086	283.1	0.0063	Foxf1(Forkhead)/Lung-Foxf1-ChIP-Seq(GSE77951)/Homer	WWATRTAAACAN	0.1	-3.036	0.0948
Zic3(Zf)/mES-Zic3-ChIP-Seq(GSE37889)/Homer	GGCCYCCTGCTGDGH	0.01	-4.7	0.0179	497	0.1196	4898.5	0.108	IRF3(IRF)/BMDM-Irf3-ChIP-Seq(GSE67343)/Homer	AGTTTCAKTTTC	0.01	-5.419	0.0087	132	0.021	714.1	0.0166	FOXM1(Forkhead)/MCF7-FOXM1-ChIP-Seq(GSE72977)/Homer	TRTTTACTTW	0.1	-3.16	0.0833	175	0.0546	2178.2	0.0478	Eomes(T-box)/H9-Eomes-ChIP-Seq(GSE26097)/Homer	ATTAACACCT	1	-1.942	0.2815	98	0.1722	7429.1	0.1552	Zfp809(Zf)/ES-Zfp809-ChIP-Seq(GSE70799)/Homer	GGGGCTYGKCTGGGA	1	-2.109	0.2382	78	0.0372	1457.2	0.0324	FXR(NR),IR1/Liver-FXR-ChIP-Seq(Chong_et_al.)/Homer	AGGTCANTGACCTB	0.1	-2.923	0.1056
IRF3(IRF)/BMDM-Irf3-ChIP-Seq(GSE67343)/Homer	AGTTTCAKTTTC	0.01	-4.64	0.0189	91	0.0219	768	0.0169	AR-halfsite(NR)/LNCaP-AR-ChIP-Seq(GSE27824)/Homer	CCAGGAACAG	0.01	-5.241	0.0104	2441	0.3889	16065.2	0.3732	EBNA1(EBV-virus)/Raji-EBNA1-ChIP-Seq(GSE30709)/Homer	GGYAGCAYDTGCTDCCCNNN	0.1	-3.127	0.0857	8	0.0025	55.7	0.0012	Zfp809(Zf)/ES-Zfp809-ChIP-Seq(GSE70799)/Homer	GGGGCTYGKCTGGGA	1	-1.908	0.2899	27	0.0475	1828.9	0.0382	LXH9(Homeobox)/Hct116-LXH9.V5-ChIP-Seq(GSE116822)/Homer	NGCTAATTAG	1	-2.076	0.2452	141	0.0672	2741.7	0.061	Stat3(Stat)/mES-Stat3-ChIP-Seq(GSE11431)/Homer	CTTCCGGGAA	0.1	-2.884	0.1093
OCT:OCT(POU,Homeobox)/NPC-Brn1-ChIP-Seq(GSE35496)/Homer	ATGAATATTCATGAG	0.1	-4.601	0.0195	4	0.001	9.9	0.0002	RBPJ:Ebox(?,bHLH)/Panc1-Rbpj1-ChIP-Seq(GSE47459)/Homer	GGGRAARRGRMCAGMTG	0.01	-5.136	0.0114	278	0.0443	1636.7	0.038	ZNF692(Zf)/HEK293-ZNF692.GFP-ChIP-Seq(GSE58341)/Homer	GTGGGCCCCA	0.1	-3.086	0.0889	90	0.0281	1062.2	0.0233	Tbx6(T-box)/ESC-Tbx6-ChIP-Seq(GSE93524)/Homer	DAGGTGTBAA	1	-1.896	0.2921	66	0.116	4882.4	0.102	Sox3(HMG)/NPC-Sox3-ChIP-Seq(GSE33059)/Homer	CCWTTGTY	1	-2.051	0.2501	243	0.1158	4852.6	0.1079	STAT6(Stat)/Macrophage-Stat6-ChIP-Seq(GSE38377)/Homer	TTCCKNAGAA	0.1	-2.805	0.1177
TR4(NR),DR1/Hela-TR4-ChIP-Seq(GSE24685)/Homer	GAGGTCAAAGGTCA	0.1	-4.592	0.0196	61	0.0147	485.7	0.0107	Unknown-ESC-element(?)/mES-Nanog-ChIP-Seq(GSE11724)/Homer	CACAGCAGGGGG	0.01	-5.096	0.0119	567	0.0903	3508.5	0.0815	Mouse_Recombination_Hotspot(Zf)/Testis-DMC1-ChIP-Seq(GSE24438)/Homer	ACTYKNATTCGTGNTACTTC	0.1	-3.069	0.09	15	0.0047	130	0.0029	PAX6(Paired,Homeobox)/Forebrain-Pax6-ChIP-Seq(GSE66961)/Homer	NGTGTTCAVTSAAGCGKAAA	1	-1.894	0.2921	6	0.0105	300.2	0.0063	HOXA1(Homeobox)/mES-Hoxa1-ChIP-Seq(SRP084292)/Homer	TGATKGATGR	1	-2.048	0.2501	27	0.0129	456.2	0.0101	Pax7(Paired,Homeobox),longest/Myoblast-Pax7-ChIP-Seq(GSE25064)/Homer	NTAATTDGCYAATTANNWWD	0.1	-2.751	0.1237
GSC(Homeobox)/FrogEmbryos-GSC-ChIP-Seq(DRA000576)/Homer	RGGATTAR	0.1	-4.453	0.0224	231	0.0556	2169.3	0.0478	CRX(Homeobox)/Retina-Crx-ChIP-Seq(GSE20012)/Homer	GCTAATCC	0.01	-5.056	0.0123	922	0.1469	5852.8	0.136	LXH9(Homeobox)/Hct116-LXH9.V5-ChIP-Seq(GSE116822)/Homer	NGCTAATTAG	0.1	-2.999	0.096	233	0.0727	2972	0.0653	OCT:OCT(POU,Homeobox,IR1)/NPC-Brn2-ChIP-Seq(GSE35496)/Homer	ATGAATWATTCATGA	1	-1.875	0.2955	1	0.0018	14.8	0.0003	Hoxd13(Homeobox)/ChickenMSG-Hoxd13.Flag-ChIP-Seq(GSE86088)/Homer	NCYAATAAAA	1	-1.944	0.2758	143	0.0682	2801.7	0.0623	Reverb(NR),DR2/RAW-Reverba.biotin-ChIP-Seq(GSE45914)/Homer	GTRGGTCASTGGGTCA	0.1	-2.746	0.1237
E-box(bHLH)/Promoter/Homer	SSGGTCACGTGA	0.1	-4.453	0.0224	52	0.0125	405.3	0.0089	STAT6(Stat)/Macrophage-Stat6-ChIP-Seq(GSE38377)/Homer	TTCCKNAGAA	0.01	-5.043	0.0124	258	0.0411	1512.8	0.0351	BMYB(HTH)/Hela-BMYB-ChIP-Seq(GSE27030)/Homer	NHAACBGYYV	0.1	-2.972	0.0982	416	0.1298	5470.8	0.1202	HIC1(Zf)/Treg-ZBTB29-ChIP-Seq(GSE99889)/Homer	TGCCAGCB	1	-1.846	0.3029	169	0.297	13277.3	0.2773	Lhx3(Homeobox)/Neuron-Lhx3-ChIP-Seq(GSE31456)/Homer	ADBTAATTAR	1	-1.939	0.2762	145	0.0691	2843.7	0.0632	HOXB13(Homeobox)/ProstateTumor-HOXB13-ChIP-Seq(GSE56288)/Homer	TTTTATKRGG	0.1	-2.715	0.1271
HRE(HSF)/Striatum-HSF1-ChIP-Seq(GSE38000)/Homer	TTCTAGAABNTTCTA	0.1	-4.317	0.0255	77	0.0185	644.5	0.0142	AMYB(HTH)/Testes-AMYB-ChIP-Seq(GSE44588)/Homer	TGGCAGTTGG	0.01	-4.97	0.0133	826	0.1316	5221.5	0.1213	Srebp1a(bHLH)/HepG2-Srebp1a-ChIP-Seq(GSE31477)/Homer	RTCACSCCAY	0.1	-2.949	0.1001	78	0.0243	914.3	0.0201	EBF(EBF)/proBcell-EBF-ChIP-Seq(GSE21978)/Homer	DGTCCCYRGGGA	1	-1.835	0.3049	20	0.0351	1315.1	0.0275	Isl1(Homeobox)/Neuron-Isl1-ChIP-Seq(GSE31456)/Homer	CTAATKGV	1	-1.936	0.2762	226	0.1077	4520.6	0.1005	DMRT1(DM)/Testis-DMRT1-ChIP-Seq(GSE64892)/Homer	TWGHWACAWTGTWDC	0.1	-2.679	0.1311
c-Myc(bHLH)/mES-cMyc-ChIP-Seq(GSE11431)/Homer	VVCCACGTGG	0.1	-4.283	0.0263	238	0.0573	2250.1	0.0496	Sox10(HMG)/SciaticNerve-Sox3-ChIP-Seq(GSE35132)/Homer	CCWTTGTYYB	0.01	-4.956	0.0134	733	0.1168	4607.5	0.107	GRE(NR),IR3/RAW264.7-GRE-ChIP-Seq(Unpublished)/Homer	VAGRACAKWCTGTYC	0.1	-2.947	0.1001	64	0.02	734.6	0.0161	Unknown-ESC-element(?)/mES-Nanog-ChIP-Seq(GSE11724)/Homer	CACAGCAGGGGG	1	-1.828	0.3057	59	0.1037	4351.4	0.0909	DMRT1(DM)/Testis-DMRT1-ChIP-Seq(GSE64892)/Homer	TWGHWACAWTGTWDC	1	-1.934	0.2762	21	0.01	348.2	0.0077	Hoxd13(Homeobox)/ChickenMSG-Hoxd13.Flag-ChIP-Seq(GSE86088)/Homer	NCYAATAAAA	0.1	-2.672	0.1314
DMRT6(DM)/Testis-DMRT6-ChIP-Seq(GSE60440)/Homer	YDGHTACAWTGTADC	0.1	-4.257	0.0268	29	0.007	202.6	0.0045	Nanog(Homeobox)/mES-Nanog-ChIP-Seq(GSE11724)/Homer	RGCCATTAAC	0.01	-4.939	0.0136	2049	0.3265	13431.6	0.312	PSE(SNAPc)/K562-mStart-Seq/Homer	WAVTCACCMTAASYDAAAAG	0.1	-2.918	0.1023	97	0.0303	1163.4	0.0256	Hoxd12(Homeobox)/ChickenMSG-Hoxd12.Flag-ChIP-Seq(GSE86088)/Homer	HDGYAATGAAAN	1	-1.824	0.3057	50	0.0879	3640.7	0.076	Tcf12(bHLH)/GM12878-Tcf12-ChIP-Seq(GSE32465)/Homer	VCAGCTGYTG	1	-1.91	0.2805	317	0.1511	6426	0.1429	p53(p53)/mES-cMyc-ChIP-Seq(GSE11431)/Homer	ACATGCCCGGGCAT	0.1	-2.663	0.1321
Cdx2(Homeobox)/mES-Cdx2-ChIP-Seq(GSE14586)/Homer	GYMATAAAAH	0.1	-4.094	0.0314	93	0.0224	807	0.0178	bHLHE40(bHLH)/HepG2-BHLHE40-ChIP-Seq(GSE31477)/Homer	KCACGTGMCN	0.01	-4.767	0.016	210	0.0335	1217.4	0.0283	ARE(NR)/LNCAP-AR-ChIP-Seq(GSE27824)/Homer	RGRACASNSTGTYCYB	0.1	-2.893	0.1045	79	0.0246	930.1	0.0204	Pknox1(Homeobox)/ES-Prep1-ChIP-Seq(GSE63282)/Homer	SCTGTCAVTCAV	1	-1.809	0.3089	17	0.0299	1096.9	0.0229	PSE(SNAPc)/K562-mStart-Seq/Homer	WAVTCACCMTAASYDAAAAG	1	-1.907	0.2805	61	0.0291	1136.2	0.0253	Pit1(Homeobox)/GCrat-Pit1-ChIP-Seq(GSE58009)/Homer	ATGMATATDC	0.1	-2.656	0.1324
HRE(HSF)/HepG2-HSF1-ChIP-Seq(GSE31477)/Homer	BSTTCTRGAABVTTCYAGAA	0.1	-4.038	0.0331	74	0.0178	624.8	0.0138	Barx1(Homeobox)/Stomach-Barx1.3xFlag-ChIP-Seq(GSE69483)/Homer	AAACMATTAN	0.01	-4.719	0.0167	121	0.0193	663.7	0.0154	ZNF317(Zf)/HEK293-ZNF317.GFP-ChIP-Seq(GSE58341)/Homer	GTCWGCTGTYYCTCT	0.1	-2.839	0.1098	31	0.0097	324.2	0.0071	FoxL2(Forkhead)/Ovary-FoxL2-ChIP-Seq(GSE60858)/Homer	WWTRTAAACAVG	1	-1.779	0.3169	22	0.0387	1478.4	0.0309	TFE3(bHLH)/MEF-TFE3-ChIP-Seq(GSE75757)/Homer	GTCACGTGACYV	1	-1.877	0.2872	20	0.0095	332.1	0.0074	DUX4(Homeobox)/Myoblasts-DUX4.V5-ChIP-Seq(GSE75791)/Homer	NWTAAYCYAATCAWN	0.1	-2.653	0.1324
HIF2a(bHLH)/785_O-HIF2a-ChIP-Seq(GSE34871)/Homer	GCACGTACCC	0.1	-4.023	0.0334	165	0.0397	1524.1	0.0336	Zic(Zf)/Cerebellum-ZIC1.2-ChIP-Seq(GSE60731)/Homer	CCTGCTGAGH	0.01	-4.709	0.0169	695	0.1107	4371	0.1015	PR(NR)/T47D-PR-ChIP-Seq(GSE31130)/Homer	VAGRACAKNCTGTBC	0.1	-2.814	0.112	634	0.1978	8506.6	0.1869	GATA:SCL(Zf,bHLH)/Ter119-SCL-ChIP-Seq(GSE18720)/Homer	CRGCTGBNGNSNNSAGATAA	1	-1.762	0.321	7	0.0123	381.2	0.008	HOXB13(Homeobox)/ProstateTumor-HOXB13-ChIP-Seq(GSE56288)/Homer	TTTTATKRGG	1	-1.865	0.2895	96	0.0458	1849.9	0.0411	CArG(MADS)/PUER-Srf-ChIP-Seq(Sullivan_et_al.)/Homer	CCATATATGGNM	0.1	-2.627	0.1351
HLF(bZIP)/HSC-HLF.Flag-ChIP-Seq(GSE69817)/Homer	RTTATGYAAB	0.1	-3.966	0.0353	131	0.0315	1186.5	0.0262	Hoxd12(Homeobox)/ChickenMSG-Hoxd12.Flag-ChIP-Seq(GSE86088)/Homer	HDGYAATGAAAN	0.1	-4.43	0.0222	574	0.0915	3590.7	0.0834	Lhx1(Homeobox)/EmbryoCarcinoma-Lhx1-ChIP-Seq(GSE70957)/Homer	NNYTAATTAR	0.1	-2.696	0.1255	155	0.0483	1948.5	0.0428	PAX5(Paired,Homeobox)/GM12878-PAX5-ChIP-Seq(GSE32465)/Homer	GCAGCCAAGCRTGACH	1	-1.727	0.3309	28	0.0492	1950.7	0.0407	ZNF528(Zf)/HEK293-ZNF528.GFP-ChIP-Seq(GSE58341)/Homer	AGAAATGACTTCCCT	1	-1.86	0.2898	2	0.001	15.3	0.0003	NF1(CTF)/LNCAP-NF1-ChIP-Seq(Unpublished)/Homer	CYTGGCABNSTGCCAR	0.1	-2.601	0.1381
Atf4(bZIP)/MEF-Atf4-ChIP-Seq(GSE35681)/Homer	MTGATGCAAT	0.1	-3.898	0.0376	59	0.0142	485.7	0.0107	Elf4(ETS)/BMDM-Elf4-ChIP-Seq(GSE88699)/Homer	ACTTCCKGKT	0.1	-4.323	0.0246	718	0.1144	4547.6	0.1056	Gata2(Zf)/K562-GATA2-ChIP-Seq(GSE18829)/Homer	BBCTTATCTS	0.1	-2.611	0.1361	116	0.0362	1434.2	0.0315	OCT:OCT-short(POU,Homeobox)/NPC-OCT6-ChIP-Seq(GSE43916)/Homer	ATGCATWATGCATRW	1	-1.699	0.339	15	0.0264	968.8	0.0202	Hoxb4(Homeobox)/ES-Hoxb4-ChIP-Seq(GSE34014)/Homer	TGATTRATGGCY	1	-1.778	0.3132	23	0.011	395.5	0.0088	Srebp1a(bHLH)/HepG2-Srebp1a-ChIP-Seq(GSE31477)/Homer	RTCACSCCAY	0.1	-2.601	0.1381
Hoxd13(Homeobox)/ChickenMSG-Hoxd13.Flag-ChIP-Seq(GSE86088)/Homer	NCYAATAAAA	0.1	-3.718	0.0448	279	0.0671	2707.5	0.0597	Hoxd10(Homeobox)/ChickenMSG-Hoxd10.Flag-ChIP-Seq(GSE86088)/Homer	GGCMATGAAA	0.1	-4.277	0.0256	435	0.0693	2687.9	0.0624	Stat3+il21(Stat)/CD4-Stat3-ChIP-Seq(GSE19198)/Homer	SVYTTCCNGGAARB	0.1	-2.596	0.1376	214	0.0667	2753.1	0.0605	Smad2(MAD)/ES-SMAD2-ChIP-Seq(GSE29422)/Homer	CTGTCTGG	1	-1.672	0.3467	107	0.188	8291.1	0.1732	ZNF675(Zf)/HEK293-ZNF675.GFP-ChIP-Seq(GSE58341)/Homer	ARGAGGMCAAAATGW	1	-1.751	0.3202	21	0.01	358.1	0.008	Mouse_Recombination_Hotspot(Zf)/Testis-DMC1-ChIP-Seq(GSE24438)/Homer	ACTYKNATTCGTGNTACTTC	0.1	-2.513	0.1495
LEF1(HMG)/H1-LEF1-ChIP-Seq(GSE64758)/Homer	CCTTTGATST	0.1	-3.709	0.045	154	0.0371	1429.3	0.0315	Brn1(POU,Homeobox)/NPC-Brn1-ChIP-Seq(GSE35496)/Homer	TATGCWAATBAV	0.1	-4.205	0.0274	87	0.0139	467.2	0.0109	Zic(Zf)/Cerebellum-ZIC1.2-ChIP-Seq(GSE60731)/Homer	CCTGCTGAGH	0.1	-2.583	0.1388	356	0.111	4695.9	0.1032	Zac1(Zf)/Neuro2A-Plagl1-ChIP-Seq(GSE75942)/Homer	HAWGRGGCCM	1	-1.66	0.3491	239	0.42	19206.8	0.4012	Stat3(Stat)/mES-Stat3-ChIP-Seq(GSE11431)/Homer	CTTCCGGGAA	1	-1.74	0.3223	94	0.0448	1824.3	0.0406	MYB(HTH)/ERMYB-Myb-ChIPSeq(GSE22095)/Homer	GGCVGTTR	0.1	-2.489	0.1524
Pitx1:Ebox(Homeobox,bHLH)/Hindlimb-Pitx1-ChIP-Seq(GSE41591)/Homer	YTAATTRAWWCCAGATGT	0.1	-3.658	0.0472	34	0.0082	258.6	0.0057	Reverb(NR),DR2/RAW-Reverba.biotin-ChIP-Seq(GSE45914)/Homer	GTRGGTCASTGGGTCA	0.1	-4.135	0.0293	107	0.017	591.7	0.0137	PGR(NR)/EndoStromal-PGR-ChIP-Seq(GSE69539)/Homer	AAGAACATWHTGTTC	0.1	-2.497	0.1505	50	0.0156	577	0.0127	E2F(E2F)/Hela-CellCycle-Expression/Homer	TTSGCGCGAAAA	1	-1.626	0.3599	6	0.0105	327.4	0.0068	NPAS2(bHLH)/Liver-NPAS2-ChIP-Seq(GSE39860)/Homer	KCCACGTGAC	1	-1.71	0.3308	272	0.1296	5526.1	0.1229	ZNF189(Zf)/HEK293-ZNF189.GFP-ChIP-Seq(GSE58341)/Homer	TGGAACAGMA	0.1	-2.471	0.1545
CEBP:AP1(bZIP)/ThioMac-CEBPb-ChIP-Seq(GSE21512)/Homer	DRTGTTGCAA	0.1	-3.609	0.0493	161	0.0387	1505.3	0.0332	Zic3(Zf)/mES-Zic3-ChIP-Seq(GSE37889)/Homer	GGCCYCCTGCTGDGH	0.1	-4.117	0.0297	679	0.1082	4302.6	0.1	Gata1(Zf)/K562-GATA1-ChIP-Seq(GSE18829)/Homer	SAGATAAGRV	0.1	-2.446	0.1578	106	0.0331	1313.6	0.0289	TR4(NR),DR1/Hela-TR4-ChIP-Seq(GSE24685)/Homer	GAGGTCAAAGGTCA	1	-1.607	0.3651	9	0.0158	542.3	0.0113	c-Myc(bHLH)/mES-cMyc-ChIP-Seq(GSE11431)/Homer	VVCCACGTGG	1	-1.702	0.332	145	0.0691	2880.8	0.0641	RBPJ:Ebox(?,bHLH)/Panc1-Rbpj1-ChIP-Seq(GSE47459)/Homer	GGGRAARRGRMCAGMTG	0.1	-2.468	0.1545
RUNX(Runt)/HPC7-Runx1-ChIP-Seq(GSE22178)/Homer	SAAACCACAG	0.1	-3.593	0.0499	232	0.0558	2231.9	0.0492	Oct11(POU,Homeobox)/NCIH1048-POU2F3-ChIP-seq(GSE115123)/Homer	GATTTGCATA	0.1	-4.079	0.0307	90	0.0143	488.6	0.0114	MafF(bZIP)/HepG2-MafF-ChIP-Seq(GSE31477)/Homer	HWWGTCAGCAWWTTT	0.1	-2.427	0.1601	46	0.0143	528.1	0.0116	STAT5(Stat)/mCD4+-Stat5-ChIP-Seq(GSE12346)/Homer	RTTTCTNAGAAA	1	-1.589	0.3701	15	0.0264	989.5	0.0207	Sox17(HMG)/Endoderm-Sox17-ChIP-Seq(GSE61475)/Homer	CCATTGTTYB	1	-1.683	0.3369	89	0.0424	1729.5	0.0385	PRDM14(Zf)/H1-PRDM14-ChIP-Seq(GSE22767)/Homer	RGGTCTCTAACY	0.1	-2.435	0.1589
Hoxa13(Homeobox)/ChickenMSG-Hoxa13.Flag-ChIP-Seq(GSE86088)/Homer	CYHATAAAAN	0.1	-3.592	0.0499	478	0.115	4794.1	0.1057	GLIS3(Zf)/Thyroid-Glis3.GFP-ChIP-Seq(GSE103297)/Homer	CTCCCTGGGAGGCCN	0.1	-4.036	0.0319	1499	0.2388	9796.8	0.2276	GRE(NR),IR3/A549-GR-ChIP-Seq(GSE32465)/Homer	NRGVACABNVTGTYCY	0.1	-2.38	0.1672	42	0.0131	479.6	0.0105	Zic(Zf)/Cerebellum-ZIC1.2-ChIP-Seq(GSE60731)/Homer	CCTGCTGAGH	1	-1.587	0.3701	69	0.1213	5250.7	0.1097	PRDM1(Zf)/Hela-PRDM1-ChIP-Seq(GSE31477)/Homer	ACTTTCACTTTC	1	-1.67	0.34	76	0.0362	1465.2	0.0326	Six4(Homeobox)/MCF7-SIX4-ChIP-Seq(Encode)/Homer	TGWAAYCTGABACCB	0.1	-2.408	0.1625
Hoxd11(Homeobox)/ChickenMSG-Hoxd11.Flag-ChIP-Seq(GSE86088)/Homer	VGCCATAAAA	0.1	-3.513	0.0536	531	0.1278	5360.3	0.1181	p73(p53)/Trachea-p73-ChIP-Seq(PRJNA310161)/Homer	NRRRCAWGTCCDGRCATGYY	0.1	-3.924	0.0355	28	0.0045	125.9	0.0029	Hoxa11(Homeobox)/ChickenMSG-Hoxa11.Flag-ChIP-Seq(GSE86088)/Homer	TTTTATGGCM	0.1	-2.332	0.1746	416	0.1298	5557.1	0.1221	ZNF519(Zf)/HEK293-ZNF519.GFP-ChIP-Seq(GSE58341)/Homer	GAGSCCGAGC	1	-1.583	0.3701	22	0.0387	1524.6	0.0318	STAT6(Stat)/CD4-Stat6-ChIP-Seq(GSE22104)/Homer	ABTTCYYRRGAA	1	-1.562	0.3772	69	0.0329	1335.3	0.0297	Pax8(Paired,Homeobox)/Thyroid-Pax8-ChIP-Seq(GSE26938)/Homer	GTCATGCHTGRCTGS	0.1	-2.353	0.171
Tcf7(HMG)/GM12878-TCF7-ChIP-Seq(Encode)/Homer	CTTTGATGTGSB	0.1	-3.49	0.0546	80	0.0192	701.6	0.0155	HOXA1(Homeobox)/mES-Hoxa1-ChIP-Seq(SRP084292)/Homer	TGATKGATGR	0.1	-3.896	0.0364	102	0.0163	566.1	0.0132	OCT:OCT(POU,Homeobox)/NPC-OCT6-ChIP-Seq(GSE43916)/Homer	YATGCATATRCATRT	0.1	-2.313	0.1771	12	0.0037	111.7	0.0025	Twist(bHLH)/HMLE-TWIST1-ChIP-Seq(Chang_et_al)/Homer	VCAKCTGGNNNCCAGMTGBN	1	-1.557	0.3775	13	0.0228	845.2	0.0177	PR(NR)/T47D-PR-ChIP-Seq(GSE31130)/Homer	VAGRACAKNCTGTBC	1	-1.561	0.3772	406	0.1935	8384.2	0.1864	Sox2(HMG)/mES-Sox2-ChIP-Seq(GSE11431)/Homer	BCCATTGTTC	0.1	-2.345	0.1716
Arnt:Ahr(bHLH)/MCF7-Arnt-ChIP-Seq(Lo_et_al.)/Homer	TBGCACGCAA	0.1	-3.461	0.056	289	0.0695	2829.5	0.0624	STAT6(Stat)/CD4-Stat6-ChIP-Seq(GSE22104)/Homer	ABTTCYYRRGAA	0.1	-3.801	0.0399	242	0.0386	1456.7	0.0338	Pknox1(Homeobox)/ES-Prep1-ChIP-Seq(GSE63282)/Homer	SCTGTCAVTCAV	1	-2.296	0.1795	82	0.0256	1005.2	0.0221	Tbx21(T-box)/GM12878-TBX21-ChIP-Seq(Encode)/Homer	AGGTGTGAAA	1	-1.547	0.3798	49	0.0861	3661.3	0.0765	Bapx1(Homeobox)/VertebralCol-Bapx1-ChIP-Seq(GSE36672)/Homer	TTRAGTGSYK	1	-1.559	0.3772	384	0.183	7920.7	0.1761	RXR(NR),DR1/3T3L1-RXR-ChIP-Seq(GSE13511)/Homer	TAGGGCAAAGGTCA	0.1	-2.345	0.1716
Nr5a2(NR)/mES-Nr5a2-ChIP-Seq(GSE19019)/Homer	BTCAAGGTCA	0.1	-3.439	0.057	225	0.0541	2169.3	0.0478	PAX5(Paired,Homeobox)/GM12878-PAX5-ChIP-Seq(GSE32465)/Homer	GCAGCCAAGCRTGACH	0.1	-3.8	0.0399	275	0.0438	1669.4	0.0388	Zac1(Zf)/Neuro2A-Plagl1-ChIP-Seq(GSE75942)/Homer	HAWGRGGCCM	1	-2.275	0.1826	1229	0.3833	16952.3	0.3724	Rfx6(HTH)/Min6b1-Rfx6.HA-ChIP-Seq(GSE62844)/Homer	TGTTKCCTAGCAACM	1	-1.545	0.3798	75	0.1318	5754.8	0.1202	p73(p53)/Trachea-p73-ChIP-Seq(PRJNA310161)/Homer	NRRRCAWGTCCDGRCATGYY	1	-1.542	0.38	10	0.0048	159.8	0.0036	FOXK2(Forkhead)/U2OS-FOXK2-ChIP-Seq(E-MTAB-2204)/Homer	SCHTGTTTACAT	0.1	-2.31	0.1763
T1ISRE(IRF)/ThioMac-Ifnb-Expression/Homer	ACTTTCGTTTCT	0.1	-3.435	0.057	5	0.0012	19.6	0.0004	HIF-1b(HLH)/T47D-HIF1b-ChIP-Seq(GSE59937)/Homer	RTACGTGC	0.1	-3.748	0.0417	686	0.1093	4373.6	0.1016	PRDM14(Zf)/H1-PRDM14-ChIP-Seq(GSE22767)/Homer	RGGTCTCTAACY	1	-2.258	0.1848	80	0.025	981.5	0.0216	E2F6(E2F)/Hela-E2F6-ChIP-Seq(GSE31477)/Homer	GGCGGGAARN	1	-1.544	0.3798	45	0.0791	3343.3	0.0698	CHR(?)/Hela-CellCycle-Expression/Homer	SRGTTTCAAA	1	-1.526	0.3846	56	0.0267	1074.9	0.0239	Sox6(HMG)/Myotubes-Sox6-ChIP-Seq(GSE32627)/Homer	CCATTGTTNY	1	-2.283	0.1803
Gfi1b(Zf)/HPC7-Gfi1b-ChIP-Seq(GSE22178)/Homer	MAATCACTGC	0.1	-3.415	0.0579	205	0.0493	1965.5	0.0433	ZNF136(Zf)/HEK293-ZNF136.GFP-ChIP-Seq(GSE58341)/Homer	YTKGATAHAGTATTCTWGGTNGGCA	0.1	-3.663	0.0452	28	0.0045	128.8	0.003	ZFX(Zf)/mES-Zfx-ChIP-Seq(GSE11431)/Homer	AGGCCTRG	1	-2.238	0.188	614	0.1915	8324.2	0.1829	Phox2b(Homeobox)/CLBGA-PHOX2B-ChIP-Seq(GSE90683)/Homer	TTAATTNAATTA	1	-1.539	0.3798	3	0.0053	134.1	0.0028	CDX4(Homeobox)/ZebrafishEmbryos-Cdx4.Myc-ChIP-Seq(GSE48254)/Homer	NGYCATAAAWCH	1	-1.525	0.3846	68	0.0324	1319.7	0.0293	Cdx2(Homeobox)/mES-Cdx2-ChIP-Seq(GSE14586)/Homer	GYMATAAAAH	1	-2.278	0.1806
GATA(Zf),IR4/iTreg-Gata3-ChIP-Seq(GSE20898)/Homer	NAGATWNBNATCTNN	0.1	-3.407	0.0581	14	0.0034	87.3	0.0019	AP-2gamma(AP2)/MCF7-TFAP2C-ChIP-Seq(GSE21234)/Homer	SCCTSAGGSCAW	0.1	-3.646	0.0458	1222	0.1947	7966	0.1851	ZEB2(Zf)/SNU398-ZEB2-ChIP-Seq(GSE103048)/Homer	GNMCAGGTGTGC	1	-2.235	0.188	473	0.1475	6362.7	0.1398	Hoxa9(Homeobox)/ChickenMSG-Hoxa9.Flag-ChIP-Seq(GSE86088)/Homer	RGCAATNAAA	1	-1.525	0.3819	93	0.1634	7227.8	0.151	NF1-halfsite(CTF)/LNCaP-NF1-ChIP-Seq(Unpublished)/Homer	YTGCCAAG	1	-1.484	0.3978	437	0.2083	9062.1	0.2015	PSE(SNAPc)/K562-mStart-Seq/Homer	WAVTCACCMTAASYDAAAAG	1	-2.273	0.1806
THRb(NR)/HepG2-THRb.Flag-ChIP-Seq(Encode)/Homer	GGTCACCTGAGGTCA	0.1	-3.368	0.0602	364	0.0876	3618.2	0.0797	Bapx1(Homeobox)/VertebralCol-Bapx1-ChIP-Seq(GSE36672)/Homer	TTRAGTGSYK	0.1	-3.612	0.0472	1063	0.1694	6901	0.1603	PAX5(Paired,Homeobox),condensed/GM12878-PAX5-ChIP-Seq(GSE32465)/Homer	GTCACGCTCSCTGM	1	-2.157	0.2022	45	0.014	528.8	0.0116	GFY-Staf(?,Zf)/Promoter/Homer	RACTACAATTCCCAGAAKGC	1	-1.521	0.3819	5	0.0088	269.1	0.0056	STAT6(Stat)/Macrophage-Stat6-ChIP-Seq(GSE38377)/Homer	TTCCKNAGAA	1	-1.442	0.4132	73	0.0348	1432.5	0.0319	COUP-TFII(NR)/K562-NR2F1-ChIP-Seq(Encode)/Homer	GKBCARAGGTCA	1	-2.259	0.1825
Nr5a2(NR)/Pancreas-LRH1-ChIP-Seq(GSE34295)/Homer	BTCAAGGTCA	0.1	-3.339	0.0617	291	0.07	2859.8	0.063	ZSCAN22(Zf)/HEK293-ZSCAN22.GFP-ChIP-Seq(GSE58341)/Homer	SMCAGTCWGAKGGAGGAGGC	0.1	-3.528	0.0511	78	0.0124	427.1	0.0099	p53(p53)/Saos-p53-ChIP-Seq(GSE15780)/Homer	RRCATGYCYRGRCATGYYYN	1	-2.138	0.2043	26	0.0081	286.4	0.0063	Pitx1:Ebox(Homeobox,bHLH)/Hindlimb-Pitx1-ChIP-Seq(GSE41591)/Homer	YTAATTRAWWCCAGATGT	1	-1.521	0.3819	5	0.0088	269	0.0056	E-box(bHLH)/Promoter/Homer	SSGGTCACGTGA	1	-1.434	0.4145	24	0.0114	437.6	0.0097	VDR(NR),DR3/GM10855-VDR+vitD-ChIP-Seq(GSE22484)/Homer	ARAGGTCANWGAGTTCANNN	1	-2.246	0.1841
NPAS2(bHLH)/Liver-NPAS2-ChIP-Seq(GSE39860)/Homer	KCCACGTGAC	0.1	-3.271	0.0658	447	0.1076	4498.9	0.0992	ZNF322(Zf)/HEK293-ZNF322.GFP-ChIP-Seq(GSE58341)/Homer	GAGCCTGGTACTGWGCCTGR	0.1	-3.432	0.056	262	0.0417	1601.9	0.0372	p53(p53)/Saos-p53-ChIP-Seq/Homer	RRCATGYCYRGRCATGYYYN	1	-2.138	0.2043	26	0.0081	286.4	0.0063	PAX3:FKHR-fusion(Paired,Homeobox)/Rh4-PAX3:FKHR-ChIP-Seq(GSE19063)/Homer	ACCRTGACTAATTNN	1	-1.494	0.389	6	0.0105	342.3	0.0071	OCT4-SOX2-TCF-NANOG(POU,Homeobox,HMG)/mES-Oct4-ChIP-Seq(GSE11431)/Homer	ATTTGCATAACAATG	1	-1.429	0.4151	12	0.0057	202.1	0.0045	ZBTB18(Zf)/HEK293-ZBTB18.GFP-ChIP-Seq(GSE58341)/Homer	AACATCTGGA	1	-2.239	0.1846
Hoxc9(Homeobox)/Ainv15-Hoxc9-ChIP-Seq(GSE21812)/Homer	GGCCATAAATCA	0.1	-3.266	0.0659	84	0.0202	749.7	0.0165	GATA(Zf),IR3/iTreg-Gata3-ChIP-Seq(GSE20898)/Homer	NNNNNBAGATAWYATCTVHN	0.1	-3.396	0.0578	47	0.0075	242.5	0.0056	THRb(NR)/HepG2-THRb.Flag-ChIP-Seq(Encode)/Homer	GGTCACCTGAGGTCA	1	-2.081	0.2153	258	0.0805	3412.5	0.075	ZNF165(Zf)/WHIM12-ZNF165-ChIP-Seq(GSE65937)/Homer	AAGGKGRCGCAGGCA	1	-1.494	0.389	17	0.0299	1161.5	0.0243	Znf263(Zf)/K562-Znf263-ChIP-Seq(GSE31477)/Homer	CVGTSCTCCC	1	-1.391	0.4295	497	0.2369	10363.9	0.2305	COUP-TFII(NR)/Artia-Nr2f2-ChIP-Seq(GSE46497)/Homer	AGRGGTCA	1	-2.238	0.1846
RORa(NR)/Liver-Rora-ChIP-Seq(GSE101115)/Homer	AAWCTAGGTCARDNN	0.1	-3.251	0.0666	42	0.0101	342.3	0.0075	Srebp1a(bHLH)/HepG2-Srebp1a-ChIP-Seq(GSE31477)/Homer	RTCACSCCAY	0.1	-3.365	0.0594	130	0.0207	756.5	0.0176	OCT:OCT-short(POU,Homeobox)/NPC-OCT6-ChIP-Seq(GSE43916)/Homer	ATGCATWATGCATRW	1	-2.031	0.2255	97	0.0303	1224.6	0.0269	MafF(bZIP)/HepG2-MafF-ChIP-Seq(GSE31477)/Homer	HWWGTCAGCAWWTTT	1	-1.417	0.4168	8	0.0141	497.2	0.0104	bHLHE40(bHLH)/HepG2-BHLHE40-ChIP-Seq(GSE31477)/Homer	KCACGTGMCN	1	-1.385	0.4304	90	0.0429	1791.4	0.0398	BMYB(HTH)/Hela-BMYB-ChIP-Seq(GSE27030)/Homer	NHAACBGYYV	1	-2.236	0.1846
Zic(Zf)/Cerebellum-ZIC1.2-ChIP-Seq(GSE60731)/Homer	CCTGCTGAGH	0.1	-3.25	0.0666	462	0.1112	4658.8	0.1027	Oct4(POU,Homeobox)/mES-Oct4-ChIP-Seq(GSE11431)/Homer	ATTTGCATAW	0.1	-3.303	0.063	124	0.0198	720.1	0.0167	Pit1+1bp(Homeobox)/GCrat-Pit1-ChIP-Seq(GSE58009)/Homer	ATGCATAATTCA	1	-2.022	0.2266	37	0.0115	431.9	0.0095	X-box(HTH)/NPC-H3K4me1-ChIP-Seq(GSE16256)/Homer	GGTTGCCATGGCAA	1	-1.408	0.4188	7	0.0123	425.4	0.0089	ZFX(Zf)/mES-Zfx-ChIP-Seq(GSE11431)/Homer	AGGCCTRG	1	-1.38	0.4307	404	0.1926	8394.9	0.1867	ZNF341(Zf)/EBV-ZNF341-ChIP-Seq(GSE113194)/Homer	GGAACAGCCG	1	-2.197	0.1902
Chop(bZIP)/MEF-Chop-ChIP-Seq(GSE35681)/Homer	ATTGCATCAT	0.1	-3.213	0.0686	46	0.0111	381.9	0.0084	p63(p53)/Keratinocyte-p63-ChIP-Seq(GSE17611)/Homer	NNDRCATGYCYNRRCATGYH	0.1	-3.3	0.063	187	0.0298	1122.5	0.0261	Brachyury(T-box)/Mesoendoderm-Brachyury-ChIP-exo(GSE54963)/Homer	ANTTMRCASBNNNGTGYKAAN	1	-2.007	0.2291	62	0.0193	759.4	0.0167	GFY(?)/Promoter/Homer	ACTACAATTCCC	1	-1.381	0.4287	6	0.0105	356.9	0.0075	ZNF768(Zf)/Rajj-ZNF768-ChIP-Seq(GSE111879)/Homer	RHHCAGAGAGGB	1	-1.335	0.4488	10	0.0048	168.3	0.0037	Prop1(Homeobox)/GHFT1-PROP1.biotin-ChIP-Seq(GSE77302)/Homer	NTAATBNAATTA	1	-2.171	0.1946
GATA(Zf),IR3/iTreg-Gata3-ChIP-Seq(GSE20898)/Homer	NNNNNBAGATAWYATCTVHN	0.1	-3.196	0.0695	27	0.0065	204.9	0.0045	Arnt:Ahr(bHLH)/MCF7-Arnt-ChIP-Seq(Lo_et_al.)/Homer	TBGCACGCAA	0.1	-3.239	0.0666	421	0.0671	2652.7	0.0616	THRa(NR)/C17.2-THRa-ChIP-Seq(GSE38347)/Homer	GGTCANYTGAGGWCA	1	-1.962	0.2387	164	0.0512	2138.2	0.047	PRDM14(Zf)/H1-PRDM14-ChIP-Seq(GSE22767)/Homer	RGGTCTCTAACY	1	-1.366	0.4333	14	0.0246	960	0.02	Pbx3(Homeobox)/GM12878-PBX3-ChIP-Seq(GSE32465)/Homer	SCTGTCAMTCAN	1	-1.304	0.4611	55	0.0262	1079.2	0.024	NFY(CCAAT)/Promoter/Homer	RGCCAATSRG	1	-2.161	0.1957
THRa(NR)/C17.2-THRa-ChIP-Seq(GSE38347)/Homer	GGTCANYTGAGGWCA	0.1	-3.163	0.0716	226	0.0544	2198.2	0.0484	THRa(NR)/C17.2-THRa-ChIP-Seq(GSE38347)/Homer	GGTCANYTGAGGWCA	0.1	-3.066	0.0788	310	0.0494	1932.7	0.0449	AMYB(HTH)/Testes-AMYB-ChIP-Seq(GSE44588)/Homer	TGGCAGTTGG	1	-1.904	0.252	432	0.1347	5847.3	0.1284	Pbx3(Homeobox)/GM12878-PBX3-ChIP-Seq(GSE32465)/Homer	SCTGTCAMTCAN	1	-1.309	0.4569	15	0.0264	1049.6	0.0219	p63(p53)/Keratinocyte-p63-ChIP-Seq(GSE17611)/Homer	NNDRCATGYCYNRRCATGYH	1	-1.272	0.4742	70	0.0334	1393.2	0.031	EAR2(NR)/K562-NR2F6-ChIP-Seq(Encode)/Homer	NRBCARRGGTCA	1	-2.15	0.197
Hand2(bHLH)/Mesoderm-Hand2-ChIP-Seq(GSE61475)/Homer	TGACANARRCCAGRC	0.1	-3.135	0.0733	211	0.0508	2045.5	0.0451	PAX5(Paired,Homeobox),condensed/GM12878-PAX5-ChIP-Seq(GSE32465)/Homer	GTCACGCTCSCTGM	0.1	-2.969	0.0866	84	0.0134	478.7	0.0111	TATA-Box(TBP)/Promoter/Homer	CCTTTTAWAGSC	1	-1.89	0.2546	240	0.0749	3189.9	0.0701	COUP-TFII(NR)/K562-NR2F1-ChIP-Seq(Encode)/Homer	GKBCARAGGTCA	1	-1.303	0.4578	93	0.1634	7350.3	0.1535	PGR(NR)/EndoStromal-PGR-ChIP-Seq(GSE69539)/Homer	AAGAACATWHTGTTC	1	-1.24	0.4876	31	0.0148	594.1	0.0132	PRDM9(Zf)/Testis-DMC1-ChIP-Seq(GSE35498)/Homer	ADGGYAGYAGCATCT	1	-2.076	0.2113
RUNX2(Runt)/PCa-RUNX2-ChIP-Seq(GSE33889)/Homer	NWAACCACADNN	0.1	-3.109	0.0749	238	0.0573	2326.7	0.0513	Sox9(HMG)/Limb-SOX9-ChIP-Seq(GSE73225)/Homer	AGGVNCCTTTGT	0.1	-2.948	0.088	413	0.0658	2617	0.0608	ZSCAN22(Zf)/HEK293-ZSCAN22.GFP-ChIP-Seq(GSE58341)/Homer	SMCAGTCWGAKGGAGGAGGC	1	-1.879	0.2563	32	0.01	373.9	0.0082	NF1(CTF)/LNCAP-NF1-ChIP-Seq(Unpublished)/Homer	CYTGGCABNSTGCCAR	1	-1.286	0.4637	31	0.0545	2319.9	0.0485	ZNF165(Zf)/WHIM12-ZNF165-ChIP-Seq(GSE65937)/Homer	AAGGKGRCGCAGGCA	1	-1.239	0.4876	47	0.0224	922.2	0.0205	Pitx1(Homeobox)/Chicken-Pitx1-ChIP-Seq(GSE38910)/Homer	TAATCCCN	1	-2.044	0.2175
LXRE(NR),DR4/RAW-LXRb.biotin-ChIP-Seq(GSE21512)/Homer	RGGTTACTANAGGTCA	0.1	-3.035	0.0803	21	0.0051	153.3	0.0034	Oct6(POU,Homeobox)/NPC-Pou3f1-ChIP-Seq(GSE35496)/Homer	WATGCAAATGAG	0.1	-2.944	0.088	117	0.0186	687.6	0.016	Phox2b(Homeobox)/CLBGA-PHOX2B-ChIP-Seq(GSE90683)/Homer	TTAATTNAATTA	1	-1.841	0.2652	18	0.0056	196.3	0.0043	EAR2(NR)/K562-NR2F6-ChIP-Seq(Encode)/Homer	NRBCARRGGTCA	1	-1.282	0.4641	87	0.1529	6870.2	0.1435	E2F6(E2F)/Hela-E2F6-ChIP-Seq(GSE31477)/Homer	GGCGGGAARN	1	-1.207	0.5	143	0.0682	2929.6	0.0651	FOXK1(Forkhead)/HEK293-FOXK1-ChIP-Seq(GSE51673)/Homer	NVWTGTTTAC	1	-2.026	0.2204
Brachyury(T-box)/Mesoendoderm-Brachyury-ChIP-exo(GSE54963)/Homer	ANTTMRCASBNNNGTGYKAAN	0.1	-3.012	0.082	68	0.0164	601.4	0.0133	Hnf1(Homeobox)/Liver-Foxa2-Chip-Seq(GSE25694)/Homer	GGTTAAWCATTAA	0.1	-2.866	0.0948	25	0.004	121.7	0.0028	Hoxa9(Homeobox)/ChickenMSG-Hoxa9.Flag-ChIP-Seq(GSE86088)/Homer	RGCAATNAAA	1	-1.832	0.2667	562	0.1753	7674.3	0.1686	Bapx1(Homeobox)/VertebralCol-Bapx1-ChIP-Seq(GSE36672)/Homer	TTRAGTGSYK	1	-1.26	0.4725	106	0.1863	8446.6	0.1764	GLIS3(Zf)/Thyroid-Glis3.GFP-ChIP-Seq(GSE103297)/Homer	CTCCCTGGGAGGCCN	1	-1.19	0.5065	474	0.2259	9942.5	0.2211	PGR(NR)/EndoStromal-PGR-ChIP-Seq(GSE69539)/Homer	AAGAACATWHTGTTC	1	-2.024	0.2204
Brn1(POU,Homeobox)/NPC-Brn1-ChIP-Seq(GSE35496)/Homer	TATGCWAATBAV	0.1	-2.992	0.0833	50	0.012	427	0.0094	ZNF143|STAF(Zf)/CUTLL-ZNF143-ChIP-Seq(GSE29600)/Homer	ATTTCCCAGVAKSCY	0.1	-2.861	0.0949	276	0.044	1720.8	0.04	CEBP:CEBP(bZIP)/MEF-Chop-ChIP-Seq(GSE35681)/Homer	NTNATGCAAYMNNHTGMAAY	1	-1.759	0.2857	25	0.0078	288.8	0.0063	MYB(HTH)/ERMYB-Myb-ChIPSeq(GSE22095)/Homer	GGCVGTTR	1	-1.186	0.5066	88	0.1547	7009.6	0.1464	ARE(NR)/LNCAP-AR-ChIP-Seq(GSE27824)/Homer	RGRACASNSTGTYCYB	1	-1.183	0.508	52	0.0248	1032.3	0.023	ARE(NR)/LNCAP-AR-ChIP-Seq(GSE27824)/Homer	RGRACASNSTGTYCYB	1	-2.012	0.2218
ZNF768(Zf)/Rajj-ZNF768-ChIP-Seq(GSE111879)/Homer	RHHCAGAGAGGB	0.1	-2.981	0.0838	21	0.0051	154.3	0.0034	ZNF317(Zf)/HEK293-ZNF317.GFP-ChIP-Seq(GSE58341)/Homer	GTCWGCTGTYYCTCT	0.1	-2.785	0.102	52	0.0083	284.1	0.0066	CEBP(bZIP)/ThioMac-CEBPb-ChIP-Seq(GSE21512)/Homer	ATTGCGCAAC	1	-1.755	0.2857	113	0.0352	1464.5	0.0322	Pit1(Homeobox)/GCrat-Pit1-ChIP-Seq(GSE58009)/Homer	ATGMATATDC	1	-1.172	0.5116	19	0.0334	1399.2	0.0292	ZNF7(Zf)/HepG2-ZNF7.Flag-ChIP-Seq(Encode)/Homer	CTGCCWVCTTTTRTA	1	-1.173	0.5111	71	0.0338	1428.8	0.0318	E2F4(E2F)/K562-E2F4-ChIP-Seq(GSE31477)/Homer	GGCGGGAAAH	1	-1.997	0.2243
IRF8(IRF)/BMDM-IRF8-ChIP-Seq(GSE77884)/Homer	GRAASTGAAAST	0.1	-2.95	0.0861	109	0.0262	1013.1	0.0223	IRF4(IRF)/GM12878-IRF4-ChIP-Seq(GSE32465)/Homer	ACTGAAACCA	0.1	-2.772	0.103	171	0.0272	1040.4	0.0242	GATA(Zf),IR3/iTreg-Gata3-ChIP-Seq(GSE20898)/Homer	NNNNNBAGATAWYATCTVHN	1	-1.727	0.2927	21	0.0066	238.8	0.0052	ZNF41(Zf)/HEK293-ZNF41.GFP-ChIP-Seq(GSE58341)/Homer	CCTCATGGTGYCYTWYTCCCTTGTG	1	-1.125	0.5344	2	0.0035	98.8	0.0021	Hoxc9(Homeobox)/Ainv15-Hoxc9-ChIP-Seq(GSE21812)/Homer	GGCCATAAATCA	1	-1.169	0.5114	37	0.0176	724.4	0.0161	Hoxd10(Homeobox)/ChickenMSG-Hoxd10.Flag-ChIP-Seq(GSE86088)/Homer	GGCMATGAAA	1	-1.975	0.2284
Oct6(POU,Homeobox)/NPC-Pou3f1-ChIP-Seq(GSE35496)/Homer	WATGCAAATGAG	0.1	-2.91	0.0894	67	0.0161	595.2	0.0131	LXRE(NR),DR4/RAW-LXRb.biotin-ChIP-Seq(GSE21512)/Homer	RGGTTACTANAGGTCA	0.1	-2.768	0.103	27	0.0043	134.3	0.0031	Pbx3(Homeobox)/GM12878-PBX3-ChIP-Seq(GSE32465)/Homer	SCTGTCAMTCAN	1	-1.714	0.2954	75	0.0234	953.7	0.0209	GSC(Homeobox)/FrogEmbryos-GSC-ChIP-Seq(DRA000576)/Homer	RGGATTAR	1	-1.096	0.5483	27	0.0475	2066	0.0432	Pknox1(Homeobox)/ES-Prep1-ChIP-Seq(GSE63282)/Homer	SCTGTCAVTCAV	1	-1.162	0.5132	55	0.0262	1098	0.0244	Sox15(HMG)/CPA-Sox15-ChIP-Seq(GSE62909)/Homer	RAACAATGGN	1	-1.925	0.2393
VDR(NR),DR3/GM10855-VDR+vitD-ChIP-Seq(GSE22484)/Homer	ARAGGTCANWGAGTTCANNN	0.1	-2.86	0.0936	87	0.0209	796.4	0.0176	PRDM1(Zf)/Hela-PRDM1-ChIP-Seq(GSE31477)/Homer	ACTTTCACTTTC	0.1	-2.755	0.1039	233	0.0371	1444.8	0.0336	ZNF41(Zf)/HEK293-ZNF41.GFP-ChIP-Seq(GSE58341)/Homer	CCTCATGGTGYCYTWYTCCCTTGTG	1	-1.621	0.3231	7	0.0022	67	0.0015	CUX1(Homeobox)/K562-CUX1-ChIP-Seq(GSE92882)/Homer	TATCGATNAN	1	-1.09	0.549	12	0.0211	866.4	0.0181	MYNN(Zf)/HEK293-MYNN.eGFP-ChIP-Seq(Encode)/Homer	TTCAAAWTAAAAGTC	1	-1.16	0.5132	19	0.0091	357.4	0.0079	HIF-1a(bHLH)/MCF7-HIF1a-ChIP-Seq(GSE28352)/Homer	TACGTGCV	1	-1.922	0.2393
Isl1(Homeobox)/Neuron-Isl1-ChIP-Seq(GSE31456)/Homer	CTAATKGV	0.1	-2.839	0.0952	445	0.1071	4520.2	0.0996	HOXA2(Homeobox)/mES-Hoxa2-ChIP-Seq(Donaldson_et_al.)/Homer	GYCATCMATCAT	0.1	-2.678	0.1118	40	0.0064	213.1	0.005	Hoxc9(Homeobox)/Ainv15-Hoxc9-ChIP-Seq(GSE21812)/Homer	GGCCATAAATCA	1	-1.62	0.3231	64	0.02	813	0.0179	Stat3+il21(Stat)/CD4-Stat3-ChIP-Seq(GSE19198)/Homer	SVYTTCCNGGAARB	1	-1.079	0.553	38	0.0668	2966.3	0.062	Sox9(HMG)/Limb-SOX9-ChIP-Seq(GSE73225)/Homer	AGGVNCCTTTGT	1	-1.146	0.5176	143	0.0682	2942.1	0.0654	p63(p53)/Keratinocyte-p63-ChIP-Seq(GSE17611)/Homer	NNDRCATGYCYNRRCATGYH	1	-1.908	0.2414
ZNF415(Zf)/HEK293-ZNF415.GFP-ChIP-Seq(GSE58341)/Homer	GRTGMTRGAGCC	0.1	-2.779	0.1007	329	0.0792	3303.6	0.0728	Ptf1a(bHLH)/Panc1-Ptf1a-ChIP-Seq(GSE47459)/Homer	ACAGCTGTTN	0.1	-2.67	0.1122	2072	0.3301	13831.8	0.3213	Nkx6.1(Homeobox)/Islet-Nkx6.1-ChIP-Seq(GSE40975)/Homer	GKTAATGR	1	-1.619	0.3231	397	0.1238	5411	0.1189	STAT4(Stat)/CD4-Stat4-ChIP-Seq(GSE22104)/Homer	NYTTCCWGGAAR	1	-1.076	0.553	42	0.0738	3294.5	0.0688	p53(p53)/mES-cMyc-ChIP-Seq(GSE11431)/Homer	ACATGCCCGGGCAT	1	-1.115	0.5318	5	0.0024	81.2	0.0018	FOXP1(Forkhead)/H9-FOXP1-ChIP-Seq(GSE31006)/Homer	NYYTGTTTACHN	1	-1.872	0.2493
MafF(bZIP)/HepG2-MafF-ChIP-Seq(GSE31477)/Homer	HWWGTCAGCAWWTTT	0.1	-2.676	0.1112	52	0.0125	456.9	0.0101	Tcf7(HMG)/GM12878-TCF7-ChIP-Seq(Encode)/Homer	CTTTGATGTGSB	0.1	-2.644	0.1148	124	0.0198	742.5	0.0172	Unknown(Homeobox)/Limb-p300-ChIP-Seq/Homer	SSCMATWAAA	1	-1.564	0.338	87	0.0271	1128.3	0.0248	NFAT:AP1(RHD,bZIP)/Jurkat-NFATC1-ChIP-Seq(Jolma_et_al.)/Homer	SARTGGAAAAWRTGAGTCAB	1	-1.059	0.5604	6	0.0105	403.6	0.0084	ZNF41(Zf)/HEK293-ZNF41.GFP-ChIP-Seq(GSE58341)/Homer	CCTCATGGTGYCYTWYTCCCTTGTG	1	-1.061	0.5591	5	0.0024	83.2	0.0018	GLIS3(Zf)/Thyroid-Glis3.GFP-ChIP-Seq(GSE103297)/Homer	CTCCCTGGGAGGCCN	1	-1.866	0.2499
TATA-Box(TBP)/Promoter/Homer	CCTTTTAWAGSC	0.1	-2.665	0.1119	278	0.0669	2778.6	0.0612	p53(p53)/Saos-p53-ChIP-Seq/Homer	RRCATGYCYRGRCATGYYYN	0.1	-2.623	0.1164	39	0.0062	208.1	0.0048	ZNF341(Zf)/EBV-ZNF341-ChIP-Seq(GSE113194)/Homer	GGAACAGCCG	1	-1.542	0.3443	274	0.0855	3710.5	0.0815	GATA3(Zf),DR8/iTreg-Gata3-ChIP-Seq(GSE20898)/Homer	AGATSTNDNNDSAGATAASN	1	-1.037	0.5707	2	0.0035	105.2	0.0022	Mef2b(MADS)/HEK293-Mef2b.V5-ChIP-Seq(GSE67450)/Homer	GCTATTTTTGGM	1	-1.015	0.5831	67	0.0319	1369.1	0.0304	STAT6(Stat)/CD4-Stat6-ChIP-Seq(GSE22104)/Homer	ABTTCYYRRGAA	1	-1.847	0.2537
NFkB-p50,p52(RHD)/Monocyte-p50-ChIP-Chip(Schreiber_et_al.)/Homer	GGGGGAATCCCC	0.1	-2.656	0.1126	94	0.0226	876.4	0.0193	p53(p53)/Saos-p53-ChIP-Seq(GSE15780)/Homer	RRCATGYCYRGRCATGYYYN	0.1	-2.623	0.1164	39	0.0062	208.1	0.0048	Six4(Homeobox)/MCF7-SIX4-ChIP-Seq(Encode)/Homer	TGWAAYCTGABACCB	1	-1.518	0.3513	12	0.0037	131.2	0.0029	Rfx2(HTH)/LoVo-RFX2-ChIP-Seq(GSE49402)/Homer	GTTGCCATGGCAACM	1	-1.035	0.5707	6	0.0105	407.9	0.0085	Six2(Homeobox)/NephronProgenitor-Six2-ChIP-Seq(GSE39837)/Homer	GWAAYHTGAKMC	1	-1.012	0.5831	120	0.0572	2486.2	0.0553	Gata1(Zf)/K562-GATA1-ChIP-Seq(GSE18829)/Homer	SAGATAAGRV	1	-1.832	0.2566
RBPJ:Ebox(?,bHLH)/Panc1-Rbpj1-ChIP-Seq(GSE47459)/Homer	GGGRAARRGRMCAGMTG	0.1	-2.523	0.1281	175	0.0421	1715.9	0.0378	RARa(NR)/K562-RARa-ChIP-Seq(Encode)/Homer	TTGAMCTTTG	0.1	-2.503	0.1307	1466	0.2336	9734.1	0.2261	OCT:OCT(POU,Homeobox)/NPC-Brn1-ChIP-Seq(GSE35496)/Homer	ATGAATATTCATGAG	1	-1.456	0.3724	2	0.0006	13.8	0.0003	FOXK2(Forkhead)/U2OS-FOXK2-ChIP-Seq(E-MTAB-2204)/Homer	SCHTGTTTACAT	1	-1.03	0.5707	22	0.0387	1685.6	0.0352	RAR:RXR(NR),DR5/ES-RAR-ChIP-Seq(GSE56893)/Homer	RGGTCADNNAGAGGTCAV	1	-0.9857	0.5959	8	0.0038	146.3	0.0033	GRE(NR),IR3/A549-GR-ChIP-Seq(GSE32465)/Homer	NRGVACABNVTGTYCY	1	-1.772	0.2715
PPARa(NR),DR1/Liver-Ppara-ChIP-Seq(GSE47954)/Homer	VNAGGKCAAAGGTCA	0.1	-2.517	0.1285	445	0.1071	4555.8	0.1004	ZNF768(Zf)/Rajj-ZNF768-ChIP-Seq(GSE111879)/Homer	RHHCAGAGAGGB	0.1	-2.497	0.131	30	0.0048	156.5	0.0036	Sox3(HMG)/NPC-Sox3-ChIP-Seq(GSE33059)/Homer	CCWTTGTY	1	-1.422	0.3837	371	0.1157	5084.8	0.1117	Bcl11a(Zf)/HSPC-BCL11A-ChIP-Seq(GSE104676)/Homer	TYTGACCASWRG	1	-0.9871	0.5929	46	0.0808	3666.4	0.0766	Zic3(Zf)/mES-Zic3-ChIP-Seq(GSE37889)/Homer	GGCCYCCTGCTGDGH	1	-0.9787	0.5979	215	0.1025	4507.7	0.1002	Oct4:Sox17(POU,Homeobox,HMG)/F9-Sox17-ChIP-Seq(GSE44553)/Homer	CCATTGTATGCAAAT	1	-1.771	0.2715
FXR(NR),IR1/Liver-FXR-ChIP-Seq(Chong_et_al.)/Homer	AGGTCANTGACCTB	0.1	-2.435	0.1388	208	0.05	2065	0.0455	Sox3(HMG)/NPC-Sox3-ChIP-Seq(GSE33059)/Homer	CCWTTGTY	0.1	-2.492	0.1311	723	0.1152	4719.3	0.1096	Tbox:Smad(T-box,MAD)/ESCd5-Smad2_3-ChIP-Seq(GSE29422)/Homer	AGGTGHCAGACA	1	-1.413	0.3859	62	0.0193	801.8	0.0176	BMYB(HTH)/Hela-BMYB-ChIP-Seq(GSE27030)/Homer	NHAACBGYYV	1	-0.974	0.5985	69	0.1213	5573.8	0.1164	GFX(?)/Promoter/Homer	ATTCTCGCGAGA	1	-0.9381	0.6204	4	0.0019	68.8	0.0015	CDX4(Homeobox)/ZebrafishEmbryos-Cdx4.Myc-ChIP-Seq(GSE48254)/Homer	NGYCATAAAWCH	1	-1.747	0.2762
Nur77(NR)/K562-NR4A1-ChIP-Seq(GSE31363)/Homer	TGACCTTTNCNT	0.1	-2.394	0.1442	46	0.0111	407.6	0.009	Srebp2(bHLH)/HepG2-Srebp2-ChIP-Seq(GSE31477)/Homer	CGGTCACSCCAC	0.1	-2.439	0.1378	94	0.015	557.9	0.013	Oct4:Sox17(POU,Homeobox,HMG)/F9-Sox17-ChIP-Seq(GSE44553)/Homer	CCATTGTATGCAAAT	1	-1.382	0.3966	17	0.0053	200.1	0.0044	RXR(NR),DR1/3T3L1-RXR-ChIP-Seq(GSE13511)/Homer	TAGGGCAAAGGTCA	1	-0.9706	0.5985	80	0.1406	6487.9	0.1355	E2F4(E2F)/K562-E2F4-ChIP-Seq(GSE31477)/Homer	GGCGGGAAAH	1	-0.9298	0.6232	129	0.0615	2695.1	0.0599	Dlx3(Homeobox)/Kerainocytes-Dlx3-ChIP-Seq(GSE89884)/Homer	NDGTAATTAC	1	-1.727	0.2807
RXR(NR),DR1/3T3L1-RXR-ChIP-Seq(GSE13511)/Homer	TAGGGCAAAGGTCA	0.1	-2.379	0.1458	587	0.1412	6084.1	0.1341	PRDM9(Zf)/Testis-DMC1-ChIP-Seq(GSE35498)/Homer	ADGGYAGYAGCATCT	0.1	-2.372	0.1468	284	0.0453	1800.5	0.0418	CHR(?)/Hela-CellCycle-Expression/Homer	SRGTTTCAAA	1	-1.347	0.4093	101	0.0315	1341.3	0.0295	PSE(SNAPc)/K562-mStart-Seq/Homer	WAVTCACCMTAASYDAAAAG	1	-0.9579	0.6038	15	0.0264	1142.5	0.0239	Hoxd11(Homeobox)/ChickenMSG-Hoxd11.Flag-ChIP-Seq(GSE86088)/Homer	VGCCATAAAA	1	-0.9281	0.6232	265	0.1263	5586.8	0.1242	E2F6(E2F)/Hela-E2F6-ChIP-Seq(GSE31477)/Homer	GGCGGGAARN	1	-1.719	0.282
ZNF189(Zf)/HEK293-ZNF189.GFP-ChIP-Seq(GSE58341)/Homer	TGGAACAGMA	0.1	-2.367	0.147	371	0.0893	3787.5	0.0835	ZNF415(Zf)/HEK293-ZNF415.GFP-ChIP-Seq(GSE58341)/Homer	GRTGMTRGAGCC	0.1	-2.338	0.1514	474	0.0755	3065.5	0.0712	ZNF189(Zf)/HEK293-ZNF189.GFP-ChIP-Seq(GSE58341)/Homer	TGGAACAGMA	1	-1.302	0.4263	263	0.082	3597.7	0.079	Hoxc9(Homeobox)/Ainv15-Hoxc9-ChIP-Seq(GSE21812)/Homer	GGCCATAAATCA	1	-0.9538	0.604	10	0.0176	740.5	0.0155	Zic(Zf)/Cerebellum-ZIC1.2-ChIP-Seq(GSE60731)/Homer	CCTGCTGAGH	1	-0.907	0.633	231	0.1101	4869.5	0.1083	RORa(NR)/Liver-Rora-ChIP-Seq(GSE101115)/Homer	AAWCTAGGTCARDNN	1	-1.699	0.2866
RUNX1(Runt)/Jurkat-RUNX1-ChIP-Seq(GSE29180)/Homer	AAACCACARM	0.1	-2.336	0.1511	315	0.0758	3198.1	0.0705	Sox17(HMG)/Endoderm-Sox17-ChIP-Seq(GSE61475)/Homer	CCATTGTTYB	1	-2.29	0.1581	271	0.0432	1719.5	0.0399	Brn2(POU,Homeobox)/NPC-Brn2-ChIP-Seq(GSE35496)/Homer	ATGAATATTC	1	-1.277	0.4357	11	0.0034	126.3	0.0028	NF1:FOXA1(CTF,Forkhead)/LNCAP-FOXA1-ChIP-Seq(GSE27824)/Homer	WNTGTTTRYTTTGGCA	1	-0.9456	0.6068	2	0.0035	113.8	0.0024	Lhx2(Homeobox)/HFSC-Lhx2-ChIP-Seq(GSE48068)/Homer	TAATTAGN	1	-0.8986	0.636	82	0.0391	1706	0.0379	Isl1(Homeobox)/Neuron-Isl1-ChIP-Seq(GSE31456)/Homer	CTAATKGV	1	-1.669	0.2943
RUNX-AML(Runt)/CD4+-PolII-ChIP-Seq(Barski_et_al.)/Homer	GCTGTGGTTW	0.1	-2.324	0.1523	223	0.0537	2231.9	0.0492	Otx2(Homeobox)/EpiLC-Otx2-ChIP-Seq(GSE56098)/Homer	NYTAATCCYB	1	-2.275	0.1599	258	0.0411	1634.2	0.038	Fox:Ebox(Forkhead,bHLH)/Panc1-Foxa2-ChIP-Seq(GSE47459)/Homer	NNNVCTGWGYAAACASN	1	-1.216	0.4614	237	0.0739	3249.5	0.0714	Pit1+1bp(Homeobox)/GCrat-Pit1-ChIP-Seq(GSE58009)/Homer	ATGCATAATTCA	1	-0.9337	0.6118	5	0.0088	346.7	0.0072	VDR(NR),DR3/GM10855-VDR+vitD-ChIP-Seq(GSE22484)/Homer	ARAGGTCANWGAGTTCANNN	1	-0.8795	0.6459	43	0.0205	885	0.0197	Srebp2(bHLH)/HepG2-Srebp2-ChIP-Seq(GSE31477)/Homer	CGGTCACSCCAC	1	-1.644	0.3007
Reverb(NR),DR2/RAW-Reverba.biotin-ChIP-Seq(GSE45914)/Homer	GTRGGTCASTGGGTCA	1	-2.237	0.1656	65	0.0156	603.3	0.0133	Hoxa9(Homeobox)/ChickenMSG-Hoxa9.Flag-ChIP-Seq(GSE86088)/Homer	RGCAATNAAA	1	-2.273	0.1599	1049	0.1671	6938.1	0.1612	MYNN(Zf)/HEK293-MYNN.eGFP-ChIP-Seq(Encode)/Homer	TTCAAAWTAAAAGTC	1	-1.173	0.4797	35	0.0109	452.1	0.0099	RARa(NR)/K562-RARa-ChIP-Seq(Encode)/Homer	TTGAMCTTTG	1	-0.9253	0.6147	144	0.2531	11854.7	0.2476	Pitx1:Ebox(Homeobox,bHLH)/Hindlimb-Pitx1-ChIP-Seq(GSE41591)/Homer	YTAATTRAWWCCAGATGT	1	-0.8607	0.6558	13	0.0062	257.5	0.0057	GSC(Homeobox)/FrogEmbryos-GSC-ChIP-Seq(DRA000576)/Homer	RGGATTAR	1	-1.632	0.3033
HNF1b(Homeobox)/PDAC-HNF1B-ChIP-Seq(GSE64557)/Homer	GTTAATNATTAA	1	-2.211	0.1694	18	0.0043	142.2	0.0031	IRF8(IRF)/BMDM-IRF8-ChIP-Seq(GSE77884)/Homer	GRAASTGAAAST	1	-2.125	0.1846	154	0.0245	958.2	0.0223	LXRE(NR),DR4/RAW-LXRb.biotin-ChIP-Seq(GSE21512)/Homer	RGGTTACTANAGGTCA	1	-1.146	0.4913	16	0.005	197.4	0.0043	Nanog(Homeobox)/mES-Nanog-ChIP-Seq(GSE11724)/Homer	RGCCATTAAC	1	-0.9224	0.6147	173	0.304	14282.8	0.2983	GRE(NR),IR3/RAW264.7-GRE-ChIP-Seq(Unpublished)/Homer	VAGRACAKWCTGTYC	1	-0.7703	0.7152	41	0.0195	859.3	0.0191	Hoxd12(Homeobox)/ChickenMSG-Hoxd12.Flag-ChIP-Seq(GSE86088)/Homer	HDGYAATGAAAN	1	-1.581	0.3179
Unknown(Homeobox)/Limb-p300-ChIP-Seq/Homer	SSCMATWAAA	1	-2.192	0.172	107	0.0257	1034.5	0.0228	Sox15(HMG)/CPA-Sox15-ChIP-Seq(GSE62909)/Homer	RAACAATGGN	1	-2.094	0.1896	412	0.0656	2670.4	0.062	PAX3:FKHR-fusion(Paired,Homeobox)/Rh4-PAX3:FKHR-ChIP-Seq(GSE19063)/Homer	ACCRTGACTAATTNN	1	-1.078	0.5237	28	0.0087	363.1	0.008	NF1-halfsite(CTF)/LNCaP-NF1-ChIP-Seq(Unpublished)/Homer	YTGCCAAG	1	-0.9003	0.6257	122	0.2144	10038.2	0.2097	Six4(Homeobox)/MCF7-SIX4-ChIP-Seq(Encode)/Homer	TGWAAYCTGABACCB	1	-0.7678	0.7152	6	0.0029	117.2	0.0026	E2F7(E2F)/Hela-E2F7-ChIP-Seq(GSE32673)/Homer	VDTTTCCCGCCA	1	-1.537	0.331
Zfp809(Zf)/ES-Zfp809-ChIP-Seq(GSE70799)/Homer	GGGGCTYGKCTGGGA	1	-2.17	0.1751	200	0.0481	2003.7	0.0442	PU.1-IRF(ETS:IRF)/Bcell-PU.1-ChIP-Seq(GSE21512)/Homer	MGGAAGTGAAAC	1	-2.073	0.193	737	0.1174	4855	0.1128	RORg(NR)/Liver-Rorc-ChIP-Seq(GSE101115)/Homer	WAABTAGGTCAV	1	-1.072	0.5254	17	0.0053	214.2	0.0047	OCT4-SOX2-TCF-NANOG(POU,Homeobox,HMG)/mES-Oct4-ChIP-Seq(GSE11431)/Homer	ATTTGCATAACAATG	1	-0.8644	0.6463	3	0.0053	199.1	0.0042	E2F7(E2F)/Hela-E2F7-ChIP-Seq(GSE32673)/Homer	VDTTTCCCGCCA	1	-0.7673	0.7152	32	0.0153	668.5	0.0149	Tbet(T-box)/CD8-Tbet-ChIP-Seq(GSE33802)/Homer	AGGTGTGAAM	1	-1.523	0.3346
bHLHE41(bHLH)/proB-Bhlhe41-ChIP-Seq(GSE93764)/Homer	KCACGTGMCN	1	-2.161	0.176	550	0.1323	5718.6	0.126	HNF1b(Homeobox)/PDAC-HNF1B-ChIP-Seq(GSE64557)/Homer	GTTAATNATTAA	1	-1.999	0.207	29	0.0046	159.8	0.0037	HIC1(Zf)/Treg-ZBTB29-ChIP-Seq(GSE99889)/Homer	TGCCAGCB	1	-1.064	0.5274	846	0.2639	11867	0.2607	Nkx3.1(Homeobox)/LNCaP-Nkx3.1-ChIP-Seq(GSE28264)/Homer	AAGCACTTAA	1	-0.8458	0.6561	110	0.1933	9082.1	0.1897	Lhx1(Homeobox)/EmbryoCarcinoma-Lhx1-ChIP-Seq(GSE70957)/Homer	NNYTAATTAR	1	-0.7654	0.7152	80	0.0381	1691.7	0.0376	Gata2(Zf)/K562-GATA2-ChIP-Seq(GSE18829)/Homer	BBCTTATCTS	1	-1.413	0.3721
ZNF136(Zf)/HEK293-ZNF136.GFP-ChIP-Seq(GSE58341)/Homer	YTKGATAHAGTATTCTWGGTNGGCA	1	-2.135	0.1802	16	0.0038	125.3	0.0028	COUP-TFII(NR)/K562-NR2F1-ChIP-Seq(Encode)/Homer	GKBCARAGGTCA	1	-1.933	0.2204	867	0.1381	5747.2	0.1335	ZNF382(Zf)/HEK293-ZNF382.GFP-ChIP-Seq(GSE58341)/Homer	GNCTGTASTRNTGBCTCHTT	1	-1.058	0.5286	6	0.0019	68.3	0.0015	HNF6(Homeobox)/Liver-Hnf6-ChIP-Seq(ERP000394)/Homer	NTATYGATCH	1	-0.8376	0.6592	11	0.0193	852.3	0.0178	MafF(bZIP)/HepG2-MafF-ChIP-Seq(GSE31477)/Homer	HWWGTCAGCAWWTTT	1	-0.7568	0.7152	23	0.011	478.2	0.0106	DUX(Homeobox)/C2C12-Dux-ChIP-Seq(GSE87279)/Homer	BCWGATTCAATCAAN	1	-1.358	0.3916
Pit1+1bp(Homeobox)/GCrat-Pit1-ChIP-Seq(GSE58009)/Homer	ATGCATAATTCA	1	-2.112	0.1836	38	0.0091	338.8	0.0075	ETS:E-box(ETS,bHLH)/HPC7-Scl-ChIP-Seq(GSE22178)/Homer	AGGAARCAGCTG	1	-1.929	0.2206	60	0.0096	356.3	0.0083	Tcfcp2l1(CP2)/mES-Tcfcp2l1-ChIP-Seq(GSE11431)/Homer	NRAACCRGTTYRAACCRGYT	1	-1.031	0.5414	41	0.0128	545.2	0.012	GRE(NR),IR3/RAW264.7-GRE-ChIP-Seq(Unpublished)/Homer	VAGRACAKWCTGTYC	1	-0.8341	0.6592	11	0.0193	854	0.0178	Barx1(Homeobox)/Stomach-Barx1.3xFlag-ChIP-Seq(GSE69483)/Homer	AAACMATTAN	1	-0.7529	0.7152	32	0.0153	670.3	0.0149	Nanog(Homeobox)/mES-Nanog-ChIP-Seq(GSE11724)/Homer	RGCCATTAAC	1	-1.326	0.403
RAR:RXR(NR),DR5/ES-RAR-ChIP-Seq(GSE56893)/Homer	AGGTCAAGGTCA	1	-2.1	0.1853	47	0.0113	428.7	0.0094	NPAS2(bHLH)/Liver-NPAS2-ChIP-Seq(GSE39860)/Homer	KCCACGTGAC	1	-1.829	0.2429	627	0.0999	4138.7	0.0962	PRDM10(Zf)/HEK293-PRDM10.eGFP-ChIP-Seq(Encode)/Homer	TGGTACATTCCA	1	-1.006	0.5532	180	0.0561	2488.2	0.0547	RARg(NR)/ES-RARg-ChIP-Seq(GSE30538)/Homer	AGGTCAAGGTCA	1	-0.8266	0.6617	2	0.0035	125	0.0026	ZNF519(Zf)/HEK293-ZNF519.GFP-ChIP-Seq(GSE58341)/Homer	GAGSCCGAGC	1	-0.7391	0.7222	64	0.0305	1355.5	0.0301	Gata4(Zf)/Heart-Gata4-ChIP-Seq(GSE35151)/Homer	NBWGATAAGR	1	-1.319	0.4045
Hoxd12(Homeobox)/ChickenMSG-Hoxd12.Flag-ChIP-Seq(GSE86088)/Homer	HDGYAATGAAAN	1	-2.03	0.198	326	0.0784	3347.1	0.0738	HIF-1a(bHLH)/MCF7-HIF1a-ChIP-Seq(GSE28352)/Homer	TACGTGCV	1	-1.797	0.2498	160	0.0255	1014.5	0.0236	ZNF136(Zf)/HEK293-ZNF136.GFP-ChIP-Seq(GSE58341)/Homer	YTKGATAHAGTATTCTWGGTNGGCA	1	-0.9402	0.5886	11	0.0034	139.2	0.0031	RFX(HTH)/K562-RFX3-ChIP-Seq(SRA012198)/Homer	CGGTTGCCATGGCAAC	1	-0.7916	0.6829	5	0.0088	372.8	0.0078	Unknown(Homeobox)/Limb-p300-ChIP-Seq/Homer	SSCMATWAAA	1	-0.6994	0.7488	47	0.0224	999.6	0.0222	ZNF382(Zf)/HEK293-ZNF382.GFP-ChIP-Seq(GSE58341)/Homer	GNCTGTASTRNTGBCTCHTT	1	-1.288	0.4155
Foxh1(Forkhead)/hESC-FOXH1-ChIP-Seq(GSE29422)/Homer	NNTGTGGATTSS	1	-2.029	0.198	138	0.0332	1366.4	0.0301	GFY(?)/Promoter/Homer	ACTACAATTCCC	1	-1.784	0.2523	49	0.0078	290.6	0.0068	HOXA2(Homeobox)/mES-Hoxa2-ChIP-Seq(Donaldson_et_al.)/Homer	GYCATCMATCAT	1	-0.9186	0.5993	14	0.0044	181.4	0.004	Brachyury(T-box)/Mesoendoderm-Brachyury-ChIP-exo(GSE54963)/Homer	ANTTMRCASBNNNGTGYKAAN	1	-0.761	0.7016	10	0.0176	792.6	0.0166	OCT:OCT(POU,Homeobox)/NPC-Brn1-ChIP-Seq(GSE35496)/Homer	ATGAATATTCATGAG	1	-0.6864	0.7559	1	0.0005	15.8	0.0004	PPARE(NR),DR1/3T3L1-Pparg-ChIP-Seq(GSE13511)/Homer	TGACCTTTGCCCCA	1	-1.282	0.4167
ZNF669(Zf)/HEK293-ZNF669.GFP-ChIP-Seq(GSE58341)/Homer	GARTGGTCATCGCCC	1	-1.973	0.2082	40	0.0096	363.9	0.008	THRb(NR)/HepG2-THRb.Flag-ChIP-Seq(Encode)/Homer	GGTCACCTGAGGTCA	1	-1.754	0.259	474	0.0755	3115.9	0.0724	Sox10(HMG)/SciaticNerve-Sox3-ChIP-Seq(GSE35132)/Homer	CCWTTGTYYB	1	-0.9145	0.5997	368	0.1148	5156.8	0.1133	ZNF322(Zf)/HEK293-ZNF322.GFP-ChIP-Seq(GSE58341)/Homer	GAGCCTGGTACTGWGCCTGR	1	-0.7559	0.7028	24	0.0422	1960.7	0.041	ZNF16(Zf)/HEK293-ZNF16.GFP-ChIP-Seq(GSE58341)/Homer	MACCTTCYATGGCTCCCTAKTGCCY	1	-0.6774	0.7601	3	0.0014	58	0.0013	Sox9(HMG)/Limb-SOX9-ChIP-Seq(GSE73225)/Homer	AGGVNCCTTTGT	1	-1.264	0.4228
HNF4a(NR),DR1/HepG2-HNF4a-ChIP-Seq(GSE25021)/Homer	CARRGKBCAAAGTYCA	1	-1.943	0.2137	179	0.0431	1802	0.0397	Elk4(ETS)/Hela-Elk4-ChIP-Seq(GSE31477)/Homer	NRYTTCCGGY	1	-1.74	0.2618	490	0.0781	3224.5	0.0749	CTCF-SatelliteElement(Zf?)/CD4+-CTCF-ChIP-Seq(Barski_et_al.)/Homer	TGCAGTTCCMVNWRTGGCCA	1	-0.9127	0.5997	5	0.0016	59.4	0.0013	Esrrb(NR)/mES-Esrrb-ChIP-Seq(GSE11431)/Homer	KTGACCTTGA	1	-0.7537	0.7028	33	0.058	2713	0.0567	Twist(bHLH)/HMLE-TWIST1-ChIP-Seq(Chang_et_al)/Homer	VCAKCTGGNNNCCAGMTGBN	1	-0.6526	0.7765	36	0.0172	771.3	0.0172	Unknown(Homeobox)/Limb-p300-ChIP-Seq/Homer	SSCMATWAAA	1	-1.237	0.4327
FOXA1:AR(Forkhead,NR)/LNCAP-AR-ChIP-Seq(GSE27824)/Homer	AGTAAACAAAAAAGAACAND	1	-1.933	0.2151	7	0.0017	47	0.001	Brachyury(T-box)/Mesoendoderm-Brachyury-ChIP-exo(GSE54963)/Homer	ANTTMRCASBNNNGTGYKAAN	1	-1.739	0.2618	96	0.0153	596.2	0.0139	HRE(HSF)/HepG2-HSF1-ChIP-Seq(GSE31477)/Homer	BSTTCTRGAABVTTCYAGAA	1	-0.9059	0.6006	39	0.0122	528.6	0.0116	ZNF143|STAF(Zf)/CUTLL-ZNF143-ChIP-Seq(GSE29600)/Homer	ATTTCCCAGVAKSCY	1	-0.7171	0.7255	21	0.0369	1727.7	0.0361	Myf5(bHLH)/GM-Myf5-ChIP-Seq(GSE24852)/Homer	BAACAGCTGT	1	-0.6349	0.7876	190	0.0906	4087	0.0909	NF1-halfsite(CTF)/LNCaP-NF1-ChIP-Seq(Unpublished)/Homer	YTGCCAAG	1	-1.236	0.4327
Duxbl(Homeobox)/NIH3T3-Duxbl.HA-ChIP-Seq(GSE119782)/Homer	TAAYCYAATCAA	1	-1.931	0.2151	12	0.0029	92.3	0.002	Hoxa10(Homeobox)/ChickenMSG-Hoxa10.Flag-ChIP-Seq(GSE86088)/Homer	GGYAATGAAA	1	-1.709	0.2681	195	0.0311	1251.7	0.0291	Hand2(bHLH)/Mesoderm-Hand2-ChIP-Seq(GSE61475)/Homer	TGACANARRCCAGRC	1	-0.8935	0.606	146	0.0455	2030.1	0.0446	Hand2(bHLH)/Mesoderm-Hand2-ChIP-Seq(GSE61475)/Homer	TGACANARRCCAGRC	1	-0.6962	0.7382	27	0.0475	2241.2	0.0468	Dlx3(Homeobox)/Kerainocytes-Dlx3-ChIP-Seq(GSE89884)/Homer	NDGTAATTAC	1	-0.6297	0.789	38	0.0181	818.2	0.0182	Sox3(HMG)/NPC-Sox3-ChIP-Seq(GSE33059)/Homer	CCWTTGTY	1	-1.225	0.4352
Hnf1(Homeobox)/Liver-Foxa2-Chip-Seq(GSE25694)/Homer	GGTTAAWCATTAA	1	-1.912	0.2182	14	0.0034	111	0.0024	MYNN(Zf)/HEK293-MYNN.eGFP-ChIP-Seq(Encode)/Homer	TTCAAAWTAAAAGTC	1	-1.637	0.2872	59	0.0094	359.1	0.0083	E2F4(E2F)/K562-E2F4-ChIP-Seq(GSE31477)/Homer	GGCGGGAAAH	1	-0.8541	0.6282	176	0.0549	2460.9	0.0541	Nr5a2(NR)/mES-Nr5a2-ChIP-Seq(GSE19019)/Homer	BTCAAGGTCA	1	-0.6816	0.7465	28	0.0492	2333.6	0.0487	HIF-1a(bHLH)/MCF7-HIF1a-ChIP-Seq(GSE28352)/Homer	TACGTGCV	1	-0.619	0.7947	68	0.0324	1467	0.0326	ZNF136(Zf)/HEK293-ZNF136.GFP-ChIP-Seq(GSE58341)/Homer	YTKGATAHAGTATTCTWGGTNGGCA	1	-1.192	0.4483
PRDM9(Zf)/Testis-DMC1-ChIP-Seq(GSE35498)/Homer	ADGGYAGYAGCATCT	1	-1.876	0.2253	187	0.045	1892.8	0.0417	DMRT6(DM)/Testis-DMRT6-ChIP-Seq(GSE60440)/Homer	YDGHTACAWTGTADC	1	-1.61	0.294	39	0.0062	231.1	0.0054	Reverb(NR),DR2/RAW-Reverba.biotin-ChIP-Seq(GSE45914)/Homer	GTRGGTCASTGGGTCA	1	-0.852	0.6282	52	0.0162	715.5	0.0157	Rbpj1(?)/Panc1-Rbpj1-ChIP-Seq(GSE47459)/Homer	HTTTCCCASG	1	-0.6795	0.7465	82	0.1441	6880.7	0.1437	PRDM10(Zf)/HEK293-PRDM10.eGFP-ChIP-Seq(Encode)/Homer	TGGTACATTCCA	1	-0.6127	0.797	115	0.0548	2481.1	0.0552	Zfp809(Zf)/ES-Zfp809-ChIP-Seq(GSE70799)/Homer	GGGGCTYGKCTGGGA	1	-1.159	0.4617
CEBP(bZIP)/ThioMac-CEBPb-ChIP-Seq(GSE21512)/Homer	ATTGCGCAAC	1	-1.826	0.236	122	0.0294	1214.6	0.0268	Sox4(HMG)/proB-Sox4-ChIP-Seq(GSE50066)/Homer	YCTTTGTTCC	1	-1.58	0.3018	365	0.0582	2398.9	0.0557	GATA3(Zf),DR4/iTreg-Gata3-ChIP-Seq(GSE20898)/Homer	AGATGKDGAGATAAG	1	-0.8286	0.64	7	0.0022	89.6	0.002	FOXA1:AR(Forkhead,NR)/LNCAP-AR-ChIP-Seq(GSE27824)/Homer	AGTAAACAAAAAAGAACAND	1	-0.6732	0.7476	1	0.0018	60	0.0013	DUX4(Homeobox)/Myoblasts-DUX4.V5-ChIP-Seq(GSE75791)/Homer	NWTAAYCYAATCAWN	1	-0.6106	0.797	2	0.001	39.5	0.0009	RAR:RXR(NR),DR5/ES-RAR-ChIP-Seq(GSE56893)/Homer	RGGTCADNNAGAGGTCAV	1	-1.147	0.4653
ZNF317(Zf)/HEK293-ZNF317.GFP-ChIP-Seq(GSE58341)/Homer	GTCWGCTGTYYCTCT	1	-1.816	0.2377	31	0.0075	279.2	0.0062	E2F7(E2F)/Hela-E2F7-ChIP-Seq(GSE32673)/Homer	VDTTTCCCGCCA	1	-1.578	0.3018	126	0.0201	801.8	0.0186	Sox2(HMG)/mES-Sox2-ChIP-Seq(GSE11431)/Homer	BCCATTGTTC	1	-0.8216	0.6423	172	0.0536	2410.8	0.053	HNF1b(Homeobox)/PDAC-HNF1B-ChIP-Seq(GSE64557)/Homer	GTTAATNATTAA	1	-0.665	0.7512	2	0.0035	145.8	0.003	GFY(?)/Promoter/Homer	ACTACAATTCCC	1	-0.5884	0.811	14	0.0067	304.4	0.0068	Gata6(Zf)/HUG1N-GATA6-ChIP-Seq(GSE51936)/Homer	YCTTATCTBN	1	-1.126	0.4735
E2F7(E2F)/Hela-E2F7-ChIP-Seq(GSE32673)/Homer	VDTTTCCCGCCA	1	-1.793	0.2424	95	0.0229	935.5	0.0206	HIF2a(bHLH)/785_O-HIF2a-ChIP-Seq(GSE34871)/Homer	GCACGTACCC	1	-1.559	0.3061	209	0.0333	1354.7	0.0315	NF1-halfsite(CTF)/LNCaP-NF1-ChIP-Seq(Unpublished)/Homer	YTGCCAAG	1	-0.8214	0.6423	637	0.1987	8991.8	0.1975	Pdx1(Homeobox)/Islet-Pdx1-ChIP-Seq(SRA008281)/Homer	YCATYAATCA	1	-0.6628	0.7512	22	0.0387	1837.2	0.0384	Twist2(bHLH)/Myoblast-Twist2.Ty1-ChIP-Seq(GSE127998)/Homer	MCAGCTGBYH	1	-0.5841	0.8117	418	0.1992	9008.7	0.2003	ZFP3(Zf)/HEK293-ZFP3.GFP-ChIP-Seq(GSE58341)/Homer	GGGTTTTGAAGGATGARTAGGAGTT	1	-1.117	0.4763
Pit1(Homeobox)/GCrat-Pit1-ChIP-Seq(GSE58009)/Homer	ATGMATATDC	1	-1.759	0.2498	122	0.0294	1219.8	0.0269	DMRT1(DM)/Testis-DMRT1-ChIP-Seq(GSE64892)/Homer	TWGHWACAWTGTWDC	1	-1.542	0.3103	46	0.0073	278.2	0.0065	HOXA1(Homeobox)/mES-Hoxa1-ChIP-Seq(SRP084292)/Homer	TGATKGATGR	1	-0.7855	0.6614	34	0.0106	469.2	0.0103	Barx1(Homeobox)/Stomach-Barx1.3xFlag-ChIP-Seq(GSE69483)/Homer	AAACMATTAN	1	-0.6591	0.7512	8	0.0141	655.8	0.0137	Ronin(THAP)/ES-Thap11-ChIP-Seq(GSE51522)/Homer	RACTACAACTCCCAGVAKGC	1	-0.5736	0.8175	9	0.0043	196.5	0.0044	Rbpj1(?)/Panc1-Rbpj1-ChIP-Seq(GSE47459)/Homer	HTTTCCCASG	1	-1.094	0.4861
Hoxa10(Homeobox)/ChickenMSG-Hoxa10.Flag-ChIP-Seq(GSE86088)/Homer	GGYAATGAAA	1	-1.717	0.2598	113	0.0272	1128.8	0.0249	CTCF-SatelliteElement(Zf?)/CD4+-CTCF-ChIP-Seq(Barski_et_al.)/Homer	TGCAGTTCCMVNWRTGGCCA	1	-1.536	0.3112	12	0.0019	63.8	0.0015	E2F6(E2F)/Hela-E2F6-ChIP-Seq(GSE31477)/Homer	GGCGGGAARN	1	-0.7811	0.6621	204	0.0636	2871.1	0.0631	Phox2a(Homeobox)/Neuron-Phox2a-ChIP-Seq(GSE31456)/Homer	YTAATYNRATTA	1	-0.658	0.7512	4	0.007	316.5	0.0066	Sox15(HMG)/CPA-Sox15-ChIP-Seq(GSE62909)/Homer	RAACAATGGN	1	-0.565	0.8218	120	0.0572	2604.6	0.0579	Fox:Ebox(Forkhead,bHLH)/Panc1-Foxa2-ChIP-Seq(GSE47459)/Homer	NNNVCTGWGYAAACASN	1	-1.077	0.4924
ZNF264(Zf)/HEK293-ZNF264.GFP-ChIP-Seq(GSE58341)/Homer	RGGGCACTAACY	1	-1.699	0.2634	274	0.0659	2832.9	0.0624	ERE(NR),IR3/MCF7-ERa-ChIP-Seq(Unpublished)/Homer	VAGGTCACNSTGACC	1	-1.529	0.3124	144	0.0229	923.3	0.0214	p53(p53)/mES-cMyc-ChIP-Seq(GSE11431)/Homer	ACATGCCCGGGCAT	1	-0.7785	0.6621	7	0.0022	92	0.002	Nr5a2(NR)/Pancreas-LRH1-ChIP-Seq(GSE34295)/Homer	BTCAAGGTCA	1	-0.6444	0.7565	38	0.0668	3199.8	0.0668	FOXA1:AR(Forkhead,NR)/LNCAP-AR-ChIP-Seq(GSE27824)/Homer	AGTAAACAAAAAAGAACAND	1	-0.5555	0.8269	3	0.0014	64.6	0.0014	GRHL2(CP2)/HBE-GRHL2-ChIP-Seq(GSE46194)/Homer	AAACYKGTTWDACMRGTTTB	1	-1.055	0.5016
Hoxd10(Homeobox)/ChickenMSG-Hoxd10.Flag-ChIP-Seq(GSE86088)/Homer	GGCMATGAAA	1	-1.653	0.2749	244	0.0587	2518.5	0.0555	Nr5a2(NR)/mES-Nr5a2-ChIP-Seq(GSE19019)/Homer	BTCAAGGTCA	1	-1.475	0.3285	283	0.0451	1856.9	0.0431	NFE2L2(bZIP)/HepG2-NFE2L2-ChIP-Seq(Encode)/Homer	AWWWTGCTGAGTCAT	1	-0.7341	0.6893	9	0.0028	121.1	0.0027	Pitx1(Homeobox)/Chicken-Pitx1-ChIP-Seq(GSE38910)/Homer	TAATCCCN	1	-0.5997	0.7884	149	0.2619	12612	0.2634	Hnf1(Homeobox)/Liver-Foxa2-Chip-Seq(GSE25694)/Homer	GGTTAAWCATTAA	1	-0.5542	0.8269	5	0.0024	109.8	0.0024	OCT4-SOX2-TCF-NANOG(POU,Homeobox,HMG)/mES-Oct4-ChIP-Seq(GSE11431)/Homer	ATTTGCATAACAATG	1	-1.028	0.5135
Znf263(Zf)/K562-Znf263-ChIP-Seq(GSE31477)/Homer	CVGTSCTCCC	1	-1.623	0.2825	1175	0.2827	12554.4	0.2767	Tgif1(Homeobox)/mES-Tgif1-ChIP-Seq(GSE55404)/Homer	YTGWCADY	1	-1.438	0.3397	1544	0.246	10420.9	0.2421	VDR(NR),DR3/GM10855-VDR+vitD-ChIP-Seq(GSE22484)/Homer	ARAGGTCANWGAGTTCANNN	1	-0.7136	0.7013	69	0.0215	972.1	0.0214	EBNA1(EBV-virus)/Raji-EBNA1-ChIP-Seq(GSE30709)/Homer	GGYAGCAYDTGCTDCCCNNN	1	-0.5992	0.7884	1	0.0018	67.4	0.0014	Phox2a(Homeobox)/Neuron-Phox2a-ChIP-Seq(GSE31456)/Homer	YTAATYNRATTA	1	-0.5538	0.8269	15	0.0071	330.6	0.0074	MYNN(Zf)/HEK293-MYNN.eGFP-ChIP-Seq(Encode)/Homer	TTCAAAWTAAAAGTC	1	-1.024	0.5141
RAR:RXR(NR),DR5/ES-RAR-ChIP-Seq(GSE56893)/Homer	RGGTCADNNAGAGGTCAV	1	-1.621	0.2825	16	0.0038	138	0.003	TCFL2(HMG)/K562-TCF7L2-ChIP-Seq(GSE29196)/Homer	ACWTCAAAGG	1	-1.422	0.3441	29	0.0046	172.7	0.004	Prop1(Homeobox)/GHFT1-PROP1.biotin-ChIP-Seq(GSE77302)/Homer	NTAATBNAATTA	1	-0.7123	0.7013	51	0.0159	717.9	0.0158	Foxh1(Forkhead)/hESC-FOXH1-ChIP-Seq(GSE29422)/Homer	NNTGTGGATTSS	1	-0.5804	0.7985	17	0.0299	1453.2	0.0304	EBNA1(EBV-virus)/Raji-EBNA1-ChIP-Seq(GSE30709)/Homer	GGYAGCAYDTGCTDCCCNNN	1	-0.5375	0.8335	3	0.0014	65.1	0.0014	FoxD3(forkhead)/ZebrafishEmbryo-Foxd3.biotin-ChIP-seq(GSE106676)/Homer	TGTTTAYTTAGC	1	-0.9662	0.5429
CEBP:CEBP(bZIP)/MEF-Chop-ChIP-Seq(GSE35681)/Homer	NTNATGCAAYMNNHTGMAAY	1	-1.619	0.2825	25	0.006	226.6	0.005	Erra(NR)/HepG2-Erra-ChIP-Seq(GSE31477)/Homer	CAAAGGTCAG	1	-1.369	0.3618	1435	0.2286	9689.5	0.2251	Stat3(Stat)/mES-Stat3-ChIP-Seq(GSE11431)/Homer	CTTCCGGGAA	1	-0.6883	0.7144	140	0.0437	1984.8	0.0436	AMYB(HTH)/Testes-AMYB-ChIP-Seq(GSE44588)/Homer	TGGCAGTTGG	1	-0.5786	0.7985	72	0.1265	6129.8	0.128	Nur77(NR)/K562-NR4A1-ChIP-Seq(GSE31363)/Homer	TGACCTTTNCNT	1	-0.5369	0.8335	20	0.0095	442.7	0.0098	ERE(NR),IR3/MCF7-ERa-ChIP-Seq(Unpublished)/Homer	VAGGTCACNSTGACC	1	-0.966	0.5429
Oct4:Sox17(POU,Homeobox,HMG)/F9-Sox17-ChIP-Seq(GSE44553)/Homer	CCATTGTATGCAAAT	1	-1.532	0.3063	20	0.0048	179.9	0.004	ZNF528(Zf)/HEK293-ZNF528.GFP-ChIP-Seq(GSE58341)/Homer	AGAAATGACTTCCCT	1	-1.363	0.3627	3	0.0005	12.7	0.0003	ZNF528(Zf)/HEK293-ZNF528.GFP-ChIP-Seq(GSE58341)/Homer	AGAAATGACTTCCCT	1	-0.6857	0.7144	2	0.0006	25	0.0005	p73(p53)/Trachea-p73-ChIP-Seq(PRJNA310161)/Homer	NRRRCAWGTCCDGRCATGYY	1	-0.5732	0.7989	2	0.0035	159.1	0.0033	GATA:SCL(Zf,bHLH)/Ter119-SCL-ChIP-Seq(GSE18720)/Homer	CRGCTGBNGNSNNSAGATAA	1	-0.5227	0.8403	16	0.0076	356.9	0.0079	HIF2a(bHLH)/785_O-HIF2a-ChIP-Seq(GSE34871)/Homer	GCACGTACCC	1	-0.9249	0.5621
Prop1(Homeobox)/GHFT1-PROP1.biotin-ChIP-Seq(GSE77302)/Homer	NTAATBNAATTA	1	-1.46	0.3281	60	0.0144	593	0.0131	EAR2(NR)/K562-NR2F6-ChIP-Seq(Encode)/Homer	NRBCARRGGTCA	1	-1.35	0.3661	785	0.1251	5266.6	0.1224	STAT1(Stat)/HelaS3-STAT1-ChIP-Seq(GSE12782)/Homer	NATTTCCNGGAAAT	1	-0.6654	0.7262	60	0.0187	851.2	0.0187	ERRg(NR)/Kidney-ESRRG-ChIP-Seq(GSE104905)/Homer	GTGACCTTGRVN	1	-0.5725	0.7989	44	0.0773	3759.1	0.0785	ZBTB33(Zf)/GM12878-ZBTB33-ChIP-Seq(GSE32465)/Homer	GGVTCTCGCGAGAAC	1	-0.522	0.8403	9	0.0043	201.7	0.0045	CRX(Homeobox)/Retina-Crx-ChIP-Seq(GSE20012)/Homer	GCTAATCC	1	-0.8999	0.5744
ZNF165(Zf)/WHIM12-ZNF165-ChIP-Seq(GSE65937)/Homer	AAGGKGRCGCAGGCA	1	-1.443	0.3327	112	0.0269	1139.9	0.0251	EBNA1(EBV-virus)/Raji-EBNA1-ChIP-Seq(GSE30709)/Homer	GGYAGCAYDTGCTDCCCNNN	1	-1.33	0.3724	11	0.0018	60.1	0.0014	Phox2a(Homeobox)/Neuron-Phox2a-ChIP-Seq(GSE31456)/Homer	YTAATYNRATTA	1	-0.6407	0.7418	32	0.01	455.7	0.01	HRE(HSF)/Striatum-HSF1-ChIP-Seq(GSE38000)/Homer	TTCTAGAABNTTCTA	1	-0.5703	0.7989	7	0.0123	597.5	0.0125	Ascl1(bHLH)/NeuralTubes-Ascl1-ChIP-Seq(GSE55840)/Homer	NNVVCAGCTGBN	1	-0.4892	0.8632	469	0.2235	10162.5	0.226	ZNF143|STAF(Zf)/CUTLL-ZNF143-ChIP-Seq(GSE29600)/Homer	ATTTCCCAGVAKSCY	1	-0.8872	0.5798
MYB(HTH)/ERMYB-Myb-ChIPSeq(GSE22095)/Homer	GGCVGTTR	1	-1.431	0.3356	585	0.1408	6210.8	0.1369	CEBP:CEBP(bZIP)/MEF-Chop-ChIP-Seq(GSE35681)/Homer	NTNATGCAAYMNNHTGMAAY	1	-1.324	0.3735	36	0.0057	220.5	0.0051	Zfp57(Zf)/H1-ZFP57.HA-ChIP-Seq(GSE115387)/Homer	NANTGCSGCA	1	-0.6251	0.7511	154	0.048	2197	0.0483	CTCF-SatelliteElement(Zf?)/CD4+-CTCF-ChIP-Seq(Barski_et_al.)/Homer	TGCAGTTCCMVNWRTGGCCA	1	-0.5529	0.8073	1	0.0018	72.8	0.0015	ZNF382(Zf)/HEK293-ZNF382.GFP-ChIP-Seq(GSE58341)/Homer	GNCTGTASTRNTGBCTCHTT	1	-0.4891	0.8632	4	0.0019	91.1	0.002	Zfp281(Zf)/ES-Zfp281-ChIP-Seq(GSE81042)/Homer	CCCCTCCCCCAC	1	-0.8848	0.5798
PPARE(NR),DR1/3T3L1-Pparg-ChIP-Seq(GSE13511)/Homer	TGACCTTTGCCCCA	1	-1.425	0.3364	441	0.1061	4659.4	0.1027	PAX6(Paired,Homeobox)/Forebrain-Pax6-ChIP-Seq(GSE66961)/Homer	NGTGTTCAVTSAAGCGKAAA	1	-1.295	0.3832	40	0.0064	247.3	0.0057	E2F3(E2F)/MEF-E2F3-ChIP-Seq(GSE71376)/Homer	BTKGGCGGGAAA	1	-0.622	0.7511	234	0.073	3337.9	0.0733	GATA(Zf),IR3/iTreg-Gata3-ChIP-Seq(GSE20898)/Homer	NNNNNBAGATAWYATCTVHN	1	-0.5466	0.8097	3	0.0053	253.5	0.0053	ZNF341(Zf)/EBV-ZNF341-ChIP-Seq(GSE113194)/Homer	GGAACAGCCG	1	-0.4831	0.8632	165	0.0786	3608.7	0.0802	Hoxa13(Homeobox)/ChickenMSG-Hoxa13.Flag-ChIP-Seq(GSE86088)/Homer	CYHATAAAAN	1	-0.883	0.5798
ZSCAN22(Zf)/HEK293-ZSCAN22.GFP-ChIP-Seq(GSE58341)/Homer	SMCAGTCWGAKGGAGGAGGC	1	-1.365	0.356	49	0.0118	483.2	0.0107	LEF1(HMG)/H1-LEF1-ChIP-Seq(GSE64758)/Homer	CCTTTGATST	1	-1.186	0.4259	233	0.0371	1544.8	0.0359	Nanog(Homeobox)/mES-Nanog-ChIP-Seq(GSE11724)/Homer	RGCCATTAAC	1	-0.6097	0.7577	985	0.3072	14021.3	0.308	VDR(NR),DR3/GM10855-VDR+vitD-ChIP-Seq(GSE22484)/Homer	ARAGGTCANWGAGTTCANNN	1	-0.5462	0.8097	12	0.0211	1039.7	0.0217	Nkx6.1(Homeobox)/Islet-Nkx6.1-ChIP-Seq(GSE40975)/Homer	GKTAATGR	1	-0.4711	0.8704	224	0.1068	4890.2	0.1087	Duxbl(Homeobox)/NIH3T3-Duxbl.HA-ChIP-Seq(GSE119782)/Homer	TAAYCYAATCAA	1	-0.873	0.5823
BMYB(HTH)/Hela-BMYB-ChIP-Seq(GSE27030)/Homer	NHAACBGYYV	1	-1.315	0.3732	444	0.1068	4710.1	0.1038	NFkB-p50,p52(RHD)/Monocyte-p50-ChIP-Chip(Schreiber_et_al.)/Homer	GGGGGAATCCCC	1	-1.119	0.4538	112	0.0178	734.6	0.0171	ZNF675(Zf)/HEK293-ZNF675.GFP-ChIP-Seq(GSE58341)/Homer	ARGAGGMCAAAATGW	1	-0.5694	0.7863	25	0.0078	362.3	0.008	Six4(Homeobox)/MCF7-SIX4-ChIP-Seq(Encode)/Homer	TGWAAYCTGABACCB	1	-0.5383	0.8112	2	0.0035	165.7	0.0035	CUX1(Homeobox)/K562-CUX1-ChIP-Seq(GSE92882)/Homer	TATCGATNAN	1	-0.4673	0.8708	40	0.0191	894.3	0.0199	Brn2(POU,Homeobox)/NPC-Brn2-ChIP-Seq(GSE35496)/Homer	ATGAATATTC	1	-0.8437	0.5977
OCT:OCT(POU,Homeobox)/NPC-OCT6-ChIP-Seq(GSE43916)/Homer	YATGCATATRCATRT	1	-1.306	0.375	7	0.0017	57	0.0013	ZNF652/HepG2-ZNF652.Flag-ChIP-Seq(Encode)/Homer	TTAACCCTTTVNKKN	1	-1.107	0.4578	74	0.0118	480.7	0.0112	ZNF652/HepG2-ZNF652.Flag-ChIP-Seq(Encode)/Homer	TTAACCCTTTVNKKN	1	-0.5669	0.7863	39	0.0122	564.1	0.0124	PPARE(NR),DR1/3T3L1-Pparg-ChIP-Seq(GSE13511)/Homer	TGACCTTTGCCCCA	1	-0.5357	0.8112	59	0.1037	5066.3	0.1058	PRDM14(Zf)/H1-PRDM14-ChIP-Seq(GSE22767)/Homer	RGGTCTCTAACY	1	-0.438	0.8939	44	0.021	989.9	0.022	Hoxd11(Homeobox)/ChickenMSG-Hoxd11.Flag-ChIP-Seq(GSE86088)/Homer	VGCCATAAAA	1	-0.7782	0.6361
EBF1(EBF)/Near-E2A-ChIP-Seq(GSE21512)/Homer	GTCCCCWGGGGA	1	-1.287	0.3811	787	0.1894	8424.6	0.1857	ZNF7(Zf)/HepG2-ZNF7.Flag-ChIP-Seq(Encode)/Homer	CTGCCWVCTTTTRTA	1	-1.094	0.4625	188	0.03	1248.1	0.029	Sox9(HMG)/Limb-SOX9-ChIP-Seq(GSE73225)/Homer	AGGVNCCTTTGT	1	-0.5234	0.818	218	0.068	3138.2	0.0689	RAR:RXR(NR),DR5/ES-RAR-ChIP-Seq(GSE56893)/Homer	RGGTCADNNAGAGGTCAV	1	-0.5271	0.815	2	0.0035	167.5	0.0035	Foxa3(Forkhead)/Liver-Foxa3-ChIP-Seq(GSE77670)/Homer	BSNTGTTTACWYWGN	1	-0.4046	0.9212	26	0.0124	599	0.0133	RARa(NR)/K562-RARa-ChIP-Seq(Encode)/Homer	TTGAMCTTTG	1	-0.7715	0.6383
OCT:OCT(POU,Homeobox,IR1)/NPC-Brn2-ChIP-Seq(GSE35496)/Homer	ATGAATWATTCATGA	1	-1.28	0.3825	3	0.0007	20.8	0.0005	SpiB(ETS)/OCILY3-SPIB-ChIP-Seq(GSE56857)/Homer	AAAGRGGAAGTG	1	-1.083	0.4659	128	0.0204	844.3	0.0196	Tlx?(NR)/NPC-H3K4me1-ChIP-Seq(GSE16256)/Homer	CTGGCAGSCTGCCA	1	-0.5217	0.818	152	0.0474	2195	0.0482	Atf4(bZIP)/MEF-Atf4-ChIP-Seq(GSE35681)/Homer	MTGATGCAAT	1	-0.5225	0.8161	7	0.0123	613.5	0.0128	ZBTB18(Zf)/HEK293-ZBTB18.GFP-ChIP-Seq(GSE58341)/Homer	AACATCTGGA	1	-0.402	0.9212	110	0.0524	2447.6	0.0544	TR4(NR),DR1/Hela-TR4-ChIP-Seq(GSE24685)/Homer	GAGGTCAAAGGTCA	1	-0.7679	0.6385
Tcf3(HMG)/mES-Tcf3-ChIP-Seq(GSE11724)/Homer	ASWTCAAAGG	1	-1.269	0.3858	56	0.0135	562.5	0.0124	Pit1(Homeobox)/GCrat-Pit1-ChIP-Seq(GSE58009)/Homer	ATGMATATDC	1	-1.069	0.4712	214	0.0341	1426.5	0.0331	ZNF768(Zf)/Rajj-ZNF768-ChIP-Seq(GSE111879)/Homer	RHHCAGAGAGGB	1	-0.5172	0.818	11	0.0034	164	0.0036	Cux2(Homeobox)/Liver-Cux2-ChIP-Seq(GSE35985)/Homer	HNRAATCAAT	1	-0.5112	0.8228	7	0.0123	617.4	0.0129	THRb(NR)/HepG2-THRb.Flag-ChIP-Seq(Encode)/Homer	GGTCACCTGAGGTCA	1	-0.396	0.9232	150	0.0715	3322.6	0.0739	Tcfcp2l1(CP2)/mES-Tcfcp2l1-ChIP-Seq(GSE11431)/Homer	NRAACCRGTTYRAACCRGYT	1	-0.7279	0.6625
p53(p53)/mES-cMyc-ChIP-Seq(GSE11431)/Homer	ACATGCCCGGGCAT	1	-1.235	0.3977	10	0.0024	88.2	0.0019	Tcf3(HMG)/mES-Tcf3-ChIP-Seq(GSE11724)/Homer	ASWTCAAAGG	1	-1.04	0.4831	90	0.0143	591.4	0.0137	HNF1b(Homeobox)/PDAC-HNF1B-ChIP-Seq(GSE64557)/Homer	GTTAATNATTAA	1	-0.5172	0.818	11	0.0034	163.1	0.0036	Tbr1(T-box)/Cortex-Tbr1-ChIP-Seq(GSE71384)/Homer	AAGGTGTKAA	1	-0.5053	0.825	56	0.0984	4839.7	0.1011	Ptf1a(bHLH)/Panc1-Ptf1a-ChIP-Seq(GSE47459)/Homer	ACAGCTGTTN	1	-0.3882	0.9275	749	0.357	16263.9	0.3617	Hoxa9(Homeobox)/ChickenMSG-Hoxa9.Flag-ChIP-Seq(GSE86088)/Homer	RGCAATNAAA	1	-0.7032	0.6769
Hoxa9(Homeobox)/ChickenMSG-Hoxa9.Flag-ChIP-Seq(GSE86088)/Homer	RGCAATNAAA	1	-1.226	0.3999	624	0.1501	6672.8	0.1471	ZNF669(Zf)/HEK293-ZNF669.GFP-ChIP-Seq(GSE58341)/Homer	GARTGGTCATCGCCC	1	-1.003	0.5	55	0.0088	359	0.0083	Twist(bHLH)/HMLE-TWIST1-ChIP-Seq(Chang_et_al)/Homer	VCAKCTGGNNNCCAGMTGBN	1	-0.505	0.8227	51	0.0159	746.4	0.0164	p63(p53)/Keratinocyte-p63-ChIP-Seq(GSE17611)/Homer	NNDRCATGYCYNRRCATGYH	1	-0.4984	0.8281	16	0.0281	1409.3	0.0294	Tcf21(bHLH)/ArterySmoothMuscle-Tcf21-ChIP-Seq(GSE61369)/Homer	NAACAGCTGG	1	-0.3788	0.9333	259	0.1235	5700	0.1268	Erra(NR)/HepG2-Erra-ChIP-Seq(GSE31477)/Homer	CAAAGGTCAG	1	-0.6813	0.6897
AMYB(HTH)/Testes-AMYB-ChIP-Seq(GSE44588)/Homer	TGGCAGTTGG	1	-1.204	0.4078	490	0.1179	5227.6	0.1152	OCT:OCT(POU,Homeobox)/NPC-OCT6-ChIP-Seq(GSE43916)/Homer	YATGCATATRCATRT	1	-0.9946	0.5026	11	0.0018	66.4	0.0015	NF1:FOXA1(CTF,Forkhead)/LNCAP-FOXA1-ChIP-Seq(GSE27824)/Homer	WNTGTTTRYTTTGGCA	1	-0.4984	0.8254	7	0.0022	105.4	0.0023	Tcf3(HMG)/mES-Tcf3-ChIP-Seq(GSE11724)/Homer	ASWTCAAAGG	1	-0.4918	0.8309	7	0.0123	625	0.0131	Ap4(bHLH)/AML-Tfap4-ChIP-Seq(GSE45738)/Homer	NAHCAGCTGD	1	-0.3757	0.9333	325	0.1549	7132.8	0.1586	Barx1(Homeobox)/Stomach-Barx1.3xFlag-ChIP-Seq(GSE69483)/Homer	AAACMATTAN	1	-0.6685	0.6963
PBX2(Homeobox)/K562-PBX2-ChIP-Seq(Encode)/Homer	RTGATTKATRGN	1	-1.181	0.4157	135	0.0325	1409	0.0311	OCT:OCT(POU,Homeobox)/NPC-Brn1-ChIP-Seq(GSE35496)/Homer	ATGAATATTCATGAG	1	-0.984	0.5063	3	0.0005	15.2	0.0004	GFY(?)/Promoter/Homer	ACTACAATTCCC	1	-0.4676	0.8486	16	0.005	241.8	0.0053	STAT1(Stat)/HelaS3-STAT1-ChIP-Seq(GSE12782)/Homer	NATTTCCNGGAAAT	1	-0.479	0.839	9	0.0158	806.2	0.0168	PAX3:FKHR-fusion(Paired,Homeobox)/Rh4-PAX3:FKHR-ChIP-Seq(GSE19063)/Homer	ACCRTGACTAATTNN	1	-0.3686	0.9368	15	0.0071	357.5	0.008	ZSCAN22(Zf)/HEK293-ZSCAN22.GFP-ChIP-Seq(GSE58341)/Homer	SMCAGTCWGAKGGAGGAGGC	1	-0.6534	0.7047
ERE(NR),IR3/MCF7-ERa-ChIP-Seq(Unpublished)/Homer	VAGGTCACNSTGACC	1	-1.147	0.4288	99	0.0238	1027.4	0.0226	IRF2(IRF)/Erythroblas-IRF2-ChIP-Seq(GSE36985)/Homer	GAAASYGAAASY	1	-0.9629	0.5155	41	0.0065	266.6	0.0062	FXR(NR),IR1/Liver-FXR-ChIP-Seq(Chong_et_al.)/Homer	AGGTCANTGACCTB	1	-0.4511	0.8599	140	0.0437	2041.5	0.0448	Hnf6b(Homeobox)/LNCaP-Hnf6b-ChIP-Seq(GSE106305)/Homer	TATTGAYY	1	-0.4498	0.861	17	0.0299	1524.5	0.0318	ZNF711(Zf)/SHSY5Y-ZNF711-ChIP-Seq(GSE20673)/Homer	AGGCCTAG	1	-0.3637	0.9385	546	0.2602	11915.1	0.265	HNF1b(Homeobox)/PDAC-HNF1B-ChIP-Seq(GSE64557)/Homer	GTTAATNATTAA	1	-0.6469	0.707
RARg(NR)/ES-RARg-ChIP-Seq(GSE30538)/Homer	AGGTCAAGGTCA	1	-1.127	0.4363	11	0.0026	101.6	0.0022	ISRE(IRF)/ThioMac-LPS-Expression(GSE23622)/Homer	AGTTTCASTTTC	1	-0.9273	0.5325	23	0.0037	147.1	0.0034	ZNF16(Zf)/HEK293-ZNF16.GFP-ChIP-Seq(GSE58341)/Homer	MACCTTCYATGGCTCCCTAKTGCCY	1	-0.4421	0.865	3	0.0009	47.7	0.001	E2F4(E2F)/K562-E2F4-ChIP-Seq(GSE31477)/Homer	GGCGGGAAAH	1	-0.4488	0.861	32	0.0562	2829.9	0.0591	Mouse_Recombination_Hotspot(Zf)/Testis-DMC1-ChIP-Seq(GSE24438)/Homer	ACTYKNATTCGTGNTACTTC	1	-0.3585	0.9404	5	0.0024	126.6	0.0028	Znf263(Zf)/K562-Znf263-ChIP-Seq(GSE31477)/Homer	CVGTSCTCCC	1	-0.6432	0.7074
p63(p53)/Keratinocyte-p63-ChIP-Seq(GSE17611)/Homer	NNDRCATGYCYNRRCATGYH	1	-1.118	0.4386	124	0.0298	1297.6	0.0286	PU.1:IRF8(ETS:IRF)/pDC-Irf8-ChIP-Seq(GSE66899)/Homer	GGAAGTGAAAST	1	-0.8975	0.5468	90	0.0143	600.4	0.0139	RORa(NR)/Liver-Rora-ChIP-Seq(GSE101115)/Homer	AAWCTAGGTCARDNN	1	-0.4345	0.8689	23	0.0072	348.5	0.0077	COUP-TFII(NR)/Artia-Nr2f2-ChIP-Seq(GSE46497)/Homer	AGRGGTCA	1	-0.44	0.8641	102	0.1793	8836.1	0.1846	OCT:OCT-short(POU,Homeobox)/NPC-OCT6-ChIP-Seq(GSE43916)/Homer	ATGCATWATGCATRW	1	-0.3443	0.9509	48	0.0229	1104.6	0.0246	HIC1(Zf)/Treg-ZBTB29-ChIP-Seq(GSE99889)/Homer	TGCCAGCB	1	-0.6377	0.7091
Zfp281(Zf)/ES-Zfp281-ChIP-Seq(GSE81042)/Homer	CCCCTCCCCCAC	1	-1.071	0.4581	124	0.0298	1302.6	0.0287	RAR:RXR(NR),DR5/ES-RAR-ChIP-Seq(GSE56893)/Homer	RGGTCADNNAGAGGTCAV	1	-0.8629	0.5644	20	0.0032	129.5	0.003	Foxh1(Forkhead)/hESC-FOXH1-ChIP-Seq(GSE29422)/Homer	NNTGTGGATTSS	1	-0.4131	0.8849	100	0.0312	1474.1	0.0324	Pax8(Paired,Homeobox)/Thyroid-Pax8-ChIP-Seq(GSE26938)/Homer	GTCATGCHTGRCTGS	1	-0.4361	0.8647	22	0.0387	1970.5	0.0412	MyoG(bHLH)/C2C12-MyoG-ChIP-Seq(GSE36024)/Homer	AACAGCTG	1	-0.3318	0.9598	299	0.1425	6600.8	0.1468	OCT:OCT(POU,Homeobox,IR1)/NPC-Brn2-ChIP-Seq(GSE35496)/Homer	ATGAATWATTCATGA	1	-0.6307	0.7118
OCT4-SOX2-TCF-NANOG(POU,Homeobox,HMG)/mES-Oct4-ChIP-Seq(GSE11431)/Homer	ATTTGCATAACAATG	1	-1.039	0.4718	15	0.0036	145.8	0.0032	Elk1(ETS)/Hela-Elk1-ChIP-Seq(GSE31477)/Homer	HACTTCCGGY	1	-0.8454	0.5725	480	0.0765	3264.8	0.0758	GRHL2(CP2)/HBE-GRHL2-ChIP-Seq(GSE46194)/Homer	AAACYKGTTWDACMRGTTTB	1	-0.4091	0.8857	67	0.0209	997	0.0219	E2F3(E2F)/MEF-E2F3-ChIP-Seq(GSE71376)/Homer	BTKGGCGGGAAA	1	-0.4309	0.8665	43	0.0756	3795.2	0.0793	GFY-Staf(?,Zf)/Promoter/Homer	RACTACAATTCCCAGAAKGC	1	-0.3282	0.9603	12	0.0057	295.1	0.0066	Tbox:Smad(T-box,MAD)/ESCd5-Smad2_3-ChIP-Seq(GSE29422)/Homer	AGGTGHCAGACA	1	-0.5874	0.741
IRF2(IRF)/Erythroblas-IRF2-ChIP-Seq(GSE36985)/Homer	GAAASYGAAASY	1	-1.036	0.4719	33	0.0079	334.8	0.0074	T1ISRE(IRF)/ThioMac-Ifnb-Expression/Homer	ACTTTCGTTTCT	1	-0.8406	0.5735	4	0.0006	23.9	0.0006	Znf263(Zf)/K562-Znf263-ChIP-Seq(GSE31477)/Homer	CVGTSCTCCC	1	-0.3802	0.9088	724	0.2258	10436.6	0.2293	Tcf7(HMG)/GM12878-TCF7-ChIP-Seq(Encode)/Homer	CTTTGATGTGSB	1	-0.4296	0.8665	9	0.0158	828.6	0.0173	BHLHA15(bHLH)/NIH3T3-BHLHB8.HA-ChIP-Seq(GSE119782)/Homer	NAMCAGCTGK	1	-0.3277	0.9603	329	0.1568	7254.3	0.1613	TCFL2(HMG)/K562-TCF7L2-ChIP-Seq(GSE29196)/Homer	ACWTCAAAGG	1	-0.5848	0.741
DUX(Homeobox)/C2C12-Dux-ChIP-Seq(GSE87279)/Homer	BCWGATTCAATCAAN	1	-1.001	0.4869	1	0.0002	5.6	0.0001	AP-2alpha(AP2)/Hela-AP2alpha-ChIP-Seq(GSE31477)/Homer	ATGCCCTGAGGC	1	-0.8045	0.5927	899	0.1432	6138.6	0.1426	p63(p53)/Keratinocyte-p63-ChIP-Seq(GSE17611)/Homer	NNDRCATGYCYNRRCATGYH	1	-0.3649	0.9199	89	0.0278	1327	0.0291	LXRE(NR),DR4/RAW-LXRb.biotin-ChIP-Seq(GSE21512)/Homer	RGGTTACTANAGGTCA	1	-0.4286	0.8665	2	0.0035	187.2	0.0039	Hoxa9(Homeobox)/ChickenMSG-Hoxa9.Flag-ChIP-Seq(GSE86088)/Homer	RGCAATNAAA	1	-0.327	0.9603	311	0.1482	6864.8	0.1527	TRPS1(Zf)/MCF7-TRPS1-ChIP-Seq(GSE107013)/Homer	AGATAAGANN	1	-0.5824	0.741
RORg(NR)/Liver-Rorc-ChIP-Seq(GSE101115)/Homer	WAABTAGGTCAV	1	-0.9739	0.4988	20	0.0048	200.7	0.0044	Prop1(Homeobox)/GHFT1-PROP1.biotin-ChIP-Seq(GSE77302)/Homer	NTAATBNAATTA	1	-0.8	0.5936	105	0.0167	709.9	0.0165	Bcl11a(Zf)/HSPC-BCL11A-ChIP-Seq(GSE104676)/Homer	TYTGACCASWRG	1	-0.3594	0.9221	224	0.0699	3283	0.0721	ZNF675(Zf)/HEK293-ZNF675.GFP-ChIP-Seq(GSE58341)/Homer	ARGAGGMCAAAATGW	1	-0.4257	0.8665	4	0.007	376.9	0.0079	LXRE(NR),DR4/RAW-LXRb.biotin-ChIP-Seq(GSE21512)/Homer	RGGTTACTANAGGTCA	1	-0.3245	0.9603	7	0.0033	178.1	0.004	Hoxa11(Homeobox)/ChickenMSG-Hoxa11.Flag-ChIP-Seq(GSE86088)/Homer	TTTTATGGCM	1	-0.5599	0.7546
[truncated: 104 more rows]
[truncated: 4 more columns]

## Sheet: STable4
Supplementary Table 4. Homer known motif enrichment of ER+/HER2- specific CREs (related to Figure 3e)
Motif Name	Consensus	P-value	Log P-value	q-value (Benjamini)	# of Target Sequences with Motif(of 3370)	% of Target Sequences with Motif	# of Background Sequences with Motif(of 44776)	% of Background Sequences with Motif
FOXA1(Forkhead)/MCF7-FOXA1-ChIP-Seq(GSE26831)/Homer	WAAGTAAACA	1e-615	-1418	0	1448	0.4297	3877.6	0.0866
[truncated: 427 more rows]

## Sheet: STable5
Supplementary Table 5. Homer known motif enrichment of TNBC specific CREs (related to Figure 3f)
[truncated: 429 more rows]

[truncated: 16 more sheets: STable6, STable7, STable8, STable9, STable10, STable11, STable12, STable13, STable14, STable15, STable16, STable17, STable18, STable19, STable20, STable21]
